# Supplementary material for: The P43 enanti­omorph of Sr2As2O7
Source: Acta Crystallogr Sect E Struct Rep Online. 2013 Nov 23;69(Pt 12):i84. doi: 10.1107/S1600536813031619 (PMC3884974; doi:10.1107/S1600536813031619)
Supplement: Supplementary file 1 [file e-69-00i84-sup1.cif]

##############################################################################
#                                                                            #
# This CIF contains the data in a paper accepted for publication in          #
# Acta Crystallographica Section E. It conforms to the requirements of       #
# Notes for Authors for Acta Crystallographica Section E, and has been       #
# peer reviewed under the auspices of the IUCr Commission on Journals.       #
#                                                                            #
# Full details of the Crystallographic Information File format               #
# are given in the paper "The Crystallographic Information File (CIF):       #
# a New Standard Archive File for Crystallography" by S. R. Hall, F. H.      #
# Allen and I. D. Brown [Acta Cryst. (1991), A47, 655-685].                  #
#                                                                            #
# The current version of the core CIF dictionary is obtainable from          #
# ftp://ftp.iucr.org/pub/cif_core.dic.                                       #
#                                                                            #
# Software is freely available for graphical display of the structure(s)     #
# in this CIF. For information consult the CIF software page                 #
# http://www.iucr.org/resources/cif/software.                                #
#                                                                            #
# This file may be used for bona fide research purposes within the           #
# scientific community so long as proper attribution is given to the journal # 
# article from which it was obtained.                                        #
#                                                                            #
##############################################################################
data_I
_audit_creation_method     SHELXL-2013
_database_code_depnum_ccdc_archive     'CCDC 972785'
_chemical_name_systematic
;
Strontium diarsenate
;
_chemical_name_common     Sr2As2O7
_chemical_formula_moiety     'Sr2 As2 O7'
_chemical_formula_sum     'As2 O7 Sr2'
_chemical_formula_iupac     'Sr2 As2 O7'
_chemical_formula_weight     437.08
_chemical_melting_point     ?
_shelx_space_group_comment
;
The symmetry employed for this shelxl refinement is uniquely defined
by the following loop, which should always be used as a source of
symmetry information in preference to the above space-group names.
They are only intended as comments.
;
_space_group_crystal_system     tetragonal
_space_group_name_H-M_alt     'P 43'
_space_group_name_Hall     'P 4cw'
loop_
    _space_group_symop_operation_xyz
    'x, y, z'
    '-x, -y, z+1/2'
    '-y, x, z+3/4'
    'y, -x, z+1/4'
_cell_length_a     7.10890(10)
_cell_length_b     7.10890(10)
_cell_length_c     25.6160(4)
_cell_angle_alpha     90
_cell_angle_beta     90
_cell_angle_gamma     90
_cell_volume     1294.54(4)
_cell_formula_units_Z     8
_cell_measurement_reflns_used     8103
_cell_measurement_theta_min     3.28
_cell_measurement_theta_max     33.16
_cell_measurement_temperature     296(2)
_exptl_crystal_description     block
_exptl_crystal_colour     colourless
_exptl_crystal_size_max     0.753
_exptl_crystal_size_mid     0.431
_exptl_crystal_size_min     0.144
_exptl_crystal_density_diffrn     4.485
_exptl_crystal_density_meas     .
_exptl_crystal_density_method     .
_exptl_crystal_F_000     1584
_exptl_absorpt_coefficient_mu     26.615
_exptl_absorpt_correction_type     multi-scan
_exptl_absorpt_process_details     '(<i>SADABS</i>; Bruker, 2008)'
_shelx_estimated_absorpt_T_min     .
_shelx_estimated_absorpt_T_max     .
_exptl_absorpt_correction_T_min     0.4480
_exptl_absorpt_correction_T_max     0.7513
_exptl_special_details     ?
_diffrn_ambient_temperature     296(2)
_diffrn_radiation_type     MoK\a
_diffrn_radiation_wavelength     0.71073
_diffrn_measurement_device_type     'Bruker APEXII CCD'
_diffrn_measurement_method     '\w and \f'
_diffrn_detector_area_resol_mean     8.3333
_diffrn_reflns_number     18524
_diffrn_reflns_av_R_equivalents     0.0354
_diffrn_reflns_theta_min     2.865
_diffrn_reflns_theta_max     33.217
_diffrn_reflns_theta_full     25.242
_diffrn_measured_fraction_theta_max     0.997
_diffrn_measured_fraction_theta_full     0.997
_diffrn_reflns_limit_h_min     -10
_diffrn_reflns_limit_h_max     10
_diffrn_reflns_limit_k_min     -6
_diffrn_reflns_limit_k_max     10
_diffrn_reflns_limit_l_min     -39
_diffrn_reflns_limit_l_max     39
_refine_special_details
;
Refined as a 2-component inversion twin.
;
_reflns_number_total     4930
_reflns_number_gt     4593
_reflns_threshold_expression     I>2\s(I)
_refine_ls_structure_factor_coef     Fsqd
_refine_ls_matrix_type     full
_refine_ls_R_factor_all     0.0254
_refine_ls_R_factor_gt     0.0218
_refine_ls_wR_factor_gt     0.0427
_refine_ls_wR_factor_ref     0.0437
_refine_ls_goodness_of_fit_ref     1.014
_refine_ls_restrained_S_all     1.014
_refine_ls_number_reflns     4930
_refine_ls_number_parameters     201
_refine_ls_number_restraints     1
_refine_ls_hydrogen_treatment     undef
_refine_ls_weighting_scheme     calc
_refine_ls_weighting_details
                      'w=1/[\s^2^(Fo^2^)+(0.0055P)^2^] where P=(Fo^2^+2Fc^2^)/3'
_atom_sites_solution_hydrogens     .
_atom_sites_solution_primary     ?
_atom_sites_solution_secondary     ?
_refine_ls_shift/su_max     0.021
_refine_ls_shift/su_mean     0.003
_refine_diff_density_max     0.916
_refine_diff_density_min     -1.343
_refine_ls_extinction_method     'SHELXL2013 (Sheldrick, 2008)'
_refine_ls_extinction_coef     0.00348(16)
_refine_ls_extinction_expression
                                  'Fc^*^=kFc[1+0.001xFc^2^\l^3^/sin(2\q)]^-1/4^'
_refine_ls_abs_structure_details     'Flack (1983), 2400 Friedel pairs'
_refine_ls_abs_structure_Flack     0.037(8)
loop_
    _atom_type_symbol
    _atom_type_description
    _atom_type_scat_dispersion_real
    _atom_type_scat_dispersion_imag
    _atom_type_scat_source
    'O' 'O' 0.0106 0.0060
                         'International Tables Vol C Tables 4.2.6.8 and 6.1.1.4'
    'As' 'As' 0.0499 2.0058
                         'International Tables Vol C Tables 4.2.6.8 and 6.1.1.4'
    'Sr' 'Sr' -1.5307 3.2498
                         'International Tables Vol C Tables 4.2.6.8 and 6.1.1.4'
_computing_data_collection     'APEX2 (Bruker, 2008)'
_computing_cell_refinement     'SAINT (Bruker, 2008)'
_computing_data_reduction     'SAINT (Bruker, 2008)'
_computing_structure_solution     'SHELXS97 (Sheldrick, 2008)'
_computing_structure_refinement     'SHELXL2013 (Sheldrick, 2008)'
_computing_molecular_graphics
;
DIAMOND (Brandenburg, 1999) and ORTEP-3 for Windows (Farrugia,
2012)
;
_computing_publication_material     'SHELXTL (Sheldrick, 2008)'
loop_
    _atom_site_type_symbol
    _atom_site_label
    _atom_site_fract_x
    _atom_site_fract_y
    _atom_site_fract_z
    _atom_site_U_iso_or_equiv
    _atom_site_adp_type
    _atom_site_calc_flag
    _atom_site_occupancy
    _atom_site_disorder_assembly
    _atom_site_disorder_group
    Sr Sr1 0.26434(7) 0.22687(7) 0.42638(2) 0.01083(10) Uani d 1 . .
    Sr Sr2 0.02701(7) 0.34822(7) 0.57318(2) 0.00890(9) Uani d 1 . .
    Sr Sr3 0.15408(7) 0.39584(7) 0.92865(2) 0.01120(10) Uani d 1 . .
    Sr Sr4 0.37469(7) 0.25769(7) 0.06464(2) 0.01125(10) Uani d 1 . .
    As As1 0.14561(7) 0.23414(7) 0.69696(2) 0.00774(10) Uani d 1 . .
    As As2 0.22057(7) 0.48276(7) 0.79885(2) 0.00756(9) Uani d 1 . .
    As As3 0.18673(7) 0.10525(7) 0.29124(2) 0.00678(9) Uani d 1 . .
    As As4 1.24906(7) 0.35443(7) 0.19001(2) 0.00640(9) Uani d 1 . .
    O O1 0.4586(5) 0.3299(5) -0.02876(14) 0.0127(7) Uani d 1 . .
    O O2 1.0936(5) 0.3899(6) 0.14240(14) 0.0126(7) Uani d 1 . .
    O O3 0.4187(5) 0.2147(5) 0.16739(14) 0.0109(7) Uani d 1 . .
    O O4 1.1085(5) 0.2261(5) 0.23449(14) 0.0113(7) Uani d 1 . .
    O O5 0.2999(6) 0.2626(5) 0.32782(14) 0.0139(7) Uani d 1 . .
    O O6 0.0777(5) 0.3681(6) 0.75140(15) 0.0127(7) Uani d 1 . .
    O O7 0.2725(6) 0.3751(6) 0.65898(15) 0.0152(8) Uani d 1 . .
    O O8 0.0556(5) 0.3427(6) 0.02051(14) 0.0121(7) Uani d 1 . .
    O O9 0.3251(5) 0.3037(6) 0.52047(14) 0.0129(7) Uani d 1 . .
    O O10 0.4811(6) 0.0546(6) 0.59334(14) 0.0163(8) Uani d 1 . .
    O O11 0.0026(6) 0.0009(7) 0.31632(16) 0.0189(8) Uani d 1 . .
    O O12 0.3813(6) 0.3334(6) 0.82115(17) 0.0182(8) Uani d 1 . .
    O O13 0.2817(6) 0.0576(5) 0.71776(14) 0.0122(7) Uani d 1 . .
    O O14 0.1680(6) 0.0503(6) 0.91819(15) 0.0156(8) Uani d 1 . .
loop_
    _atom_site_aniso_label
    _atom_site_aniso_U_11
    _atom_site_aniso_U_22
    _atom_site_aniso_U_33
    _atom_site_aniso_U_12
    _atom_site_aniso_U_13
    _atom_site_aniso_U_23
    Sr1 0.0132(2) 0.0110(2) 0.00828(19) 0.00248(18) 0.00247(16) 0.00013(16)
    Sr2 0.0089(2) 0.0093(2) 0.00851(18) 0.00103(17) 0.00050(15) -0.00005(16)
    Sr3 0.0120(2) 0.0120(2) 0.00960(19) 0.00213(18) -0.00190(17) 0.00077(16)
    Sr4 0.0129(2) 0.0132(2) 0.00763(18) 0.00355(19) -0.00066(16) 0.00142(16)
    As1 0.0091(2) 0.0073(2) 0.0068(2) 0.00129(19) -0.00043(16) -0.00053(16)
    As2 0.0083(2) 0.0084(2) 0.00595(19) -0.00026(19) -0.00020(17) 0.00083(17)
    As3 0.0076(2) 0.0081(2) 0.00462(19) 0.00012(18) 0.00048(16) 0.00111(16)
    As4 0.0073(2) 0.0073(2) 0.00457(18) 0.00068(18) 0.00009(15) -0.00018(16)
    O1 0.0133(18) 0.0152(19) 0.0096(15) 0.0030(15) 0.0030(13) -0.0028(14)
    O2 0.0128(18) 0.0175(19) 0.0075(15) -0.0007(16) -0.0048(13) 0.0039(14)
    O3 0.0098(17) 0.0108(17) 0.0121(16) 0.0030(14) 0.0039(13) -0.0032(13)
    O4 0.0087(17) 0.0170(18) 0.0083(15) 0.0000(15) -0.0006(12) 0.0069(13)
    O5 0.020(2) 0.0112(18) 0.0101(16) -0.0031(15) -0.0064(15) -0.0013(13)
    O6 0.0123(18) 0.0159(18) 0.0098(14) 0.0029(15) -0.0020(13) -0.0076(13)
    O7 0.0156(19) 0.0155(19) 0.0146(17) 0.0006(16) 0.0049(14) 0.0042(14)
    O8 0.0122(18) 0.0149(19) 0.0092(16) -0.0041(15) -0.0006(13) 0.0011(13)
    O9 0.0101(18) 0.017(2) 0.0114(16) 0.0024(15) -0.0034(13) 0.0018(14)
    O10 0.026(2) 0.014(2) 0.0090(17) 0.0048(17) 0.0049(15) 0.0046(13)
    O11 0.0121(19) 0.027(2) 0.0178(18) -0.0041(18) 0.0026(15) 0.0114(16)
    O12 0.017(2) 0.0113(19) 0.026(2) 0.0025(16) -0.0098(16) 0.0051(16)
    O13 0.0158(18) 0.0089(17) 0.0120(16) 0.0037(15) -0.0005(14) 0.0017(13)
    O14 0.022(2) 0.0133(19) 0.0119(17) 0.0013(16) -0.0051(14) 0.0050(14)
_geom_special_details
;
All e.s.d.'s (except the e.s.d. in the dihedral angle between two l.s. planes)
are estimated using the full covariance matrix. The cell e.s.d.'s are taken
into account individually in the estimation of e.s.d.'s in distances, angles
and torsion angles; correlations between e.s.d.'s in cell parameters are only
used when they are defined by crystal symmetry. An approximate (isotropic)
treatment of cell e.s.d.'s is used for estimating e.s.d.'s involving l.s.
planes.
;
loop_
    _geom_bond_atom_site_label_1
    _geom_bond_atom_site_label_2
    _geom_bond_site_symmetry_2
    _geom_bond_distance
    _geom_bond_publ_flag
    Sr1 O9 . 2.509(4) ?
    Sr1 O5 . 2.550(4) ?
    Sr1 O13 3_554 2.552(4) ?
    Sr1 O3 4_565 2.555(4) ?
    Sr1 O2 4_565 2.597(4) ?
    Sr1 O7 3_654 2.622(4) ?
    Sr1 O4 4_565 2.824(4) ?
    Sr1 As4 4_565 3.4611(7) ?
    Sr1 As3 . 3.6106(6) ?
    Sr1 As2 3_654 3.6159(7) ?
    Sr1 As1 3_554 3.6288(7) ?
    Sr1 As1 3_654 3.6500(8) ?
    Sr2 O11 4 2.507(4) ?
    Sr2 O9 . 2.533(4) ?
    Sr2 O12 3_554 2.573(4) ?
    Sr2 O8 2_565 2.644(4) ?
    Sr2 O2 2_665 2.710(4) ?
    Sr2 O14 3_554 2.805(4) ?
    Sr2 O13 3_554 2.807(4) ?
    Sr2 O7 . 2.813(4) ?
    Sr2 O5 4_565 3.013(4) ?
    Sr2 As1 . 3.3796(7) ?
    Sr2 As3 4_565 3.4509(7) ?
    Sr2 As2 3_654 3.6547(7) ?
    Sr3 O10 4_565 2.458(4) ?
    Sr3 O1 1_556 2.469(4) ?
    Sr3 O14 . 2.473(4) ?
    Sr3 O8 1_556 2.484(4) ?
    Sr3 O13 4_565 2.594(4) ?
    Sr3 O3 3 2.643(4) ?
    Sr3 O7 4_565 2.878(4) ?
    Sr3 O12 . 3.223(5) ?
    Sr3 As1 4_565 3.3422(7) ?
    Sr3 As2 . 3.4149(7) ?
    Sr3 As4 3_645 3.6580(7) ?
    Sr3 As3 3 3.7317(7) ?
    Sr4 O1 . 2.519(4) ?
    Sr4 O10 2_654 2.554(4) ?
    Sr4 O12 4_564 2.588(4) ?
    Sr4 O8 . 2.605(4) ?
    Sr4 O5 3_654 2.618(4) ?
    Sr4 O3 . 2.668(4) ?
    Sr4 O6 4_554 2.883(4) ?
    Sr4 O2 1_455 2.974(4) ?
    Sr4 O11 3_554 3.228(5) ?
    Sr4 As4 1_455 3.4036(7) ?
    Sr4 As3 3_554 3.5006(7) ?
    Sr4 As2 4_554 3.5091(7) ?
    As1 O14 3_554 1.644(4) ?
    As1 O7 . 1.663(4) ?
    As1 O13 . 1.672(4) ?
    As1 O6 . 1.756(4) ?
    As1 Sr3 3_654 3.3422(7) ?
    As1 Sr1 4 3.6288(7) ?
    As1 Sr1 4_565 3.6501(8) ?
    As2 O9 4_565 1.656(4) ?
    As2 O10 4_565 1.660(4) ?
    As2 O12 . 1.661(4) ?
    As2 O6 . 1.781(4) ?
    As2 Sr4 3 3.5090(7) ?
    As2 Sr1 4_565 3.6159(7) ?
    As2 Sr2 4_565 3.6547(7) ?
    As2 Sr2 4 3.7874(7) ?
    As2 Sr4 3_655 3.8092(7) ?
    As3 O11 . 1.636(4) ?
    As3 O5 . 1.666(4) ?
    As3 O8 4 1.679(4) ?
    As3 O4 1_455 1.778(4) ?
    As3 Sr2 3_654 3.4509(7) ?
    As3 Sr4 4 3.5007(7) ?
    As3 Sr3 4_554 3.7318(7) ?
    As3 Sr4 4_565 3.7791(7) ?
    As4 O1 4_665 1.654(4) ?
    As4 O2 . 1.665(4) ?
    As4 O3 1_655 1.666(4) ?
    As4 O4 . 1.769(4) ?
    As4 Sr4 1_655 3.4036(7) ?
    As4 Sr1 3_654 3.4610(7) ?
    As4 Sr3 4_664 3.6580(7) ?
    As4 Sr4 4_665 3.7288(7) ?
    As4 Sr3 4_654 3.7738(7) ?
    As4 Sr1 3_754 3.7963(7) ?
    O1 As4 3_644 1.654(4) ?
    O1 Sr3 1_554 2.469(4) ?
    O2 Sr1 3_654 2.597(4) ?
    O2 Sr2 2_664 2.710(4) ?
    O2 Sr4 1_655 2.974(4) ?
    O3 As4 1_455 1.666(4) ?
    O3 Sr1 3_654 2.555(4) ?
    O3 Sr3 4_554 2.643(4) ?
    O4 As3 1_655 1.778(4) ?
    O4 Sr1 3_654 2.824(4) ?
    O5 Sr4 4_565 2.618(4) ?
    O5 Sr2 3_654 3.013(4) ?
    O6 Sr4 3 2.883(4) ?
    O7 Sr1 4_565 2.622(4) ?
    O7 Sr3 3_654 2.878(4) ?
    O8 As3 3_554 1.679(4) ?
    O8 Sr3 1_554 2.484(4) ?
    O8 Sr2 2_564 2.644(4) ?
    O9 As2 3_654 1.656(4) ?
    O10 As2 3_654 1.660(4) ?
    O10 Sr3 3_654 2.458(4) ?
    O10 Sr4 2_655 2.554(4) ?
    O11 Sr2 3_554 2.507(4) ?
    O11 Sr4 4 3.228(5) ?
    O12 Sr2 4 2.573(4) ?
    O12 Sr4 3_655 2.588(4) ?
    O13 Sr1 4 2.552(4) ?
    O13 Sr3 3_654 2.594(4) ?
    O13 Sr2 4 2.807(4) ?
    O14 As1 4 1.644(4) ?
    O14 Sr2 4 2.805(4) ?
loop_
    _geom_angle_atom_site_label_1
    _geom_angle_atom_site_label_2
    _geom_angle_atom_site_label_3
    _geom_angle_site_symmetry_1
    _geom_angle_site_symmetry_3
    _geom_angle
    _geom_angle_publ_flag
    O9 Sr1 O5 . . 155.84(13) ?
    O9 Sr1 O13 . 3_554 73.87(12) ?
    O5 Sr1 O13 . 3_554 119.01(13) ?
    O9 Sr1 O3 . 4_565 84.02(12) ?
    O5 Sr1 O3 . 4_565 79.99(12) ?
    O13 Sr1 O3 3_554 4_565 76.29(12) ?
    O9 Sr1 O2 . 4_565 116.98(12) ?
    O5 Sr1 O2 . 4_565 73.83(12) ?
    O13 Sr1 O2 3_554 4_565 125.55(13) ?
    O3 Sr1 O2 4_565 4_565 151.94(12) ?
    O9 Sr1 O7 . 3_654 88.17(12) ?
    O5 Sr1 O7 . 3_654 73.88(13) ?
    O13 Sr1 O7 3_554 3_654 158.20(13) ?
    O3 Sr1 O7 4_565 3_654 89.87(12) ?
    O2 Sr1 O7 4_565 3_654 73.47(13) ?
    O9 Sr1 O4 . 4_565 72.18(12) ?
    O5 Sr1 O4 . 4_565 127.99(11) ?
    O13 Sr1 O4 3_554 4_565 79.84(12) ?
    O3 Sr1 O4 4_565 4_565 150.11(11) ?
    O2 Sr1 O4 4_565 4_565 57.93(10) ?
    O7 Sr1 O4 3_654 4_565 106.75(11) ?
    O9 Sr1 As4 . 4_565 94.82(9) ?
    O5 Sr1 As4 . 4_565 100.31(9) ?
    O13 Sr1 As4 3_554 4_565 105.86(9) ?
    O3 Sr1 As4 4_565 4_565 177.20(8) ?
    O2 Sr1 As4 4_565 4_565 27.46(8) ?
    O7 Sr1 As4 3_654 4_565 87.54(9) ?
    O4 Sr1 As4 4_565 4_565 30.61(7) ?
    O9 Sr1 As3 . . 178.33(9) ?
    O5 Sr1 As3 . . 24.46(9) ?
    O13 Sr1 As3 3_554 . 107.32(8) ?
    O3 Sr1 As3 4_565 . 97.39(8) ?
    O2 Sr1 As3 4_565 . 61.39(8) ?
    O7 Sr1 As3 3_654 . 90.92(9) ?
    O4 Sr1 As3 4_565 . 106.77(8) ?
    As4 Sr1 As3 4_565 . 83.737(15) ?
    O9 Sr1 As2 . 3_654 23.60(9) ?
    O5 Sr1 As2 . 3_654 144.18(9) ?
    O13 Sr1 As2 3_554 3_654 95.02(8) ?
    O3 Sr1 As2 4_565 3_654 99.15(8) ?
    O2 Sr1 As2 4_565 3_654 96.26(8) ?
    O7 Sr1 As2 3_654 3_654 70.30(9) ?
    O4 Sr1 As2 4_565 3_654 65.18(8) ?
    As4 Sr1 As2 4_565 3_654 78.954(15) ?
    As3 Sr1 As2 . 3_654 154.799(19) ?
    O9 Sr1 As1 . 3_554 93.63(9) ?
    O5 Sr1 As1 . 3_554 104.86(9) ?
    O13 Sr1 As1 3_554 3_554 24.26(8) ?
    O3 Sr1 As1 4_565 3_554 92.02(8) ?
    O2 Sr1 As1 4_565 3_554 104.16(9) ?
    O7 Sr1 As1 3_654 3_554 177.52(10) ?
    O4 Sr1 As1 4_565 3_554 72.24(8) ?
    As4 Sr1 As1 4_565 3_554 90.599(16) ?
    As3 Sr1 As1 . 3_554 87.242(16) ?
    As2 Sr1 As1 3_654 3_554 110.953(16) ?
    O9 Sr1 As1 . 3_654 74.19(9) ?
    O5 Sr1 As1 . 3_654 93.54(9) ?
    O13 Sr1 As1 3_554 3_654 147.16(8) ?
    O3 Sr1 As1 4_565 3_654 107.70(8) ?
    O2 Sr1 As1 4_565 3_654 64.77(9) ?
    O7 Sr1 As1 3_654 3_654 24.38(8) ?
    O4 Sr1 As1 4_565 3_654 83.36(8) ?
    As4 Sr1 As1 4_565 3_654 69.511(15) ?
    As3 Sr1 As1 . 3_654 104.464(16) ?
    As2 Sr1 As1 3_654 3_654 52.204(13) ?
    As1 Sr1 As1 3_554 3_654 155.19(2) ?
    O11 Sr2 O9 4 . 84.28(14) ?
    O11 Sr2 O12 4 3_554 90.90(14) ?
    O9 Sr2 O12 . 3_554 146.49(13) ?
    O11 Sr2 O8 4 2_565 140.74(13) ?
    O9 Sr2 O8 . 2_565 91.02(12) ?
    O12 Sr2 O8 3_554 2_565 72.09(13) ?
    O11 Sr2 O2 4 2_665 134.89(12) ?
    O9 Sr2 O2 . 2_665 134.38(13) ?
    O12 Sr2 O2 3_554 2_665 68.61(12) ?
    O8 Sr2 O2 2_565 2_665 72.11(11) ?
    O11 Sr2 O14 4 3_554 65.91(12) ?
    O9 Sr2 O14 . 3_554 124.71(12) ?
    O12 Sr2 O14 3_554 3_554 82.20(13) ?
    O8 Sr2 O14 2_565 3_554 141.14(12) ?
    O2 Sr2 O14 2_665 3_554 71.58(12) ?
    O11 Sr2 O13 4 3_554 75.47(13) ?
    O9 Sr2 O13 . 3_554 69.23(11) ?
    O12 Sr2 O13 3_554 3_554 77.44(12) ?
    O8 Sr2 O13 2_565 3_554 66.52(11) ?
    O2 Sr2 O13 2_665 3_554 132.64(11) ?
    O14 Sr2 O13 3_554 3_554 135.72(11) ?
    O11 Sr2 O7 4 . 99.69(14) ?
    O9 Sr2 O7 . . 84.60(11) ?
    O12 Sr2 O7 3_554 . 128.84(12) ?
    O8 Sr2 O7 2_565 . 118.68(12) ?
    O2 Sr2 O7 2_665 . 68.80(12) ?
    O14 Sr2 O7 3_554 . 58.30(11) ?
    O13 Sr2 O7 3_554 . 153.66(11) ?
    O11 Sr2 O5 4 4_565 150.45(13) ?
    O9 Sr2 O5 . 4_565 70.10(12) ?
    O12 Sr2 O5 3_554 4_565 118.58(12) ?
    O8 Sr2 O5 2_565 4_565 56.89(11) ?
    O2 Sr2 O5 2_665 4_565 65.15(12) ?
    O14 Sr2 O5 3_554 4_565 116.99(11) ?
    O13 Sr2 O5 3_554 4_565 107.28(10) ?
    O7 Sr2 O5 . 4_565 64.40(11) ?
    O11 Sr2 As1 4 . 81.11(10) ?
    O9 Sr2 As1 . . 105.15(8) ?
    O12 Sr2 As1 3_554 . 106.81(10) ?
    O8 Sr2 As1 2_565 . 137.18(8) ?
    O2 Sr2 As1 2_665 . 68.28(8) ?
    O14 Sr2 As1 3_554 . 28.97(8) ?
    O13 Sr2 As1 3_554 . 156.30(8) ?
    O7 Sr2 As1 . . 29.36(8) ?
    O5 Sr2 As1 4_565 . 91.35(7) ?
    O11 Sr2 As3 4 4_565 161.51(9) ?
    O9 Sr2 As3 . 4_565 81.87(9) ?
    O12 Sr2 As3 3_554 4_565 93.90(10) ?
    O8 Sr2 As3 2_565 4_565 28.22(8) ?
    O2 Sr2 As3 2_665 4_565 63.13(8) ?
    O14 Sr2 As3 3_554 4_565 132.45(8) ?
    O13 Sr2 As3 3_554 4_565 88.16(8) ?
    O7 Sr2 As3 . 4_565 91.16(8) ?
    O5 Sr2 As3 4_565 4_565 28.88(7) ?
    As1 Sr2 As3 . 4_565 114.339(17) ?
    O11 Sr2 As2 4 3_654 79.15(11) ?
    O9 Sr2 As2 . 3_654 23.09(8) ?
    O12 Sr2 As2 3_554 3_654 165.61(9) ?
    O8 Sr2 As2 2_565 3_654 109.34(8) ?
    O2 Sr2 As2 2_665 3_654 125.72(9) ?
    O14 Sr2 As2 3_554 3_654 102.79(8) ?
    O13 Sr2 As2 3_554 3_654 89.91(8) ?
    O7 Sr2 As2 . 3_654 63.81(8) ?
    O5 Sr2 As2 4_565 3_654 71.50(8) ?
    As1 Sr2 As2 . 3_654 82.100(15) ?
    As3 Sr2 As2 4_565 3_654 92.506(17) ?
    O10 Sr3 O1 4_565 1_556 135.45(13) ?
    O10 Sr3 O14 4_565 . 105.58(13) ?
    O1 Sr3 O14 1_556 . 79.88(13) ?
    O10 Sr3 O8 4_565 1_556 144.63(13) ?
    O1 Sr3 O8 1_556 1_556 78.44(12) ?
    O14 Sr3 O8 . 1_556 87.88(13) ?
    O10 Sr3 O13 4_565 4_565 87.30(13) ?
    O1 Sr3 O13 1_556 4_565 103.23(12) ?
    O14 Sr3 O13 . 4_565 158.47(13) ?
    O8 Sr3 O13 1_556 4_565 72.18(12) ?
    O10 Sr3 O3 4_565 3 66.15(12) ?
    O1 Sr3 O3 1_556 3 158.40(12) ?
    O14 Sr3 O3 . 3 95.10(13) ?
    O8 Sr3 O3 1_556 3 80.40(12) ?
    O13 Sr3 O3 4_565 3 74.08(12) ?
    O10 Sr3 O7 4_565 4_565 73.13(13) ?
    O1 Sr3 O7 1_556 4_565 75.77(13) ?
    O14 Sr3 O7 . 4_565 140.63(13) ?
    O8 Sr3 O7 1_556 4_565 116.38(12) ?
    O13 Sr3 O7 4_565 4_565 59.20(11) ?
    O3 Sr3 O7 3 4_565 118.18(12) ?
    O10 Sr3 O12 4_565 . 55.50(11) ?
    O1 Sr3 O12 1_556 . 84.94(11) ?
    O14 Sr3 O12 . . 75.56(12) ?
    O8 Sr3 O12 1_556 . 158.38(11) ?
    O13 Sr3 O12 4_565 . 125.74(11) ?
    O3 Sr3 O12 3 . 114.35(11) ?
    O7 Sr3 O12 4_565 . 71.92(11) ?
    O10 Sr3 As1 4_565 4_565 80.01(10) ?
    O1 Sr3 As1 1_556 4_565 88.50(9) ?
    O14 Sr3 As1 . 4_565 167.75(10) ?
    O8 Sr3 As1 1_556 4_565 93.63(9) ?
    O13 Sr3 As1 4_565 4_565 29.41(8) ?
    O3 Sr3 As1 3 4_565 97.14(8) ?
    O7 Sr3 As1 4_565 4_565 29.83(8) ?
    O12 Sr3 As1 . 4_565 99.72(7) ?
    O10 Sr3 As2 4_565 . 27.08(9) ?
    O1 Sr3 As2 1_556 . 110.07(8) ?
    O14 Sr3 As2 . . 93.94(9) ?
    O8 Sr3 As2 1_556 . 171.48(9) ?
    O13 Sr3 As2 4_565 . 104.64(8) ?
    O3 Sr3 As2 3 . 91.14(8) ?
    O7 Sr3 As2 4_565 . 66.78(8) ?
    O12 Sr3 As2 . . 28.80(7) ?
    As1 Sr3 As2 4_565 . 86.359(17) ?
    O10 Sr3 As4 4_565 3_645 116.55(9) ?
    O1 Sr3 As4 1_556 3_645 22.06(8) ?
    O14 Sr3 As4 . 3_645 71.77(10) ?
    O8 Sr3 As4 1_556 3_645 98.65(9) ?
    O13 Sr3 As4 4_565 3_645 118.28(8) ?
    O3 Sr3 As4 3 3_645 166.86(8) ?
    O7 Sr3 As4 4_565 3_645 74.11(8) ?
    O12 Sr3 As4 . 3_645 63.25(7) ?
    As1 Sr3 As4 4_565 3_645 95.994(17) ?
    As2 Sr3 As4 . 3_645 89.820(16) ?
    O10 Sr3 As3 4_565 3 133.38(9) ?
    O1 Sr3 As3 1_556 3 90.92(9) ?
    O14 Sr3 As3 . 3 73.01(9) ?
    O8 Sr3 As3 1_556 3 21.27(9) ?
    O13 Sr3 As3 4_565 3 85.58(8) ?
    O3 Sr3 As3 3 3 67.59(8) ?
    O7 Sr3 As3 4_565 3 137.00(8) ?
    O12 Sr3 As3 . 3 148.54(7) ?
    As1 Sr3 As3 4_565 3 111.362(17) ?
    As2 Sr3 As3 . 3 153.25(2) ?
    As4 Sr3 As3 3_645 3 107.264(16) ?
    O1 Sr4 O10 . 2_654 110.84(12) ?
    O1 Sr4 O12 . 4_564 83.45(13) ?
    O10 Sr4 O12 2_654 4_564 152.75(13) ?
    O1 Sr4 O8 . . 75.33(12) ?
    O10 Sr4 O8 2_654 . 132.54(13) ?
    O12 Sr4 O8 4_564 . 72.49(13) ?
    O1 Sr4 O5 . 3_654 82.29(12) ?
    O10 Sr4 O5 2_654 3_654 70.56(14) ?
    O12 Sr4 O5 4_564 3_654 89.41(13) ?
    O8 Sr4 O5 . 3_654 152.48(13) ?
    O1 Sr4 O3 . . 158.86(13) ?
    O10 Sr4 O3 2_654 . 64.49(11) ?
    O12 Sr4 O3 4_564 . 93.63(12) ?
    O8 Sr4 O3 . . 123.82(11) ?
    O5 Sr4 O3 3_654 . 76.73(11) ?
    O1 Sr4 O6 . 4_554 68.82(11) ?
    O10 Sr4 O6 2_654 4_554 56.58(11) ?
    O12 Sr4 O6 4_564 4_554 148.69(12) ?
    O8 Sr4 O6 . 4_554 86.22(11) ?
    O5 Sr4 O6 3_654 4_554 100.56(11) ?
    O3 Sr4 O6 . 4_554 117.48(11) ?
    O1 Sr4 O2 . 1_455 136.97(11) ?
    O10 Sr4 O2 2_654 1_455 110.59(11) ?
    O12 Sr4 O2 4_564 1_455 64.36(11) ?
    O8 Sr4 O2 . 1_455 68.43(11) ?
    O5 Sr4 O2 3_654 1_455 122.63(11) ?
    O3 Sr4 O2 . 1_455 56.92(10) ?
    O6 Sr4 O2 4_554 1_455 128.82(11) ?
    O1 Sr4 O11 . 3_554 108.85(12) ?
    O10 Sr4 O11 2_654 3_554 80.77(12) ?
    O12 Sr4 O11 4_564 3_554 117.54(11) ?
    O8 Sr4 O11 . 3_554 54.27(11) ?
    O5 Sr4 O11 3_654 3_554 151.33(12) ?
    O3 Sr4 O11 . 3_554 91.11(11) ?
    O6 Sr4 O11 4_554 3_554 61.93(11) ?
    O2 Sr4 O11 1_455 3_554 67.23(11) ?
    O1 Sr4 As4 . 1_455 156.53(9) ?
    O10 Sr4 As4 2_654 1_455 90.53(8) ?
    O12 Sr4 As4 4_564 1_455 73.09(9) ?
    O8 Sr4 As4 . 1_455 97.70(8) ?
    O5 Sr4 As4 3_654 1_455 96.52(8) ?
    O3 Sr4 As4 . 1_455 28.72(8) ?
    O6 Sr4 As4 4_554 1_455 133.87(8) ?
    O2 Sr4 As4 1_455 1_455 29.29(7) ?
    O11 Sr4 As4 3_554 1_455 83.33(8) ?
    O1 Sr4 As3 . 3_554 95.60(9) ?
    O10 Sr4 As3 2_654 3_554 108.37(10) ?
    O12 Sr4 As3 4_564 3_554 92.48(9) ?
    O8 Sr4 As3 . 3_554 27.21(8) ?
    O5 Sr4 As3 3_654 3_554 176.99(8) ?
    O3 Sr4 As3 . 3_554 105.46(8) ?
    O6 Sr4 As3 4_554 3_554 76.63(8) ?
    O2 Sr4 As3 1_455 3_554 60.36(7) ?
    O11 Sr4 As3 3_554 3_554 27.77(7) ?
    As4 Sr4 As3 1_455 3_554 86.271(16) ?
    O1 Sr4 As2 . 4_554 92.07(9) ?
    O10 Sr4 As2 2_654 4_554 26.22(8) ?
    O12 Sr4 As2 4_564 4_554 173.16(9) ?
    O8 Sr4 As2 . 4_554 111.43(9) ?
    O5 Sr4 As2 3_654 4_554 84.85(9) ?
    O3 Sr4 As2 . 4_554 88.69(8) ?
    O6 Sr4 As2 4_554 4_554 30.39(7) ?
    O2 Sr4 As2 1_455 4_554 122.04(8) ?
    O11 Sr4 As2 3_554 4_554 68.79(8) ?
    As4 Sr4 As2 1_455 4_554 111.225(17) ?
    As3 Sr4 As2 3_554 4_554 93.097(17) ?
    O14 As1 O7 3_554 . 111.7(2) ?
    O14 As1 O13 3_554 . 114.7(2) ?
    O7 As1 O13 . . 108.97(19) ?
    O14 As1 O6 3_554 . 106.16(19) ?
    O7 As1 O6 . . 106.7(2) ?
    O13 As1 O6 . . 108.23(18) ?
    O14 As1 Sr3 3_554 3_654 135.60(14) ?
    O7 As1 Sr3 . 3_654 59.43(14) ?
    O13 As1 Sr3 . 3_654 49.64(13) ?
    O6 As1 Sr3 . 3_654 118.15(13) ?
    O14 As1 Sr2 3_554 . 55.72(14) ?
    O7 As1 Sr2 . . 56.06(15) ?
    O13 As1 Sr2 . . 128.58(13) ?
    O6 As1 Sr2 . . 123.11(13) ?
    Sr3 As1 Sr2 3_654 . 98.775(17) ?
    O14 As1 Sr1 3_554 4 77.91(15) ?
    O7 As1 Sr1 . 4 114.66(14) ?
    O13 As1 Sr1 . 4 38.85(13) ?
    O6 As1 Sr1 . 4 133.52(14) ?
    Sr3 As1 Sr1 3_654 4 70.007(15) ?
    Sr2 As1 Sr1 . 4 97.921(16) ?
    O14 As1 Sr1 3_554 4_565 110.41(15) ?
    O7 As1 Sr1 . 4_565 40.61(14) ?
    O13 As1 Sr1 . 4_565 133.44(14) ?
    O6 As1 Sr1 . 4_565 68.19(14) ?
    Sr3 As1 Sr1 3_654 4_565 89.525(17) ?
    Sr2 As1 Sr1 . 4_565 70.709(15) ?
    Sr1 As1 Sr1 4 4_565 155.19(2) ?
    O9 As2 O10 4_565 4_565 115.3(2) ?
    O9 As2 O12 4_565 . 115.6(2) ?
    O10 As2 O12 4_565 . 110.6(2) ?
    O9 As2 O6 4_565 . 106.33(19) ?
    O10 As2 O6 4_565 . 97.71(19) ?
    O12 As2 O6 . . 109.54(19) ?
    O9 As2 Sr3 4_565 . 128.75(13) ?
    O10 As2 Sr3 4_565 . 42.37(14) ?
    O12 As2 Sr3 . . 69.19(16) ?
    O6 As2 Sr3 . . 120.18(14) ?
    O9 As2 Sr4 4_565 3 125.22(14) ?
    O10 As2 Sr4 4_565 3 42.80(14) ?
    O12 As2 Sr4 . 3 119.14(15) ?
    O6 As2 Sr4 . 3 54.98(13) ?
    Sr3 As2 Sr4 . 3 73.384(15) ?
    O9 As2 Sr1 4_565 4_565 37.32(13) ?
    O10 As2 Sr1 4_565 4_565 121.84(15) ?
    O12 As2 Sr1 . 4_565 127.42(16) ?
    O6 As2 Sr1 . 4_565 69.06(14) ?
    Sr3 As2 Sr1 . 4_565 159.46(2) ?
    Sr4 As2 Sr1 3 4_565 102.759(16) ?
    O9 As2 Sr2 4_565 4_565 36.86(13) ?
    O10 As2 Sr2 4_565 4_565 84.95(15) ?
    O12 As2 Sr2 . 4_565 112.34(15) ?
    O6 As2 Sr2 . 4_565 133.96(13) ?
    Sr3 As2 Sr2 . 4_565 92.341(16) ?
    Sr4 As2 Sr2 3 4_565 115.447(18) ?
    Sr1 As2 Sr2 4_565 4_565 70.779(14) ?
    O9 As2 Sr2 4_565 4 140.88(14) ?
    O10 As2 Sr2 4_565 4 101.84(16) ?
    O12 As2 Sr2 . 4 33.59(15) ?
    O6 As2 Sr2 . 4 79.11(13) ?
    Sr3 As2 Sr2 . 4 72.528(14) ?
    Sr4 As2 Sr2 3 4 90.211(16) ?
    Sr1 As2 Sr2 4_565 4 127.992(17) ?
    Sr2 As2 Sr2 4_565 4 145.57(2) ?
    O9 As2 Sr4 4_565 3_655 82.28(14) ?
    O10 As2 Sr4 4_565 3_655 130.55(14) ?
    O12 As2 Sr4 . 3_655 33.36(15) ?
    O6 As2 Sr4 . 3_655 122.36(12) ?
    Sr3 As2 Sr4 . 3_655 89.707(16) ?
    Sr4 As2 Sr4 3 3_655 152.50(2) ?
    Sr1 As2 Sr4 4_565 3_655 100.390(16) ?
    Sr2 As2 Sr4 4_565 3_655 86.127(15) ?
    Sr2 As2 Sr4 4 3_655 63.658(13) ?
    O11 As3 O5 . . 118.0(2) ?
    O11 As3 O8 . 4 110.1(2) ?
    O5 As3 O8 . 4 108.43(19) ?
    O11 As3 O4 . 1_455 106.86(19) ?
    O5 As3 O4 . 1_455 106.65(18) ?
    O8 As3 O4 4 1_455 106.08(17) ?
    O11 As3 Sr2 . 3_654 126.89(15) ?
    O5 As3 Sr2 . 3_654 60.81(14) ?
    O8 As3 Sr2 4 3_654 48.13(13) ?
    O4 As3 Sr2 1_455 3_654 124.85(12) ?
    O11 As3 Sr4 . 4 66.80(17) ?
    O5 As3 Sr4 . 4 119.24(13) ?
    O8 As3 Sr4 4 4 45.18(13) ?
    O4 As3 Sr4 1_455 4 130.99(13) ?
    Sr2 As3 Sr4 3_654 4 70.382(15) ?
    O11 As3 Sr1 . . 81.62(15) ?
    O5 As3 Sr1 . . 39.32(14) ?
    O8 As3 Sr1 4 . 111.43(13) ?
    O4 As3 Sr1 1_455 . 135.74(13) ?
    Sr2 As3 Sr1 3_654 . 70.419(14) ?
    Sr4 As3 Sr1 4 . 92.705(15) ?
    O11 As3 Sr3 . 4_554 113.46(17) ?
    O5 As3 Sr3 . 4_554 125.02(14) ?
    O8 As3 Sr3 4 4_554 32.45(12) ?
    O4 As3 Sr3 1_455 4_554 74.41(13) ?
    Sr2 As3 Sr3 3_654 4_554 73.859(14) ?
    Sr4 As3 Sr3 4 4_554 66.010(14) ?
    Sr1 As3 Sr3 . 4_554 142.980(19) ?
    O11 As3 Sr4 . 4_565 119.22(17) ?
    O5 As3 Sr4 . 4_565 35.87(13) ?
    O8 As3 Sr4 4 4_565 128.93(14) ?
    O4 As3 Sr4 1_455 4_565 72.47(13) ?
    Sr2 As3 Sr4 3_654 4_565 89.553(16) ?
    Sr4 As3 Sr4 4 4_565 155.10(2) ?
    Sr1 As3 Sr4 . 4_565 66.002(13) ?
    Sr3 As3 Sr4 4_554 4_565 123.551(17) ?
    O1 As4 O2 4_665 . 117.59(19) ?
    O1 As4 O3 4_665 1_655 113.31(19) ?
    O2 As4 O3 . 1_655 108.41(19) ?
    O1 As4 O4 4_665 . 107.41(18) ?
    O2 As4 O4 . . 100.09(18) ?
    O3 As4 O4 1_655 . 108.97(18) ?
    O1 As4 Sr4 4_665 1_655 121.83(13) ?
    O2 As4 Sr4 . 1_655 60.90(13) ?
    O3 As4 Sr4 1_655 1_655 50.32(13) ?
    O4 As4 Sr4 . 1_655 130.67(13) ?
    O1 As4 Sr1 4_665 3_654 122.48(14) ?
    O2 As4 Sr1 . 3_654 46.00(14) ?
    O3 As4 Sr1 1_655 3_654 124.19(13) ?
    O4 As4 Sr1 . 3_654 54.37(12) ?
    Sr4 As4 Sr1 1_655 3_654 97.122(16) ?
    O1 As4 Sr3 4_665 4_664 34.11(13) ?
    O2 As4 Sr3 . 4_664 89.22(14) ?
    O3 As4 Sr3 1_655 4_664 109.59(13) ?
    O4 As4 Sr3 . 4_664 134.84(13) ?
    Sr4 As4 Sr3 1_655 4_664 92.470(16) ?
    Sr1 As4 Sr3 3_654 4_664 116.588(18) ?
    O1 As4 Sr4 4_665 4_665 33.42(13) ?
    O2 As4 Sr4 . 4_665 124.04(14) ?
    O3 As4 Sr4 1_655 4_665 126.42(13) ?
    O4 As4 Sr4 . 4_665 73.99(13) ?
    Sr4 As4 Sr4 1_655 4_665 155.21(2) ?
    Sr1 As4 Sr4 3_654 4_665 101.419(16) ?
    Sr3 As4 Sr4 4_664 4_665 64.541(13) ?
    O1 As4 Sr3 4_665 4_654 135.30(14) ?
    O2 As4 Sr3 . 4_654 105.79(14) ?
    O3 As4 Sr3 1_655 4_654 37.06(13) ?
    O4 As4 Sr3 . 4_654 73.24(13) ?
    Sr4 As4 Sr3 1_655 4_654 70.193(14) ?
    Sr1 As4 Sr3 3_654 4_654 94.890(16) ?
    Sr3 As4 Sr3 4_664 4_654 146.09(2) ?
    Sr4 As4 Sr3 4_665 4_654 123.790(16) ?
    O1 As4 Sr1 4_665 3_754 80.74(14) ?
    O2 As4 Sr1 . 3_754 127.56(14) ?
    O3 As4 Sr1 1_655 3_754 32.57(13) ?
    O4 As4 Sr1 . 3_754 121.76(12) ?
    Sr4 As4 Sr1 1_655 3_754 67.769(14) ?
    Sr1 As4 Sr1 3_654 3_754 156.76(2) ?
    Sr3 As4 Sr1 4_664 3_754 82.756(15) ?
    Sr4 As4 Sr1 4_665 3_754 98.608(16) ?
    Sr3 As4 Sr1 4_654 3_754 63.894(13) ?
    As4 O1 Sr3 3_644 1_554 123.83(18) ?
    As4 O1 Sr4 3_644 . 125.37(19) ?
    Sr3 O1 Sr4 1_554 . 104.52(13) ?
    As4 O2 Sr1 . 3_654 106.54(17) ?
    As4 O2 Sr2 . 2_664 142.5(2) ?
    Sr1 O2 Sr2 3_654 2_664 100.24(13) ?
    As4 O2 Sr4 . 1_655 89.82(15) ?
    Sr1 O2 Sr4 3_654 1_655 134.85(15) ?
    Sr2 O2 Sr4 2_664 1_655 89.51(10) ?
    As4 O3 Sr1 1_455 3_654 126.87(19) ?
    As4 O3 Sr3 1_455 4_554 120.60(19) ?
    Sr1 O3 Sr3 3_654 4_554 100.82(13) ?
    As4 O3 Sr4 1_455 . 100.96(17) ?
    Sr1 O3 Sr4 3_654 . 100.88(12) ?
    Sr3 O3 Sr4 4_554 . 102.36(12) ?
    As4 O4 As3 . 1_655 126.8(2) ?
    As4 O4 Sr1 . 3_654 95.02(14) ?
    As3 O4 Sr1 1_655 3_654 137.87(18) ?
    As3 O5 Sr1 . . 116.2(2) ?
    As3 O5 Sr4 . 4_565 122.23(19) ?
    Sr1 O5 Sr4 . 4_565 102.39(13) ?
    As3 O5 Sr2 . 3_654 90.31(16) ?
    Sr1 O5 Sr2 . 3_654 93.78(12) ?
    Sr4 O5 Sr2 4_565 3_654 129.62(15) ?
    As1 O6 As2 . . 129.3(2) ?
    As1 O6 Sr4 . 3 133.0(2) ?
    As2 O6 Sr4 . 3 94.63(15) ?
    As1 O7 Sr1 . 4_565 115.01(19) ?
    As1 O7 Sr2 . . 94.57(18) ?
    Sr1 O7 Sr2 4_565 . 97.04(13) ?
    As1 O7 Sr3 . 3_654 90.74(16) ?
    Sr1 O7 Sr3 4_565 3_654 127.25(16) ?
    Sr2 O7 Sr3 . 3_654 127.44(15) ?
    As3 O8 Sr3 3_554 1_554 126.29(19) ?
    As3 O8 Sr4 3_554 . 107.61(17) ?
    Sr3 O8 Sr4 1_554 . 101.60(13) ?
    As3 O8 Sr2 3_554 2_564 103.66(17) ?
    Sr3 O8 Sr2 1_554 2_564 114.81(14) ?
    Sr4 O8 Sr2 . 2_564 99.49(12) ?
    As2 O9 Sr1 3_654 . 119.1(2) ?
    As2 O9 Sr2 3_654 . 120.05(18) ?
    Sr1 O9 Sr2 . . 113.29(14) ?
    As2 O10 Sr3 3_654 3_654 110.6(2) ?
    As2 O10 Sr4 3_654 2_655 110.98(18) ?
    Sr3 O10 Sr4 3_654 2_655 111.31(15) ?
    As3 O11 Sr2 . 3_554 142.2(2) ?
    As3 O11 Sr4 . 4 85.43(17) ?
    Sr2 O11 Sr4 3_554 4 128.41(16) ?
    As2 O12 Sr2 . 4 125.5(2) ?
    As2 O12 Sr4 . 3_655 126.0(2) ?
    Sr2 O12 Sr4 4 3_655 101.82(14) ?
    As2 O12 Sr3 . . 82.01(16) ?
    Sr2 O12 Sr3 4 . 94.25(13) ?
    Sr4 O12 Sr3 3_655 . 122.43(15) ?
    As1 O13 Sr1 . 4 116.89(19) ?
    As1 O13 Sr3 . 3_654 100.95(16) ?
    Sr1 O13 Sr3 4 3_654 102.21(13) ?
    As1 O13 Sr2 . 4 124.42(18) ?
    Sr1 O13 Sr2 4 4 103.48(12) ?
    Sr3 O13 Sr2 3_654 4 106.22(13) ?
    As1 O14 Sr3 4 . 143.5(2) ?
    As1 O14 Sr2 4 4 95.30(18) ?
    Sr3 O14 Sr2 . 4 107.87(14) ?
_shelx_hkl_checksum     35918
_shelx_hkl_file
;
   1   0   0   -0.01    0.02
   0   1   0    0.02    0.03
   0   1   0   -0.02    0.01
  -1   0   0    0.00    0.02
   0  -1   0    0.01    0.01
   0  -1   0    0.02    0.02
   1   1   0   44.44    2.14
   1   1   0   37.74    2.13
  -1  -1   0   41.35    2.14
  -1   2   0   10.72    0.61
   1  -2   0   11.48    0.57
  -1   2   0   10.45    0.71
   1  -2   0   10.05    0.62
  -2  -1   0   10.51    0.61
   2   1   0   10.33    0.60
   0   2   0  259.25   12.77
   0   2   0  208.30   13.55
   2   0   0  257.28   12.67
   0  -2   0  262.22   12.69
  -2   0   0  253.43   12.67
   0  -2   0  234.40   12.69
   1   2   0   99.14    6.00
  -1  -2   0  110.88    5.59
  -2   1   0  109.26    5.60
   2  -1   0  111.91    5.61
   2  -2   0    0.60    0.17
  -2  -2   0    0.24    0.11
   2   2   0    0.28    0.09
  -2   2   0    0.27    0.15
  -2   3   0   78.62    4.17
  -2   3   0   72.17    4.55
   3   2   0   83.07    4.15
   2  -3   0   77.67    4.19
   3   2   0   82.20    4.16
  -3  -2   0   83.70    4.16
  -1   3   0    0.60    0.24
   3   1   0    0.84    0.16
   1  -3   0    0.95    0.18
  -1   3   0    0.79    0.14
  -3  -1   0    0.94    0.19
  -1   3   0    0.91    0.16
   1  -3   0    0.84    0.12
   0  -3   0    8.05    0.46
  -3   0   0    7.65    0.55
   3   0   0    6.87    0.53
   0   3   0    8.29    0.43
   0   3   0    8.07    0.44
   1   3   0    4.63    0.48
  -3   1   0    5.33    0.43
   3  -1   0    4.94    0.42
   2   3   0   63.24    3.65
   3  -2   0   63.28    3.38
  -3   2   0   64.54    3.30
  -2  -3   0   63.05    3.29
  -3   2   0   63.16    3.37
   3  -3   0   89.98    4.85
  -3  -3   0   95.33    4.78
  -3   3   0   89.10    4.83
   3   3   0   93.02    4.77
   3  -4   0   44.73    2.51
  -4  -3   0   45.49    2.44
  -3   4   0   41.42    2.81
  -3   4   0   45.02    2.48
   4   3   0   48.48    2.43
   4   3   0   47.20    2.42
   4   2   0    6.58    0.46
  -4  -2   0    5.21    0.47
  -2   4   0    4.62    0.58
  -2   4   0    5.45    0.45
   2  -4   0    5.90    0.51
   4   1   0   33.59    1.89
  -1   4   0   35.78    1.85
  -1   4   0   35.48    1.83
  -1   4   0   33.23    2.10
  -4  -1   0   33.95    1.89
   1  -4   0   34.45    1.87
   4   0   0    7.47    0.59
   0  -4   0    7.57    0.47
  -4   0   0    6.82    0.56
  -4   1   0   50.70    2.74
   4  -1   0   52.73    2.75
   1   4   0   48.12    2.97
  -4   2   0    0.15    0.28
   2   4   0    0.55    0.37
   4  -2   0    0.09    0.28
  -4   3   0    1.08    0.34
  -3  -4   0    1.00    0.17
   4  -3   0    1.41    0.34
  -4  -4   0   20.44    1.11
  -4   4   0   16.03    1.52
   4  -4   0   20.00    1.27
  -4   4   0   19.67    1.23
  -4   5   0   30.49    1.83
   5   4   0   33.34    1.73
  -4   5   0   29.87    2.23
   4  -5   0   32.12    1.89
   5   3   0    3.42    0.38
  -3   5   0    3.09    0.66
  -5  -3   0    3.93    0.42
  -3   5   0    3.97    0.41
   3  -5   0    4.50    0.48
  -2   5   0   18.33    1.08
   2  -5   0   20.16    1.16
   5   2   0   18.49    1.12
  -5  -2   0   19.22    1.15
  -2   5   0   16.38    1.41
   1  -5   0   13.85    0.87
  -1   5   0   14.79    0.79
  -1   5   0   12.90    1.10
  -5  -1   0   13.90    0.92
   5   1   0   13.75    0.93
   5   0   0   30.22    1.77
   0   5   0   30.79    1.97
   0  -5   0   31.66    1.68
  -5   0   0   31.72    1.78
   1   5   0    2.89    0.50
   5  -1   0    3.28    0.41
  -5   1   0    2.54    0.39
   2   5   0    1.30    0.44
  -5   2   0    1.06    0.38
   5  -2   0    1.01    0.37
  -5   3   0    0.54    0.39
   3   5   0    0.72    0.49
   5  -3   0    0.12    0.37
   5  -4   0    1.54    0.45
  -5   4   0    1.06    0.40
   5  -5   0   44.14    2.44
  -5   5   0   43.18    2.41
  -5   5   0   36.82    2.84
  -5   6   0   11.51    1.42
   5  -6   0   12.53    1.07
  -5   6   0   13.71    1.03
   4  -6   0   14.40    1.04
  -4   6   0   14.40    1.01
   6   4   0   14.47    0.91
  -4   6   0   10.91    1.29
   3  -6   0    4.92    0.55
   6   3   0    4.93    0.50
  -3   6   0    4.76    0.82
  -3   6   0    5.75    0.54
  -6  -3   0    4.98    0.52
  -2   6   0   36.91    2.55
  -2   6   0   40.66    2.13
   6   2   0   39.51    2.21
   2  -6   0   39.29    2.20
  -6  -2   0   40.20    2.23
  -1   6   0   30.30    1.56
  -1   6   0   30.83    1.59
  -1   6   0   28.30    2.01
   6   1   0   27.68    1.74
  -6  -1   0   29.05    1.73
  -6   0   0    3.37    0.47
   6   0   0    3.29    0.49
   0   6   0    2.71    0.55
   1   6   0    1.01    0.51
  -6   1   0    0.74    0.39
   6  -1   0    0.52    0.40
  -6   2   0    0.49    0.41
   6  -2   0    0.58    0.39
   2   6   0    0.51    0.51
  -6   3   0   24.93    1.58
   6  -3   0   27.16    1.62
   3   6   0   23.29    1.79
  -6   4   0   20.21    1.40
   6  -4   0   22.22    1.45
  -6   5   0    3.46    1.03
  -6   5   0    5.50    0.69
   6  -5   0    5.58    0.75
  -6   6   0   18.49    2.00
   6  -6   0   23.61    1.55
  -6   6   0   21.70    1.51
  -6   7   0    3.76    1.25
  -6   7   0    4.16    0.68
  -5   7   0   80.67    4.28
  -5   7   0   76.17    5.00
   7   4   0   19.02    1.23
  -4   7   0   18.34    1.83
  -4   7   0   20.85    1.28
  -3   7   0    7.58    0.66
   7   3   0    7.02    0.66
  -3   7   0    6.38    1.00
  -2   7   0    8.08    0.56
  -7  -2   0    7.74    0.73
  -2   7   0    6.73    0.93
   7   2   0    6.67    0.68
  -1   7   0   28.79    2.08
   7   1   0   29.94    1.79
  -7  -1   0   30.30    1.83
   7   1   0   29.79    1.81
   7   0   0   33.30    2.00
   0   7   0   33.04    2.25
  -7   0   0   34.48    2.01
   7  -1   0    2.49    0.56
   1   7   0    1.83    0.63
  -7   1   0    2.09    0.52
  -7   2   0    7.82    0.76
   2   7   0    7.20    0.91
   7  -2   0    6.23    0.73
  -7   3   0   47.86    2.72
   7  -3   0   45.37    2.71
   3   7   0   45.94    3.04
   7  -4   0   24.18    1.63
  -7   4   0   23.10    1.64
  -7   5   0    5.63    0.74
  -7   5   0    2.60    1.04
   7  -5   0    6.11    0.81
   7  -6   0    5.60    0.82
  -7   6   0    4.40    0.78
  -7   6   0    2.74    1.13
  -7   7   0    1.17    1.21
  -7   7   0    2.04    0.71
  -7   8   0    0.41    1.12
  -7   8   0    0.63    0.72
  -6   8   0   13.63    1.93
  -6   8   0   17.88    1.30
  -5   8   0    0.07    0.49
  -5   8   0   -0.41    0.96
   8   4   0    4.60    0.60
  -4   8   0    4.93    0.57
  -4   8   0    3.75    1.10
   8   3   0   11.49    0.99
  -3   8   0   13.69    1.49
  -3   8   0   12.08    0.83
  -2   8   0   34.87    2.58
   8   2   0   35.42    2.12
   8   1   0   72.68    4.02
   8   1   0   72.47    4.02
  -1   8   0   66.26    4.43
  -8  -1   0   78.60    4.04
  -8   0   0   95.79    5.01
   8   0   0   86.61    4.98
   8   0   0   94.81    5.00
   0   8   0   88.83    5.45
   1   8   0   60.38    3.79
  -8   1   0   60.28    3.44
   8  -1   0   60.31    3.41
   2   8   0   33.17    2.40
  -8   2   0   34.12    2.13
   8  -2   0   34.48    2.13
   8  -3   0    7.59    0.87
  -8   3   0    7.76    0.86
   3   8   0    7.30    1.08
  -8   4   0    2.51    0.70
   8  -4   0    2.45    0.76
  -8   5   0   37.23    3.26
  -8   5   0   48.47    2.82
   8  -5   0   49.96    2.86
   8  -6   0   19.44    1.56
  -8   6   0   18.12    1.48
  -8   6   0   18.57    2.04
  -8   7   0   14.18    1.96
  -8   7   0   16.95    1.46
  -6   9   0    0.97    0.63
  -6   9   0   -0.53    1.21
  -5   9   0    0.81    1.18
  -5   9   0    1.56    0.54
  -4   9   0    9.03    1.50
   9   4   0    9.75    0.88
  -3   9   0    0.18    1.03
   9   3   0    0.37    0.59
  -2   9   0   29.83    2.42
   9   2   0   32.06    2.01
   9   1   0   -0.05    0.60
  -9  -1   0    0.43    0.66
  -1   9   0    0.15    0.81
  -9   0   0    0.95    0.63
   9   0   0   -0.61    0.65
   0   9   0   -0.83    0.77
   9   0   0   -0.47    0.61
   1   9   0    1.46    0.83
   9  -1   0    1.43    0.73
   9  -1   0    2.05    0.67
  -9   1   0    1.98    0.71
  -9   2   0    1.43    0.76
   9  -2   0    2.09    0.76
   2   9   0    2.92    1.02
  -9   3   0    2.80    0.74
   9  -3   0    3.14    0.83
   3   9   0    1.52    0.96
   9  -4   0    2.06    0.79
  -9   4   0    3.48    0.88
   9  -5   0   10.29    1.13
  -9   5   0    7.76    1.47
  -9   5   0    9.03    1.06
  -9   6   0   12.69    1.98
  -9   6   0   20.35    1.66
   9  -6   0   20.43    1.63
  -4  10   0   -0.72    1.26
  -3  10   0   20.29    2.12
  10   3   0   20.25    1.56
  -2  10   0    9.03    1.51
  10   2   0   10.25    1.09
  -1  10   0   11.13    1.52
  10   1   0   11.20    1.13
  10   0   0   16.73    1.45
   0  10   0   17.00    1.72
 -10   0   0   16.28    1.47
  10  -1   0   -0.12    0.75
  10  -1   0   -0.54    0.75
 -10   1   0   -0.59    0.71
   1  10   0    0.09    0.97
   2  10   0    1.62    1.12
  10  -2   0    1.20    0.85
  10  -2   0    1.48    0.77
 -10   2   0    1.79    0.81
  10  -3   0   18.23    1.61
  10  -3   0   16.68    1.57
   3  10   0   14.64    1.78
 -10   3   0   18.42    1.63
 -10   4   0   -0.30    0.87
  10  -4   0    0.10    0.80
  10  -4   0    2.23    0.87
   0   1  -1    0.16    0.03
   0   1  -1   -0.01    0.02
   0   1  -1    0.01    0.04
   1   0  -1    0.02    0.02
  -1   0  -1    0.03    0.03
   1   0  -1   -0.01    0.02
  -1   0   1   -0.02    0.02
   0  -1   1    0.01    0.02
   1   0   1    0.00    0.03
   0   1   1   -0.02    0.01
  -1   0   1    0.01    0.02
   0   1   1    0.02    0.03
   0  -1   1    0.01    0.02
   1   1  -1    1.89    0.13
  -1  -1  -1    2.25    0.14
   1   1  -1    2.35    0.18
  -1  -1   1    1.94    0.13
   1   1   1    1.33    0.12
   1  -1   1    1.58    0.15
   1   1   1    1.79    0.12
  -2  -1  -1   81.71    4.17
   1  -2  -1   83.14    4.17
  -1   2  -1   75.29    4.17
   2   1  -1   83.16    4.16
   2   1  -1   80.90    4.16
   1  -2  -1   77.16    4.17
  -1   2  -1   81.81    4.17
  -1   2   1   81.11    4.16
  -1   2   1   73.94    4.50
   2   1   1   84.64    4.16
  -2  -1   1   78.62    4.16
   1  -2   1   80.55    4.17
   2   0  -1   95.77    5.07
   0  -2  -1   96.66    5.05
   0   2  -1   97.25    5.06
   0   2  -1   86.67    5.44
  -2   0  -1   98.18    5.08
   0   2   1  104.57    5.11
   0  -2   1  104.44    5.07
   0   2   1   95.07    5.45
   2   0   1   99.74    5.08
  -2   0   1   98.60    5.07
   0  -2   1   98.21    5.05
  -2   1  -1  144.10    7.02
   1   2  -1  116.18    7.49
   2  -1  -1  134.36    7.00
   2  -1   1  140.41    7.02
  -1  -2   1  135.56    6.98
  -2   1   1  134.25    7.00
  -2   1   1  141.85    7.00
   2   2  -1  137.82    6.64
  -2   2  -1  129.94    6.68
  -2  -2  -1  129.71    6.64
   2  -2  -1  124.48    6.67
   2   2  -1  133.23    6.64
  -2   2   1  121.17    6.66
   2   2   1  129.65    6.64
  -2  -2   1  126.85    6.63
   2  -2   1  123.98    6.68
  -2   3  -1   12.38    0.79
   3   2  -1   13.13    0.76
   3   2  -1   13.76    0.77
  -2   3  -1   11.01    0.95
  -3  -2  -1   14.23    0.78
   2  -3  -1   11.84    0.79
   3   2   1   12.90    0.75
  -2   3   1   11.98    0.96
  -3  -2   1   13.71    0.76
   3   2   1   13.06    0.75
   3   2   1   13.96    0.77
  -2   3   1   13.33    0.78
   2  -3   1   13.84    0.81
   1  -3  -1    7.43    0.53
  -1   3  -1    7.52    0.52
  -3  -1  -1    8.07    0.56
   1  -3  -1    8.13    0.49
  -1   3  -1    7.16    0.67
   3   1  -1    7.94    0.54
   3   1  -1    7.74    0.54
  -1   3   1    9.65    0.51
  -1   3   1    7.99    0.68
  -3  -1   1    8.98    0.54
   1  -3   1    9.09    0.55
  -1   3   1    9.01    0.53
   1  -3   1    9.86    0.49
   3   1   1    9.40    0.56
   3   0  -1   33.82    1.86
   0  -3  -1   31.29    1.81
   0   3  -1   34.70    1.80
   0   3  -1   33.64    2.04
  -3   0  -1   34.03    1.87
  -3   0   1   36.65    1.87
   3   0   1   35.15    1.87
   0  -3   1   36.87    1.82
   3  -1  -1   16.30    1.02
  -3   1  -1   16.69    1.03
  -1  -3   1   18.33    0.94
   1   3   1   17.98    1.12
  -3   1   1   17.35    1.01
   3  -1   1   18.22    1.03
  -3   2  -1   95.92    4.68
   2   3  -1   87.75    5.10
   3  -2  -1   93.16    4.75
  -3   2  -1   93.77    4.75
  -2  -3   1   86.80    4.66
   3  -2   1   89.59    4.75
  -3   2   1   88.87    4.73
  -3   2   1   90.27    4.68
   2   3   1   85.76    5.10
   3   3  -1  128.91    6.87
   3  -3  -1  120.71    6.93
  -3   3  -1  121.79    6.93
  -3  -3  -1  129.57    6.87
  -3  -3   1  136.93    6.88
  -3   3   1  131.20    6.93
   3   3   1  145.78    6.88
   3  -3   1  138.07    6.96
   3   3   1  142.33    6.87
   3  -4  -1   65.39    3.67
   4   3  -1   73.24    3.62
  -4  -3  -1   71.60    3.62
  -3   4  -1   68.25    3.66
   4   3  -1   70.44    3.60
  -3   4  -1   63.51    4.06
  -3   4   1   62.84    4.06
   4   3   1   66.25    3.60
  -4  -3   1   70.25    3.62
   3  -4   1   70.98    3.69
   4   3   1   71.61    3.59
  -3   4   1   66.95    3.64
  -2   4  -1    2.08    0.46
   2  -4  -1    2.29    0.30
   4   2  -1    2.20    0.26
  -2   4  -1    2.11    0.27
  -4  -2  -1    2.03    0.28
   4   2   1    1.33    0.25
  -4  -2   1    2.20    0.28
   2  -4   1    1.50    0.30
  -2   4   1    1.28    0.41
  -2   4   1    1.94    0.25
   4   2   1    1.67    0.26
   4   1  -1   71.95    3.58
   1  -4  -1   67.86    3.55
  -1   4  -1   66.51    3.91
  -4  -1  -1   68.98    3.59
  -1   4  -1   72.20    3.55
  -1   4  -1   69.19    3.53
  -1   4   1   65.30    3.51
   4   1   1   65.55    3.57
  -1   4   1   69.41    3.53
  -1   4   1   62.11    3.89
  -4  -1   1   66.40    3.57
   1  -4   1   64.34    3.55
   4   0  -1   36.18    1.96
   0   4  -1   36.99    1.86
   0  -4  -1   35.43    1.89
   0   4  -1   35.97    1.86
  -4   0  -1   36.44    1.97
   0   4   1   34.88    2.15
   4   0   1   34.34    1.97
   0  -4   1   35.08    1.89
  -4   0   1   35.06    1.96
   1   4  -1  194.92   11.73
  -4   1  -1  221.61   10.96
   4  -1  -1  219.38   10.95
  -4   1   1  217.82   10.95
   4  -1   1  216.84   10.96
   1   4   1  195.15   11.73
  -4   2  -1   52.55    3.04
   2   4  -1   49.62    3.28
   4  -2  -1   53.79    3.05
   4  -2   1   61.93    3.07
   2   4   1   60.45    3.31
  -4   2   1   60.56    3.05
  -4   3  -1   20.71    1.35
   4  -3  -1   21.77    1.35
   4  -3   1   22.33    1.36
  -3  -4   1   23.03    1.21
  -4   3   1   23.49    1.35
  -4   4  -1   40.11    2.33
   4  -4  -1   40.40    2.35
  -4  -4  -1   41.03    2.24
   4   4  -1   39.27    2.21
  -4   4  -1   34.09    2.68
  -4  -4   1   45.91    2.25
   4  -4   1   48.83    2.39
  -4   4   1   40.86    2.76
  -4   4   1   46.10    2.34
   5   4  -1    3.56    0.37
   4  -5  -1    3.22    0.49
  -4   5  -1    3.31    0.80
  -4   5  -1    3.95    0.46
   4  -5   1    3.77    0.52
  -4   5   1    2.65    0.77
   5   4   1    3.13    0.33
  -4   5   1    3.78    0.47
  -5  -3  -1  101.38    5.25
   3  -5  -1  100.63    5.29
  -3   5  -1  100.61    5.84
   5   3  -1  104.08    5.23
  -3   5  -1  100.46    5.26
  -5  -3   1  104.54    5.26
   5   3   1  101.61    5.23
  -3   5   1   88.66    5.81
  -3   5   1   97.18    5.25
   3  -5   1   97.75    5.29
   2  -5  -1   14.13    0.96
  -2   5  -1   13.18    1.20
  -5  -2  -1   13.91    0.98
  -2   5  -1   15.08    0.93
   5   2  -1   14.10    0.96
   5   2   1   16.94    0.98
  -2   5   1   16.67    0.92
  -5  -2   1   16.41    0.97
   5   2   1   15.75    0.99
  -2   5   1   15.92    1.24
   2  -5   1   17.50    1.00
   5   1  -1    8.54    0.71
   1  -5  -1    8.51    0.63
  -1   5  -1    9.00    0.87
  -5  -1  -1   10.92    0.72
   5   1  -1    8.20    0.71
  -1   5  -1    9.45    0.58
  -1   5   1   10.24    0.56
   1  -5   1    9.61    0.66
  -1   5   1    8.34    0.86
  -5  -1   1    9.11    0.69
   5   1   1    9.28    0.69
  -5   0  -1   16.19    0.93
   0  -5  -1   15.02    0.79
   0   5  -1   14.45    1.05
   5   0  -1   12.63    0.89
   0   5   1   12.05    1.04
  -5   0   1   12.17    0.89
   0  -5   1   12.17    0.80
   5   0   1   12.36    0.92
  -5   1  -1    1.36    0.34
   5  -1  -1    1.16    0.33
   1   5  -1    1.50    0.41
  -5   1   1    0.91    0.33
   1   5   1    0.99    0.42
   5  -1   1    1.11    0.33
   2   5  -1    2.08    0.50
   5  -2  -1    2.14    0.41
  -5   2  -1    2.34    0.39
  -5   2   1    1.57    0.36
   2   5   1    1.79    0.47
   5  -2   1    2.37    0.40
   3   5  -1   22.97    1.70
  -5   3  -1   23.26    1.50
   5  -3  -1   23.45    1.51
   3   5   1   26.25    1.71
   5  -3   1   26.90    1.54
  -5   3   1   25.63    1.50
   5  -4  -1   15.39    1.12
  -5   4  -1   16.26    1.11
   5  -4   1   16.31    1.13
  -5   4   1   16.12    1.12
  -5   5  -1   90.93    5.66
   5  -5  -1  102.77    5.06
  -5   5  -1   97.20    5.03
   5  -5   1   99.27    5.07
  -5   5   1   76.28    5.59
  -5   5   1   91.70    5.00
   5  -6  -1    2.70    0.61
  -5   6  -1    2.04    0.87
  -5   6  -1    2.27    0.53
  -5   6   1    2.35    0.51
   5  -6   1    2.50    0.61
  -5   6   1    1.23    0.86
  -4   6  -1    4.48    0.55
   4  -6  -1    4.71    0.61
  -4   6  -1    4.01    0.93
   6   4  -1    4.36    0.46
   4  -6   1    4.47    0.60
  -4   6   1    4.72    0.54
   6   4   1    4.44    0.42
  -4   6   1    2.45    0.88
  -3   6  -1   24.18    1.39
  -3   6  -1   23.06    1.84
   6   3  -1   24.99    1.40
   3  -6  -1   25.76    1.46
  -6  -3  -1   24.87    1.42
   6   3   1   22.04    1.39
  -6  -3   1   21.41    1.41
  -3   6   1   22.96    1.37
  -3   6   1   20.01    1.81
   3  -6   1   22.89    1.45
   2  -6  -1    1.41    0.35
  -2   6  -1    0.77    0.59
   6   2  -1    1.28    0.37
  -2   6  -1    1.74    0.29
  -6  -2  -1    0.98    0.39
  -6  -2   1    0.97    0.35
  -2   6   1    1.42    0.26
   2  -6   1    1.78    0.38
  -2   6   1    1.01    0.61
   6   2   1    0.81    0.36
   6   2   1    1.33    0.38
   6   1  -1    1.50    0.40
  -6  -1  -1    1.49    0.42
  -1   6  -1    1.81    0.20
  -1   6  -1    1.73    0.56
  -1   6  -1    1.73    0.25
   6   1  -1    1.40    0.40
  -1   6   1    1.29    0.20
  -6  -1   1    1.57    0.38
  -1   6   1    1.22    0.17
   6   1   1    1.00    0.36
  -1   6   1    2.01    0.56
   0   6  -1    5.60    0.74
  -6   0  -1    5.49    0.59
   6   0  -1    5.40    0.59
  -6   0   1    6.02    0.59
   6   0   1    6.24    0.58
   0   6   1    6.15    0.72
  -6   1  -1   70.26    3.76
   6  -1  -1   65.89    3.73
   1   6  -1   65.93    4.06
   1   6   1   70.45    4.09
  -6   1   1   70.82    3.74
   6  -1   1   68.78    3.74
  -6   2  -1   31.55    1.82
   6  -2  -1   30.02    1.81
   2   6  -1   27.56    1.99
  -6   2   1   32.34    1.80
   6  -2   1   29.20    1.82
   2   6   1   27.81    1.99
  -6   3  -1   61.94    3.28
   3   6  -1   55.60    3.56
   6  -3  -1   61.30    3.27
  -6   3   1   57.37    3.24
   6  -3   1   58.23    3.28
   3   6   1   56.31    3.56
   6  -4  -1   33.65    2.01
  -6   4  -1   35.42    2.00
   6  -4   1   33.29    2.02
  -6   4   1   27.81    1.92
   6  -5  -1    4.63    0.68
  -6   5  -1    4.63    0.63
  -6   5  -1    3.24    0.94
  -6   5   1    5.00    1.02
   6  -5   1    6.03    0.77
  -6   5   1    4.63    0.63
  -6   6  -1    8.36    1.40
   6  -6  -1   11.23    0.99
  -6   6  -1   10.45    0.94
  -6   6   1   10.55    1.02
   6  -6   1   12.61    1.08
  -6   6   1    8.23    1.33
  -6   7  -1   12.82    1.12
  -6   7  -1    9.25    1.50
  -6   7   1   12.45    1.65
  -6   7   1   13.01    1.11
  -5   7  -1   14.69    1.66
  -5   7  -1   14.35    1.13
  -5   7   1   12.90    1.65
  -5   7   1   16.57    1.13
   7   4  -1    5.13    0.54
  -4   7  -1    5.20    0.58
  -4   7  -1    4.84    1.09
  -4   7   1    4.62    0.55
  -4   7   1    3.60    0.94
   7   4   1    4.44    0.51
   7   3  -1   24.72    1.49
  -3   7  -1   22.32    1.92
  -3   7  -1   26.19    1.42
  -3   7   1   20.38    1.89
  -3   7   1   23.52    1.39
   7   3   1   22.91    1.48
  -7  -2  -1    0.09    0.43
  -2   7  -1    0.64    0.26
   7   2  -1    0.48    0.43
  -2   7  -1    0.19    0.62
  -7  -2   1   -0.26    0.38
   7   2   1    0.01    0.41
  -2   7   1   -0.01    0.62
  -2   7   1    0.18    0.23
  -1   7  -1    6.30    0.88
  -7  -1  -1    6.36    0.67
   7   1  -1    5.27    0.61
   7   1  -1    4.90    0.64
  -7  -1   1    4.95    0.64
   7   1   1    5.22    0.63
  -1   7   1    3.74    0.81
   7   1   1    6.25    0.67
   7   0  -1    9.78    0.95
  -7   0  -1   11.66    0.95
   0   7  -1   10.08    1.08
   7   0   1   11.52    0.93
   0   7   1   11.00    1.13
  -7   0   1   11.52    0.99
  -7   1  -1   33.12    1.99
   1   7  -1   32.47    2.20
   7  -1  -1   33.21    1.96
  -7   1   1   31.38    1.98
   1   7   1   30.22    2.18
   7  -1   1   33.68    1.97
   2   7  -1    4.92    0.78
   7  -2  -1    4.73    0.68
  -7   2  -1    4.76    0.68
   2   7   1    4.36    0.82
   7  -2   1    4.08    0.64
  -7   2   1    4.40    0.66
   7  -3  -1   46.80    2.68
  -7   3  -1   44.57    2.65
   3   7  -1   40.53    2.94
  -7   3   1   48.11    2.67
   3   7   1   43.81    2.96
   7  -3   1   50.02    2.70
   7  -4  -1   27.48    1.72
  -7   4  -1   22.62    1.65
   7  -4   1   24.23    1.65
  -7   4   1   23.41    1.62
  -7   5  -1   50.44    2.73
  -7   5  -1   36.65    3.20
   7  -5  -1   48.64    2.76
   7  -5   1   50.81    2.77
  -7   5   1   49.51    2.76
  -7   5   1   35.25    3.18
   7  -6  -1    8.53    0.99
  -7   6  -1    5.52    1.35
  -7   6  -1    7.49    0.89
   7  -6   1    8.16    0.93
  -7   6   1    6.50    0.86
  -7   6   1    4.50    1.20
  -7   7  -1    9.43    0.99
  -7   7  -1    7.10    1.51
  -7   7   1    9.34    0.98
  -7   7   1    8.10    1.49
  -7   8  -1   10.42    1.04
  -7   8  -1    7.73    1.65
  -7   8   1    8.83    1.69
  -7   8   1   11.10    1.08
  -6   8  -1   14.73    1.21
  -6   8  -1   11.42    1.78
  -6   8   1   13.68    1.19
  -6   8   1   10.98    1.69
  -5   8  -1    1.98    0.55
  -5   8  -1    1.79    1.08
  -5   8   1    1.32    1.09
  -5   8   1    1.09    0.52
   8   4  -1    5.06    0.60
  -4   8  -1    4.09    1.19
  -4   8  -1    5.24    0.57
  -4   8   1    4.37    0.55
   8   4   1    3.35    0.55
  -4   8   1    2.15    1.13
   8   3  -1   14.49    1.16
  -3   8  -1   17.12    1.01
  -3   8  -1   15.38    1.57
  -3   8   1   13.50    1.53
  -3   8   1   15.63    0.99
   8   3   1   15.34    1.17
   8   2  -1    6.63    0.77
  -2   8  -1    7.55    1.08
   8   2   1    7.35    0.76
  -2   8   1    7.44    1.08
  -1   8  -1    1.89    0.73
   8   1  -1    1.41    0.57
  -8  -1  -1    1.56    0.58
  -1   8   1    0.12    0.67
   8   1   1    1.81    0.59
  -8  -1   1    1.40    0.60
   8   1   1    1.28    0.58
   0   8  -1    8.17    1.09
   8   0  -1    7.17    0.83
   8   0  -1    7.36    0.81
  -8   0  -1    8.34    0.82
  -8   0   1    9.45    0.90
   8   0   1    7.74    0.85
   0   8   1    8.23    1.08
   8  -1  -1    6.46    0.77
  -8   1  -1    5.96    0.79
   1   8  -1    6.05    0.93
   1   8   1    5.66    0.92
  -8   1   1    6.50    0.81
   8  -1   1    6.21    0.75
  -8   2  -1   13.52    1.15
   2   8  -1   12.12    1.29
   8  -2  -1   12.27    1.21
  -8   2   1   13.08    1.17
   2   8   1   14.92    1.42
   8  -2   1   13.91    1.15
  -8   3  -1    0.51    0.63
   8  -3  -1    0.33    0.64
   3   8  -1   -0.18    0.83
  -8   3   1   -0.39    0.57
   8  -3   1    0.71    0.59
   3   8   1    0.52    0.75
   8  -4  -1    3.78    0.76
  -8   4  -1    3.03    0.71
   8  -4   1    4.23    0.78
  -8   4   1    2.94    0.77
   8  -5  -1    2.19    0.74
  -8   5  -1    1.81    0.69
  -8   5  -1    0.47    1.08
  -8   5   1    1.19    1.01
  -8   5   1    1.86    0.76
   8  -5   1    2.11    0.75
   8  -6  -1    5.54    0.91
  -8   6  -1    4.03    1.25
  -8   6  -1    6.32    0.92
   8  -6   1    4.61    0.96
  -8   6   1    2.78    1.27
  -8   6   1    4.85    0.89
  -8   7  -1    7.05    1.52
  -8   7  -1    9.54    1.08
  -8   7   1   10.86    1.10
  -8   7   1    6.17    1.56
  -6   9  -1    4.26    1.60
  -6   9  -1    5.42    0.77
  -6   9   1    6.28    0.80
  -6   9   1    4.94    1.49
  -5   9  -1    4.52    0.64
  -5   9  -1    4.22    1.43
  -5   9   1    2.31    1.37
  -5   9   1    3.60    0.63
  -4   9  -1    3.88    1.35
   9   4  -1    5.84    0.74
  -4   9   1    5.25    1.38
   9   4   1    5.73    0.72
   9   3  -1   17.21    1.33
  -3   9  -1   16.68    1.72
   9   3   1   16.96    1.31
  -3   9   1   15.55    1.78
  -2   9  -1    7.45    1.19
   9   2  -1    6.93    0.90
   9   2   1    8.12    0.92
  -2   9   1    9.65    1.33
  -1   9  -1   10.77    1.35
   9   1  -1    9.86    1.01
  -9  -1  -1   10.76    1.01
  -1   9   1   10.78    1.33
   9   1   1    9.57    0.98
  -9  -1   1   11.02    1.07
   9   0  -1    1.96    0.70
  -9   0  -1    2.60    0.74
   0   9  -1    2.23    0.87
   9   0  -1    2.66    0.68
   9   0   1    2.53    0.67
   0   9   1    3.06    0.91
   9   0   1    3.41    0.72
  -9   0   1    2.95    0.72
   9  -1  -1   30.53    1.99
   9  -1  -1   30.00    2.01
  -9   1  -1   30.74    2.03
   1   9  -1   29.85    2.34
   1   9   1   29.14    2.27
  -9   1   1   29.85    2.05
   9  -1   1   30.24    2.01
   9  -2  -1    3.49    0.77
  -9   2  -1    4.79    0.80
   9  -2  -1    3.83    0.81
   2   9  -1    3.42    0.96
   2   9   1    4.04    0.99
  -9   2   1    3.32    0.78
   9  -2   1    3.39    0.81
   3   9  -1    4.03    1.14
   9  -3  -1    3.83    0.81
  -9   3  -1    3.91    0.82
   9  -3   1    4.81    0.90
  -9   3   1    4.46    0.82
   3   9   1    5.53    1.17
   9  -4  -1    1.58    0.77
  -9   4  -1    1.06    0.74
  -9   4   1    0.55    0.70
   9  -4   1    0.88    0.75
  -9   5  -1    2.17    1.13
  -9   5  -1    2.85    0.89
   9  -5  -1    2.92    0.88
  -9   5   1    3.96    0.84
   9  -5   1    4.35    0.92
  -9   5   1    4.27    1.23
   9  -6  -1    1.94    0.88
  -9   6  -1    0.50    1.15
  -9   6  -1    0.59    0.84
   9  -6   1    1.67    0.87
  -9   6   1    0.60    1.26
  -9   6   1    2.27    0.87
  -4  10  -1    6.86    1.47
  -4  10   1    3.62    1.36
  10   3  -1    4.19    0.82
  -3  10  -1    3.89    1.25
  -3  10   1    4.50    1.28
  10   3   1    4.22    0.81
  -2  10  -1   18.92    1.87
  10   2  -1   17.83    1.50
  10   2   1   17.92    1.51
  -2  10   1   17.05    1.80
  10   1  -1    0.00    0.73
  -1  10  -1    1.23    1.01
  10   1   1    0.41    0.71
  -1  10   1    0.63    1.02
 -10   0  -1   22.55    1.83
   0  10  -1   22.18    2.06
  10   0  -1   24.23    1.76
   0  10   1   24.47    2.17
  10   0   1   21.91    1.73
  10   0   1   25.75    1.73
 -10   0   1   22.33    1.83
  10  -1  -1    3.42    0.86
   1  10  -1    4.43    1.08
 -10   1  -1    2.04    0.87
  10  -1  -1    2.59    0.85
   1  10   1    2.85    1.04
  10  -1   1    2.06    0.81
  10  -1   1    0.61    0.79
 -10   1   1    1.32    0.79
   2  10  -1    4.59    1.14
  10  -2  -1    3.33    0.94
 -10   2  -1    4.58    0.91
  10  -2  -1    4.11    0.86
   2  10   1    4.05    1.10
  10  -2   1    3.92    0.94
  10  -2   1    5.03    0.88
 -10   2   1    3.55    0.94
 -10   3  -1    4.87    1.01
   3  10  -1    5.64    1.21
  10  -3  -1    5.03    0.99
  10  -3  -1    4.71    0.99
  10  -3   1    4.61    0.98
 -10   3   1    4.05    0.89
   3  10   1    3.78    1.24
  10  -4  -1   -0.60    0.88
  10  -4  -1    0.86    0.82
 -10   4  -1   -0.09    0.85
 -10   4   1   -0.77    0.84
  10  -4   1   -0.78    0.79
   0   0  -2    0.03    0.02
   0   0   2    0.00    0.01
  -1   0   2    0.10    0.03
   1   1  -2   13.43    0.74
  -1  -1  -2   14.29    0.74
   1   1  -2   13.93    0.76
   1  -1  -2   13.71    0.76
   1   1  -2   14.06    0.74
  -1   1   2   11.37    0.74
   1   1   2   15.43    0.74
   1   1   2   14.48    0.74
  -1  -1   2   15.30    0.74
   1  -1   2   12.74    0.76
   1  -2  -2   32.19    1.74
   2   1  -2   33.97    1.73
  -1   2  -2   34.68    1.76
  -1   2  -2   31.91    1.91
  -1   2  -2   33.67    1.72
  -2  -1  -2   33.26    1.75
  -1   2   2   31.20    1.91
   2   1   2   32.52    1.74
   1  -2   2   32.12    1.75
  -2  -1   2   33.08    1.73
  -1   2   2   32.47    1.73
   0   2  -2  216.31   13.66
   0  -2  -2  270.86   12.80
   0   2  -2  225.84   12.75
   0   2  -2  254.01   12.80
   2   0  -2  260.60   12.80
   0   2  -2  253.69   12.77
   2   0  -2  265.44   12.76
  -2   0  -2  258.31   12.78
  -2   0   2  250.14   12.76
   0   2   2  223.65   13.66
   0   2   2  247.61   12.89
   0  -2   2  240.00   12.76
   2   0   2  254.40   12.77
   2  -1  -2  140.64    6.97
   2  -1  -2  148.40    6.98
   1   2  -2  136.55    6.99
   1   2  -2  127.18    7.47
  -2   1  -2  143.23    6.99
   1   2  -2  141.45    6.97
  -1  -2   2  120.86    6.93
  -2   1   2  128.75    6.96
  -2   1   2  134.63    6.96
   2  -1   2  124.98    6.98
   2  -2  -2   44.10    2.65
   2   2  -2   47.95    2.61
   2   2  -2   47.75    2.61
  -2  -2  -2   48.05    2.62
  -2   2  -2   46.52    2.66
   2  -2   2   53.89    2.68
  -2  -2   2   54.90    2.62
   2   2   2   54.79    2.61
  -2   2   2   52.87    2.64
  -2   3  -2   64.86    3.18
   3   2  -2   63.65    3.19
  -2   3  -2   57.96    3.53
  -2   3  -2   61.54    3.23
  -3  -2  -2   67.49    3.22
   2  -3  -2   61.94    3.22
   2  -3   2   58.21    3.23
  -2   3   2   53.71    3.53
   3   2   2   59.90    3.18
  -2   3   2   59.71    3.20
   3   2   2   61.72    3.19
  -3  -2   2   60.25    3.19
   3   2   2   59.32    3.18
  -1   3  -2   50.88    2.71
   3   1  -2   51.76    2.73
   3   1  -2   51.99    2.73
   1  -3  -2   48.43    2.72
  -1   3  -2   50.68    2.73
  -3  -1  -2   54.29    2.76
  -1   3   2   53.01    2.71
   1  -3   2   51.36    2.73
  -3  -1   2   53.99    2.74
   3   1   2   52.05    2.74
  -1   3   2   52.01    2.72
   0  -3  -2    3.85    0.25
   3   0  -2    4.00    0.33
   0   3  -2    3.53    0.37
   0   3  -2    3.70    0.26
  -3   0  -2    4.03    0.36
   3   0   2    2.78    0.30
  -3   0   2    2.64    0.28
   0   3   2    2.72    0.36
   0  -3   2    3.05    0.27
  -3   1  -2   27.41    1.47
   3  -1  -2   26.50    1.45
   1   3  -2   26.33    1.58
  -3   1   2   24.97    1.43
  -1  -3   2   25.69    1.38
   3  -1   2   26.08    1.47
   1   3   2   25.59    1.58
   2   3  -2   39.63    1.93
   3  -2  -2   37.39    2.01
   2   3  -2   39.20    1.92
  -3   2  -2   39.52    2.03
   3  -2   2   33.91    2.01
  -2  -3   2   33.58    1.92
  -3   2   2   33.68    1.98
   3  -3  -2  112.49    6.21
  -3  -3  -2  116.51    6.15
   3   3  -2  116.54    6.16
  -3   3  -2  111.69    6.21
   3  -3   2  116.78    6.23
  -3  -3   2  122.53    6.15
   3   3   2  125.89    6.14
  -3   3   2  117.58    6.19
   3   3   2  127.48    6.14
  -3   4  -2   67.23    4.17
  -4  -3  -2   73.93    3.72
  -3   4  -2   71.43    3.77
   3  -4  -2   67.03    3.77
   4   3  -2   69.61    3.70
   4   3  -2   74.97    3.72
  -3   4   2   71.19    3.74
   4   3   2   70.01    3.69
  -3   4   2   65.52    4.18
  -4  -3   2   71.92    3.71
   3  -4   2   71.26    3.78
  -2   4  -2   23.08    1.67
  -4  -2  -2   23.04    1.44
  -2   4  -2   24.37    1.44
   4   2  -2   24.49    1.42
   2  -4  -2   22.12    1.44
  -4  -2   2   27.98    1.44
  -2   4   2   26.88    1.69
   4   2   2   27.83    1.43
   2  -4   2   28.97    1.48
  -2   4   2   28.14    1.42
   1  -4  -2   41.09    2.33
   4   1  -2   43.35    2.37
   4   1  -2   42.59    2.37
  -4  -1  -2   45.07    2.39
  -1   4  -2   45.70    2.35
  -1   4  -2   43.89    2.33
  -1   4  -2   41.43    2.61
   4   1   2   43.38    2.38
  -1   4   2   44.75    2.30
   1  -4   2   44.39    2.36
  -4  -1   2   44.57    2.37
  -1   4   2   46.11    2.33
  -1   4   2   44.61    2.64
   0  -4  -2    1.82    0.19
  -4   0  -2    1.80    0.31
   4   0  -2    1.42    0.27
   0   4  -2    1.95    0.16
   0   4  -2    1.65    0.36
   0   4  -2    2.04    0.19
   0   4   2    1.67    0.38
   0  -4   2    3.09    0.24
  -4   0   2    1.20    0.26
   4   0   2    1.27    0.28
   4  -1  -2   78.64    4.17
  -4   1  -2   82.97    4.19
   1   4  -2   74.98    4.49
   4  -1   2   79.04    4.17
  -1  -4   2   79.47    4.09
  -4   1   2   80.29    4.16
   1   4   2   74.26    4.48
  -4   2  -2    2.09    0.34
   4  -2  -2    2.02    0.34
   2   4  -2    2.03    0.44
  -2  -4   2    1.71    0.19
  -4   2   2    1.30    0.29
   2   4   2    1.21    0.38
   4  -2   2    1.40    0.32
   4  -3  -2  145.96    7.54
  -4   3  -2  150.38    7.55
  -3  -4   2  140.72    7.43
   4  -3   2  143.87    7.55
  -4   3   2  138.85    7.51
   4   4  -2    5.71    0.42
  -4   4  -2    5.85    0.57
   4   4  -2    5.02    0.45
   4  -4  -2    5.80    0.56
  -4  -4  -2    5.43    0.46
  -4   4  -2    4.81    0.78
   4  -4   2    6.80    0.63
  -4   4   2    6.47    0.84
  -4   4   2    6.47    0.61
  -4  -4   2    6.59    0.48
   5   4  -2    3.00    0.36
  -4   5  -2    1.77    0.69
  -4   5  -2    3.14    0.44
   4  -5  -2    2.94    0.46
  -4   5   2    2.55    0.75
   4  -5   2    3.48    0.51
  -4   5   2    2.82    0.43
   5   4   2    2.85    0.30
  -5  -3  -2  165.40    8.17
   5   3  -2  163.18    8.15
  -3   5  -2  158.34    8.17
   3  -5  -2  157.76    8.19
  -3   5  -2  143.98    8.90
  -5  -3   2  155.62    8.16
  -3   5   2  156.38    8.15
   5   3   2  157.96    8.14
   3  -5   2  159.57    8.21
  -3   5   2  146.27    8.92
  -5  -2  -2    6.66    0.61
  -2   5  -2    5.86    0.73
   5   2  -2    7.36    0.59
   2  -5  -2    6.53    0.57
  -2   5  -2    7.30    0.55
  -2   5   2    7.46    0.51
  -5  -2   2    6.69    0.60
   2  -5   2    7.74    0.62
   5   2   2    6.86    0.60
   5   2   2    5.84    0.57
  -2   5   2    6.29    0.73
   5   1  -2   16.71    1.07
  -1   5  -2   19.09    1.02
   5   1  -2   16.94    1.09
  -1   5  -2   18.44    1.32
  -1   5  -2   17.61    0.98
   1  -5  -2   16.81    1.01
  -5  -1  -2   17.05    1.09
  -5  -1   2   16.84    1.09
   1  -5   2   17.12    1.04
  -1   5   2   17.41    0.95
   5   1   2   17.29    1.09
  -1   5   2   16.70    1.27
   5   0  -2   14.75    0.95
   0   5  -2   14.05    1.07
  -5   0  -2   14.15    0.97
   0  -5  -2   13.38    0.79
   1   5  -2    5.77    0.61
   5  -1  -2    5.26    0.50
  -5   1  -2    4.82    0.52
  -5   1   2    5.26    0.52
   1   5   2    4.67    0.58
   5  -1   2    5.30    0.54
   2   5  -2   75.73    4.61
  -5   2  -2   82.20    4.29
   5  -2  -2   76.83    4.27
   2   5   2   78.70    4.61
   5  -2   2   82.04    4.28
  -5   2   2   81.84    4.26
  -5   3  -2  160.06    8.23
   5  -3  -2  159.39    8.23
   3   5  -2  149.38    8.85
   5  -3   2  163.07    8.24
   3   5   2  150.31    8.85
  -5   3   2  156.81    8.20
  -5   4  -2    2.84    0.52
   5  -4  -2    2.31    0.51
   5  -4   2    2.71    0.49
  -5   4   2    2.34    0.46
  -5   5  -2  100.82    5.23
  -5   5  -2   93.67    5.88
   5  -5  -2   99.82    5.24
  -5   5   2   82.27    5.81
  -5   5   2   99.69    5.21
   5  -5   2  104.33    5.27
   5  -6  -2    1.88    0.58
  -5   6  -2    1.28    0.50
  -5   6  -2    1.09    0.90
  -5   6   2    1.87    0.47
   5  -6   2    1.91    0.53
  -5   6   2    1.62    0.83
   4  -6  -2    1.48    0.43
  -4   6  -2    0.50    0.70
   6   4  -2    0.93    0.35
  -4   6  -2    1.13    0.43
   6   4   2    0.81    0.30
  -4   6   2    0.61    0.37
   4  -6   2    0.34    0.45
  -4   6   2    0.71    0.70
   3  -6  -2   63.22    3.38
  -3   6  -2   59.36    3.82
  -6  -3  -2   62.89    3.36
   6   3  -2   61.60    3.34
  -3   6  -2   61.41    3.33
   6   3   2   64.50    3.34
  -6  -3   2   62.55    3.36
  -3   6   2   62.61    3.31
  -3   6   2   55.94    3.80
   3  -6   2   63.55    3.40
  -6  -2  -2    3.73    0.51
  -2   6  -2    3.37    0.73
   2  -6  -2    4.95    0.47
  -2   6  -2    4.50    0.39
   6   2  -2    4.77    0.52
   2  -6   2    3.67    0.46
  -6  -2   2    3.57    0.49
  -2   6   2    3.75    0.70
  -2   6   2    4.05    0.36
   6   2   2    3.55    0.48
   6   2   2    3.40    0.49
  -1   6  -2  104.60    6.24
   6   1  -2  107.78    5.74
   6   1  -2  105.23    5.74
  -1   6  -2  110.53    5.64
  -6  -1  -2  111.85    5.76
  -1   6  -2  108.49    5.61
   6   1   2  108.96    5.75
  -6  -1   2  111.15    5.75
  -1   6   2  106.68    6.26
   6   0  -2   11.30    0.85
  -6   0  -2   11.24    0.86
   0   6  -2   10.94    1.02
   0   6   2   10.97    1.01
   6   0   2    9.48    0.84
  -6   0   2   10.71    0.88
   6  -1  -2   15.49    1.11
  -6   1  -2   16.47    1.13
   1   6  -2   16.47    1.33
   1   6   2   16.06    1.28
  -6   1   2   16.99    1.14
   6  -1   2   15.26    1.12
   2   6  -2    6.91    0.80
  -6   2  -2    6.38    0.67
   6  -2  -2    6.54    0.66
   2   6   2    6.26    0.77
  -6   2   2    7.35    0.69
   6  -2   2    7.01    0.69
  -6   3  -2   17.64    1.20
   6  -3  -2   17.43    1.24
   3   6  -2   14.58    1.38
  -6   3   2   16.44    1.18
   3   6   2   17.94    1.40
   6  -3   2   16.49    1.21
   6  -4  -2    6.09    0.73
  -6   4  -2    7.02    0.72
  -6   4   2    7.47    0.74
   6  -4   2    7.61    0.80
   6  -5  -2    5.70    0.71
  -6   5  -2    4.73    1.07
  -6   5  -2    5.65    0.71
  -6   5   2    4.59    0.67
   6  -5   2    4.92    0.74
  -6   5   2    2.66    0.94
  -6   6  -2   14.21    1.14
   6  -6  -2   14.41    1.14
  -6   6  -2   12.29    1.48
   6  -6   2   11.46    1.06
  -6   6   2   11.75    1.07
  -6   6   2    9.04    1.39
  -6   7  -2    9.20    1.48
  -6   7  -2   10.10    0.92
  -6   7   2    6.47    1.31
  -6   7   2    7.67    0.84
  -5   7  -2    8.94    0.80
  -5   7  -2    7.66    1.26
  -5   7   2    8.17    0.78
  -5   7   2    7.71    1.34
  -4   7  -2    2.38    0.92
  -4   7  -2    4.00    0.54
   7   4  -2    3.56    0.51
  -4   7   2    3.41    1.00
   7   4   2    3.27    0.46
  -4   7   2    3.51    0.50
  -3   7  -2    3.70    0.95
   7   3  -2    4.16    0.54
  -3   7  -2    4.36    0.47
  -3   7   2    5.03    0.47
  -3   7   2    3.98    0.95
   7   3   2    3.85    0.55
  -2   7  -2   62.25    3.14
   7   2  -2   62.62    3.29
  -7  -2  -2   59.48    3.28
  -2   7  -2   58.28    3.69
   7   2   2   56.81    3.26
  -7  -2   2   59.94    3.28
  -2   7   2   52.84    3.67
   7   2   2   56.73    3.25
  -2   7   2   61.20    3.11
   7   1  -2    4.11    0.59
  -7  -1  -2    4.80    0.64
   7   1  -2    4.63    0.63
  -1   7  -2    5.00    0.85
  -1   7   2    6.61    0.84
  -7  -1   2    6.13    0.67
   7   1   2    6.13    0.62
   0   7  -2    2.59    0.67
   7   0  -2    2.95    0.56
   7   0  -2    2.38    0.51
  -7   0  -2    2.78    0.52
   7   0   2    2.54    0.55
  -7   0   2    2.54    0.56
   0   7   2    2.33    0.65
   1   7  -2    5.92    0.82
   7  -1  -2    6.53    0.71
  -7   1  -2    5.63    0.69
  -7   1   2    6.85    0.70
   1   7   2    7.07    0.91
   7  -1   2    7.43    0.73
   2   7  -2   33.31    2.16
   7  -2  -2   30.97    1.88
  -7   2  -2   32.56    1.86
  -7   2   2   27.58    1.82
   7  -2   2   26.23    1.82
   2   7   2   27.09    2.04
  -7   3  -2   27.87    1.73
   7  -3  -2   27.89    1.73
   3   7  -2   25.26    1.96
   7  -3   2   24.49    1.71
   3   7   2   24.68    1.94
  -7   3   2   27.79    1.72
   7  -4  -2    1.01    0.62
  -7   4  -2    0.46    0.58
   7  -4   2    0.76    0.57
  -7   4   2    0.31    0.53
   7  -5  -2   18.81    1.42
  -7   5  -2   13.52    1.71
  -7   5  -2   17.66    1.36
   7  -5   2   19.18    1.44
  -7   5   2   12.55    1.68
  -7   5   2   16.07    1.34
  -7   6  -2   18.65    1.36
   7  -6  -2   18.62    1.35
  -7   6  -2   13.45    1.68
   7  -6   2   14.41    1.39
  -7   6   2   13.98    1.29
  -7   6   2   10.37    1.66
  -7   7  -2   25.71    1.75
  -7   7  -2   23.67    2.35
  -7   7   2   24.56    1.73
  -7   7   2   22.12    2.32
  -7   8  -2   -0.52    1.20
  -7   8  -2   -0.25    0.66
  -7   8   2   -1.36    0.66
  -7   8   2   -0.22    1.21
  -6   8  -2    5.36    1.36
  -6   8  -2    6.56    0.83
  -6   8   2    7.01    0.82
  -6   8   2    6.50    1.37
  -5   8  -2    6.63    0.72
  -5   8  -2    4.86    1.36
  -5   8   2    6.27    0.69
  -5   8   2    3.74    1.20
   8   4  -2   22.13    1.49
  -4   8  -2   21.83    2.10
  -4   8  -2   23.24    1.46
  -4   8   2   21.88    2.20
   8   4   2   22.54    1.46
  -4   8   2   25.17    1.43
  -3   8  -2   24.86    1.44
   8   3  -2   23.99    1.59
  -3   8  -2   21.38    2.12
  -3   8   2   24.55    2.08
  -3   8   2   25.54    1.41
   8   3   2   23.83    1.58
  -2   8  -2    2.79    0.86
   8   2  -2    3.29    0.63
   8   2   2    2.77    0.58
  -2   8   2    2.48    0.83
  -8  -2   2    3.82    0.67
  -8  -1  -2    2.28    0.61
   8   1  -2    1.26    0.58
  -1   8  -2    2.37    0.83
  -8  -1   2    2.41    0.59
  -1   8   2    1.88    0.82
   8   1   2    2.12    0.61
   8   1   2    2.67    0.60
   0   8  -2   11.07    1.13
  -8   0  -2    9.31    0.89
   8   0  -2    8.91    0.91
   8   0  -2    8.59    0.89
   0   8   2    9.37    1.09
   8   0   2    9.53    0.91
  -8   0   2   10.24    0.91
   8  -1  -2   51.96    2.89
  -8   1  -2   48.53    2.86
   1   8  -2   49.15    3.15
   8  -1  -2   51.57    2.85
  -8   1   2   46.87    2.87
   1   8   2   45.90    3.13
   8  -1   2   48.10    2.85
   8  -2  -2   16.49    1.40
   2   8  -2   18.45    1.69
  -8   2  -2   18.43    1.41
   8  -2   2   16.97    1.34
   2   8   2   17.64    1.66
  -8   2   2   17.70    1.37
  -8   3  -2   11.10    1.06
   8  -3  -2   11.59    1.09
   3   8  -2   11.60    1.24
   8  -3   2    8.57    0.97
   3   8   2    8.72    1.22
  -8   3   2    9.45    0.98
  -8   4  -2    5.76    0.87
   8  -4  -2    5.21    0.88
  -8   4   2    6.82    0.90
   8  -4   2    6.75    0.94
  -8   5  -2   10.41    1.51
  -8   5  -2   14.45    1.28
   8  -5  -2   13.00    1.22
  -8   5   2   11.64    1.09
  -8   5   2    7.29    1.40
   8  -5   2   12.57    1.17
   8  -6  -2    1.85    0.84
  -8   6  -2    1.81    0.72
  -8   6  -2    1.47    1.21
   8  -6   2    1.61    0.86
  -8   6   2    1.63    1.16
  -8   6   2    1.37    0.73
  -8   7  -2    0.10    0.75
  -8   7  -2    1.19    1.30
  -8   7   2    0.51    0.75
  -8   7   2   -0.09    1.09
  -6   9  -2    6.03    1.57
  -6   9  -2    7.67    0.88
  -6   9   2    7.97    0.86
  -6   9   2    4.46    1.64
  -5   9  -2    2.82    1.29
  -5   9  -2    4.74    0.66
  -5   9   2    3.94    0.64
  -5   9   2    2.71    1.37
  -4   9  -2   34.56    2.82
   9   4  -2   35.38    2.13
  -4   9  -2   36.43    2.00
   9   4   2   33.60    2.09
  -4   9   2   31.84    2.88
   9   3  -2   20.31    1.44
  -3   9  -2   18.89    1.92
  -3   9   2   17.76    1.83
   9   3   2   17.95    1.38
   9   2  -2    0.43    0.62
  -2   9  -2    0.72    0.89
   9   2   2    0.28    0.59
  -2   9   2   -0.33    0.87
  -1   9  -2   26.09    2.22
   9   1  -2   26.55    1.86
  -9  -1  -2   26.86    1.88
  -9  -1   2   29.72    1.98
  -1   9   2   30.36    2.27
   9   1   2   32.72    1.92
   9   1   2   30.01    1.88
   0   9  -2   -0.14    0.86
   9   0  -2    0.93    0.67
  -9   0  -2   -0.30    0.64
  -9   0   2    0.42    0.69
   9   0   2    0.78    0.59
   0   9   2    0.77    0.92
   9   0   2    0.63    0.66
  -9   1  -2    6.59    0.88
   9  -1  -2    6.90    0.95
   1   9  -2    6.37    1.07
   9  -1  -2    7.30    0.94
   1   9   2    7.39    1.15
   9  -1   2    7.97    0.90
  -9   1   2    9.27    1.00
   9  -2  -2    6.64    0.91
  -9   2  -2    5.79    0.91
   2   9  -2    6.53    1.16
   9  -2  -2    6.19    0.92
   9  -2   2    4.79    0.80
  -9   2   2    5.39    0.92
   2   9   2    4.69    1.03
   9  -3  -2    6.57    0.93
  -9   3  -2    7.04    0.97
   3   9  -2    7.55    1.20
   9  -3  -2    7.69    0.99
   9  -3   2    6.09    0.95
   3   9   2    6.20    1.11
  -9   3   2    5.23    0.88
   9  -4  -2    7.14    1.06
  -9   4  -2    8.17    1.01
  -9   4   2    8.23    1.00
   9  -4   2    9.52    1.05
   9  -5  -2    0.09    0.78
  -9   5  -2    0.46    1.17
  -9   5  -2    0.01    0.79
  -9   5   2    0.05    0.79
   9  -5   2   -0.45    0.75
  -9   6  -2    3.34    1.44
   9  -6  -2    7.48    1.06
  -9   6  -2    6.20    1.02
  -9   6   2    2.99    1.43
  -9   6   2    6.30    0.96
   9  -6   2    5.69    0.99
  -4  10  -2    0.47    1.31
  10   4  -2    1.52    0.70
  -4  10   2    1.83    1.27
  10   3  -2    4.87    0.86
  -3  10  -2    6.59    1.45
  -3  10   2    5.32    1.30
  10   3   2    4.95    0.83
  10   2  -2    1.72    0.78
  -2  10  -2    2.30    1.18
  10   2   2    1.36    0.77
  -2  10   2    1.40    1.03
  10   1  -2   -0.01    0.74
  -1  10  -2   -0.65    0.90
  10   1   2    0.11    0.69
  -1  10   2   -0.52    0.95
 -10   0  -2    9.22    1.16
   0  10  -2   10.93    1.38
  10   0  -2   10.48    1.14
  10   0   2   10.80    1.09
 -10   0   2   11.01    1.20
   0  10   2   10.84    1.39
  10   0   2   12.73    1.15
  10  -1  -2    4.02    0.88
   1  10  -2    3.03    1.15
 -10   1  -2    2.90    0.90
  10  -1   2    3.91    0.85
 -10   1   2    3.20    0.92
   1  10   2    2.66    1.08
  10  -1   2    3.07    0.87
  10  -2  -2    0.57    0.83
   2  10  -2    0.53    1.05
 -10   2  -2    0.57    0.75
  10  -2  -2    0.16    0.73
   2  10   2    1.08    0.97
 -10   2   2    0.72    0.84
  10  -2   2    1.60    0.75
  10  -3  -2    1.94    0.90
 -10   3  -2    0.69    0.88
   3  10  -2    3.16    1.21
  10  -3  -2    1.27    0.89
  10  -3   2    2.17    0.81
 -10   3   2    1.46    0.82
   3  10   2    1.71    1.06
  10  -4  -2    8.34    1.10
 -10   4  -2    8.26    1.17
  10  -4  -2    7.60    1.17
  10  -4   2    8.09    1.16
 -10   4   2    8.24    1.15
   0   0  -3    0.03    0.02
   0   0   3    0.04    0.02
   0   1  -3    0.12    0.05
   1   0  -3    0.49    0.07
   0   1  -3    0.86    0.10
   0  -1  -3    0.35    0.05
   0   1  -3    0.41    0.09
   0   1  -3    0.62    0.07
  -1   0   3    0.34    0.07
   0   1   3    0.40    0.05
   0  -1   3    0.16    0.06
   1   1  -3    7.24    0.40
  -1  -1  -3    6.96    0.39
   1   1  -3    6.49    0.41
  -1   1  -3    7.12    0.42
   1  -1  -3    6.77    0.40
   1   1  -3    6.53    0.39
   1   1   3    7.10    0.45
  -1   2  -3  142.74    8.40
  -1   2  -3  158.42    7.84
   2   1  -3  157.02    7.82
  -1   2  -3  159.78    7.84
   2   1  -3  164.33    7.87
  -2  -1  -3  156.98    7.84
   1  -2  -3  161.01    7.82
  -1   2   3  147.92    7.81
  -1   2   3  133.79    8.40
   1  -2   3  138.53    7.83
   2   1   3  147.03    7.83
  -2  -1   3  150.66    7.82
   0  -2  -3  199.04    9.63
   0   2  -3  190.30    9.63
  -2   0  -3  191.55    9.65
   0   2  -3  170.48   10.31
   2   0  -3  201.75    9.66
   0   2  -3  178.51    9.62
   2   0  -3  196.92    9.63
   0   2  -3  195.01    9.66
   2   0  -3  193.92    9.63
   2   0   3  184.27    9.64
   0   2   3  182.87    9.65
   0  -2   3  173.87    9.62
   0   2   3  172.03   10.32
  -2   0   3  182.80    9.63
   2  -1  -3   19.00    1.07
   2  -1  -3   19.83    1.04
   1   2  -3   19.86    1.08
  -2   1  -3   20.09    1.10
   1   2  -3   17.99    1.02
   1   2  -3   18.08    1.16
  -1  -2  -3   19.02    1.02
   1   2  -3   19.72    1.04
  -2   1   3   20.33    1.07
  -1  -2   3   20.25    1.04
   1   2   3   19.16    1.16
   2  -1   3   19.57    1.09
  -2   1   3   19.36    1.03
   2   2  -3   66.03    3.52
   2   2  -3   64.15    3.57
  -2  -2  -3   63.31    3.52
   2   2  -3   67.07    3.51
   2  -2  -3   61.33    3.54
   2  -2  -3   67.68    3.52
  -2   2  -3   64.29    3.57
  -2   2   3   72.57    3.54
  -2  -2   3   70.66    3.52
   2   2   3   74.49    3.51
   2  -2   3   72.70    3.57
  -2   3  -3   17.79    1.08
  -2   3  -3   17.80    1.24
  -3  -2  -3   19.12    1.05
  -2   3  -3   18.24    0.98
   3   2  -3   17.32    1.02
   2  -3  -3   17.93    1.05
  -2   3   3   18.56    1.03
   3   2   3   19.70    1.03
   3   2   3   18.38    1.01
  -3  -2   3   18.75    1.03
   2  -3   3   18.11    1.08
  -2   3   3   17.53    1.24
  -3  -1  -3   22.14    1.25
   1  -3  -3   21.21    1.21
  -1   3  -3   22.22    1.19
  -1   3  -3   22.21    1.23
   3   1  -3   22.38    1.22
  -1   3  -3   21.18    1.38
  -1   3   3   23.44    1.22
   3   1   3   21.41    1.23
  -1   3   3   21.56    1.37
  -3  -1   3   23.36    1.22
   1  -3   3   21.33    1.22
  -1   3   3   22.48    1.19
   0  -3  -3   59.66    2.97
   3   0  -3   59.05    3.02
   0   3  -3   56.48    3.27
  -3   0  -3   60.83    3.05
   0   3  -3   56.95    3.01
   0   3  -3   56.91    2.99
   0   3  -3   57.51    2.99
   0   3   3   56.55    3.27
  -3   0   3   55.39    3.02
   0  -3   3   56.65    3.00
   3   0   3   53.67    3.03
   1   3  -3   27.31    1.45
   1   3  -3   26.36    1.51
   1   3  -3   27.00    1.67
   3  -1  -3   25.88    1.52
  -3   1  -3   28.16    1.55
  -3   1   3   27.48    1.51
  -1  -3   3   29.16    1.48
   1   3   3   27.55    1.66
   3  -1   3   29.21    1.55
  -3   2  -3   15.22    0.97
   3  -2  -3   14.99    0.94
   2   3  -3   17.45    1.07
   2   3  -3   16.57    0.87
   3  -2   3   15.96    0.97
  -2  -3   3   15.29    0.86
   2   3   3   15.29    1.06
  -3   2   3   14.68    0.92
  -3   3  -3   26.61    1.56
  -3  -3  -3   29.03    1.49
   3   3  -3   28.53    1.48
   3  -3  -3   27.79    1.55
   3   3  -3   29.54    1.50
  -3   3   3   25.01    1.51
  -3  -3   3   26.18    1.48
   3   3   3   28.14    1.45
   3  -3   3   25.52    1.56
   3   3   3   26.70    1.44
   3  -4  -3   23.83    1.33
  -3   4  -3   24.13    1.63
   4   3  -3   26.67    1.28
  -4  -3  -3   25.03    1.28
   4   3  -3   23.37    1.27
  -3   4  -3   23.00    1.32
   3  -4   3   19.86    1.34
  -3   4   3   19.73    1.28
   4   3   3   20.06    1.22
  -4  -3   3   20.79    1.25
  -3   4   3   18.53    1.59
   4   2  -3    9.99    0.66
  -4  -2  -3   10.03    0.69
   2  -4  -3    9.98    0.69
  -2   4  -3    9.44    0.68
  -2   4  -3    9.08    0.85
  -2   4   3   10.62    0.64
   4   2   3   10.78    0.66
   2  -4   3    9.73    0.71
  -2   4   3   10.00    0.88
  -4  -2   3   10.60    0.68
   4   1  -3  268.82   13.21
  -1   4  -3  233.44   14.19
  -4  -1  -3  269.90   13.24
   1  -4  -3  261.35   13.18
  -1   4  -3  250.99   13.19
  -1   4   3  267.96   13.16
  -1   4   3  239.10   14.20
  -1   4   3  258.80   13.17
  -4  -1   3  258.89   13.21
   1  -4   3  245.62   13.19
   4   1   3  256.27   13.22
   0   4  -3   38.37    2.28
   0  -4  -3   38.33    2.00
   0   4  -3   37.83    2.00
   4   0  -3   39.40    2.08
  -4   0  -3   38.30    2.11
  -4   0   3   35.78    2.07
   0   4   3   37.56    2.28
   0  -4   3   37.84    2.03
   4   0   3   39.28    2.10
  -4   1  -3  128.92    6.58
   1   4  -3  113.77    7.03
   4  -1  -3  128.00    6.56
  -4   1   3  124.83    6.55
   1   4   3  125.26    7.05
  -1  -4   3  126.78    6.49
   4  -1   3  129.33    6.57
   4  -2  -3    6.95    0.62
  -4   2  -3    7.65    0.62
   2   4   3    6.34    0.68
  -4   2   3    5.78    0.56
   4  -2   3    7.82    0.62
  -2  -4   3    6.65    0.46
   4  -3  -3   23.24    1.32
  -4   3  -3   25.11    1.36
  -3  -4   3   20.63    1.19
  -4   3   3   20.20    1.29
   4  -3   3   20.42    1.33
  -4   4  -3   19.27    1.66
  -4  -4  -3   20.53    1.26
   4   4  -3   19.80    1.26
   4   4  -3   22.57    1.24
   4  -4  -3   20.48    1.36
  -4   4  -3   21.37    1.40
  -4   4   3   24.67    1.75
  -4   4   3   25.41    1.37
   4  -4   3   27.56    1.45
  -4  -4   3   25.69    1.28
  -4   5  -3    0.60    0.36
   4  -5  -3    0.77    0.36
  -4   5  -3    0.33    0.62
   5   4  -3    1.00    0.31
  -4   5   3    1.06    0.36
   4  -5   3    1.76    0.42
  -4   5   3    0.35    0.59
   5   4   3    0.59    0.21
  -5  -3  -3   62.48    3.09
   3  -5  -3   57.75    3.11
   5   3  -3   59.50    3.06
  -3   5  -3   58.46    3.50
  -3   5  -3   56.51    3.09
  -3   5   3   55.97    3.06
  -5  -3   3   55.73    3.07
   5   3   3   56.29    3.04
  -3   5   3   52.41    3.49
   3  -5   3   56.02    3.13
  -5  -2  -3   22.99    1.41
   5   2  -3   22.45    1.39
  -2   5  -3   21.80    1.37
  -2   5  -3   20.85    1.64
   2  -5  -3   22.65    1.39
  -2   5   3   26.00    1.34
   5   2   3   26.52    1.41
  -2   5   3   24.31    1.70
   2  -5   3   25.88    1.43
  -5  -2   3   25.75    1.40
  -1   5  -3   12.19    0.99
  -5  -1  -3   11.68    0.82
   1  -5  -3   12.17    0.74
  -1   5  -3   13.43    0.76
   5   1  -3   10.47    0.80
   5   1  -3   10.94    0.79
  -1   5  -3   12.18    0.71
  -5  -1   3   12.59    0.83
  -1   5   3   12.14    1.03
   5   1   3   10.80    0.79
  -1   5   3   11.10    0.66
  -1   5   3   10.01    0.67
   1  -5   3   11.67    0.77
   0  -5  -3   12.09    0.68
  -5   0  -3   12.51    0.85
   5   0  -3   11.73    0.84
   5   0  -3   11.54    0.82
   0   5  -3   12.51    0.97
   0   5  -3   12.36    0.64
   0   5  -3   12.30    0.64
   0   5   3   10.03    0.94
  -5   0   3   10.17    0.82
   5   0   3   10.75    0.82
   0  -5   3   10.25    0.72
   5  -1  -3    6.64    0.63
  -5   1  -3    6.92    0.66
  -1  -5   3    7.61    0.50
   1   5   3    7.69    0.77
  -5   1   3    7.12    0.63
   5  -1   3    5.86    0.58
  -5   2  -3   20.68    1.28
   2   5  -3   20.27    1.42
   5  -2  -3   21.49    1.28
  -5   2   3   18.38    1.23
   5  -2   3   18.93    1.26
   5  -3  -3    1.22    0.38
  -5   3  -3    1.46    0.42
   3   5  -3    1.48    0.51
   3   5   3    2.69    0.56
  -5   3   3    2.32    0.41
   5  -3   3    2.49    0.48
   5  -4  -3    2.69    0.48
  -5   4  -3    2.63    0.48
  -5   4   3    2.92    0.46
   5  -4   3    3.54    0.55
   5  -5  -3   11.00    0.91
  -5   5  -3   10.15    0.87
  -5   5  -3    9.24    1.17
  -5   5   3   10.22    0.88
  -5   5   3    8.63    1.14
   5  -5   3    9.41    0.90
  -5   6  -3    1.36    0.50
   5  -6  -3    0.52    0.53
  -5   6  -3    0.73    0.82
   5  -6   3    0.95    0.56
  -5   6   3    0.95    0.45
  -5   6   3    0.00    0.74
  -4   6  -3   30.21    1.89
   6   4  -3   32.22    1.84
   4  -6  -3   29.14    1.91
  -4   6  -3   27.33    2.29
  -4   6   3   35.80    1.87
   4  -6   3   36.65    1.99
  -4   6   3   31.01    2.34
   6   4   3   34.04    1.79
   3  -6  -3    4.14    0.50
   6   3  -3    4.77    0.50
  -3   6  -3    4.37    0.49
  -3   6  -3    4.31    0.80
  -6  -3  -3    4.67    0.52
  -3   6   3    4.74    0.45
   3  -6   3    5.36    0.57
  -3   6   3    4.03    0.79
   6   3   3    4.97    0.48
  -6  -3   3    3.87    0.50
  -2   6  -3   31.54    1.78
  -2   6  -3   28.01    2.13
  -6  -2  -3   32.72    1.88
   6   2  -3   31.76    1.86
  -2   6   3   31.31    2.18
  -2   6   3   33.49    1.75
  -6  -2   3   32.21    1.87
   6   2   3   31.84    1.85
   2  -6   3   34.81    1.86
  -1   6  -3  135.28    8.08
  -1   6  -3  145.61    7.35
   6   1  -3  139.79    7.46
  -6  -1  -3  146.00    7.49
   6   1   3  142.15    7.47
  -6  -1   3  146.43    7.47
  -1   6   3  138.54    8.09
  -6   0  -3    9.65    0.82
   6   0  -3    8.63    0.83
   0   6  -3    8.79    0.91
   6   0  -3    9.25    0.79
  -6   0   3    9.56    0.79
   0   6   3   10.25    1.02
   6   0   3   10.00    0.80
  -6   1  -3   45.90    2.50
   1   6  -3   44.60    2.75
   6  -1  -3   43.06    2.46
  -6   1   3   41.27    2.45
   1   6   3   42.38    2.70
   6  -1   3   44.39    2.48
  -6   2  -3    4.12    0.55
   6  -2  -3    2.24    0.50
   2   6  -3    3.79    0.65
  -6   2   3    3.37    0.50
   2   6   3    2.96    0.62
   6  -2   3    3.55    0.52
   3   6  -3    2.06    0.66
   6  -3  -3    1.42    0.47
  -6   3  -3    2.60    0.52
   3   6   3    2.51    0.61
  -6   3   3    2.33    0.47
   6  -3   3    1.93    0.50
  -6   4  -3   15.80    1.14
   6  -4  -3   14.55    1.18
   6  -4   3   14.07    1.14
  -6   4   3   14.52    1.15
  -6   5  -3    9.78    1.27
  -6   5  -3   11.11    0.97
   6  -5  -3   10.08    0.96
  -6   5   3   10.37    0.99
   6  -5   3   11.32    0.98
  -6   5   3    7.75    1.23
  -6   6  -3   13.50    1.52
   6  -6  -3   14.16    1.21
  -6   6  -3   12.94    1.14
  -6   6   3   12.60    1.09
  -6   6   3   10.09    1.50
   6  -6   3   13.03    1.17
  -6   7  -3   16.05    1.26
  -6   7  -3   14.70    1.77
  -6   7   3   13.02    1.67
  -6   7   3   15.92    1.22
  -5   7  -3   29.66    2.47
  -5   7  -3   29.88    1.85
  -5   7   3   30.79    1.82
  -5   7   3   26.45    2.38
  -4   7  -3   12.31    1.39
  -4   7  -3   11.58    0.94
   7   4  -3   12.76    0.94
  -4   7   3   12.17    1.38
   7   4   3   12.01    0.89
  -4   7   3   12.92    0.93
   7   3  -3   61.54    3.55
  -3   7  -3   63.38    3.50
  -3   7  -3   61.05    4.10
   7   3   3   66.81    3.55
  -3   7   3   67.29    4.15
  -3   7   3   70.08    3.47
   7   2  -3    5.63    0.66
  -2   7  -3    4.78    0.87
  -7  -2  -3    4.73    0.65
  -2   7  -3    6.10    0.55
   7   2   3    6.94    0.67
  -2   7   3    8.55    0.97
   7   2   3    6.95    0.67
  -7  -2   3    7.43    0.71
  -2   7   3    7.75    0.51
  -1   7  -3   17.31    1.49
  -7  -1  -3   18.35    1.26
   7   1  -3   17.97    1.24
  -1   7   3   17.81    1.50
  -7  -1   3   19.03    1.30
   7   1   3   18.60    1.27
   0   7  -3    7.89    0.97
   7   0  -3    9.10    0.86
  -7   0  -3    9.17    0.86
   7   0  -3    8.65    0.87
  -7   0   3   11.97    0.97
   0   7   3   11.38    1.10
   7   0   3   11.62    0.89
   7  -1  -3    1.23    0.53
  -7   1  -3    1.33    0.54
   7  -1  -3    1.22    0.50
   1   7  -3    1.22    0.66
  -7   1   3    1.35    0.50
   1   7   3    2.37    0.65
   7  -1   3    1.91    0.51
   7  -2  -3   14.21    1.13
  -7   2  -3   14.06    1.14
   2   7  -3   14.22    1.32
   7  -2   3   15.13    1.14
  -7   2   3   14.37    1.18
   2   7   3   13.71    1.31
  -7   3  -3    3.90    0.65
   7  -3  -3    4.13    0.64
   3   7  -3    3.84    0.88
  -7   3   3    3.85    0.62
   3   7   3    2.53    0.80
   7  -3   3    4.13    0.70
  -7   4  -3    0.24    0.58
   7  -4  -3   -0.01    0.60
   7  -4   3    0.20    0.61
  -7   4   3   -0.13    0.56
  -7   5  -3    2.14    0.67
   7  -5  -3    1.77    0.71
  -7   5  -3    1.19    0.91
   7  -5   3    1.72    0.66
  -7   5   3   -0.02    0.94
  -7   5   3    1.65    0.64
  -7   6  -3    8.13    1.47
   7  -6  -3    9.40    1.00
  -7   6  -3    8.57    0.97
  -7   6   3    7.11    1.40
   7  -6   3   10.36    1.07
  -7   6   3    8.35    0.92
  -7   7  -3    5.21    0.87
  -7   7  -3    4.68    1.30
  -7   7   3    6.69    1.36
  -7   7   3    6.39    0.86
  -7   8  -3    0.23    0.73
  -7   8  -3   -0.76    1.21
  -7   8   3   -1.04    1.19
  -7   8   3    0.44    0.70
  -6   8  -3    0.13    1.09
  -6   8  -3    0.58    0.64
  -6   8   3    0.57    1.23
  -6   8   3    0.53    0.59
  -5   8  -3   13.33    1.08
  -5   8  -3   12.63    1.63
  -5   8   3   12.96    1.05
  -5   8   3    9.01    1.61
   8   4  -3    0.58    0.50
  -4   8  -3   -0.10    0.88
  -4   8  -3    0.81    0.44
  -4   8   3    0.16    0.41
  -4   8   3   -0.35    0.87
   8   4   3   -0.06    0.43
  -3   8  -3   12.26    1.42
   8   3  -3   13.37    1.04
  -3   8  -3   12.93    0.85
  -3   8   3    7.69    1.35
  -3   8   3   11.00    0.78
   8   3   3    8.86    0.89
  -2   8  -3   27.41    2.30
   8   2  -3   28.52    1.90
  -2   8  -3   31.69    1.65
  -8  -2   3   31.58    1.94
   8   2   3   31.04    1.90
  -2   8   3   30.37    2.35
   8   2   3   30.40    1.90
  -1   8  -3   49.96    3.20
   8   1  -3   44.92    2.82
  -8  -1  -3   49.00    2.85
  -8  -1   3   49.66    2.84
   8   1   3   51.68    2.85
  -1   8   3   50.54    3.21
   8   0  -3   10.21    1.12
   0   8  -3   13.71    1.42
   8   0  -3   14.12    1.15
  -8   0  -3   13.81    1.16
   0   8   3   18.16    1.46
  -8   0   3   16.24    1.21
   8   0   3   16.02    1.16
  -8   1  -3    2.38    0.66
   8  -1  -3    2.00    0.66
   8  -1  -3    2.45    0.60
   1   8  -3    2.03    0.80
   8  -1   3    2.31    0.61
   1   8   3    1.71    0.79
  -8   1   3    2.30    0.63
   8  -2  -3   12.64    1.17
   2   8  -3   12.75    1.30
   8  -2  -3   14.60    1.24
  -8   2  -3   14.00    1.23
   2   8   3   14.92    1.49
  -8   2   3   12.77    1.18
   8  -2   3   11.99    1.15
   3   8  -3   17.72    1.71
  -8   3  -3   18.49    1.42
   8  -3  -3   18.88    1.45
  -8   3   3   19.93    1.45
   3   8   3   18.60    1.68
   8  -3   3   18.64    1.49
   8  -4  -3   13.98    1.25
  -8   4  -3   15.41    1.23
   8  -4   3   11.79    1.14
  -8   4   3   12.30    1.20
   8  -5  -3    1.67    0.80
  -8   5  -3    2.55    1.17
  -8   5  -3    1.36    0.67
   8  -5   3    0.77    0.77
  -8   5   3    0.88    0.71
  -8   5   3    0.91    1.00
  -8   6  -3    3.33    1.21
  -8   6  -3    2.30    0.80
   8  -6  -3    2.25    0.80
   8  -6   3    3.23    0.92
  -8   6   3    2.73    1.13
  -8   6   3    3.27    0.80
  -8   7  -3    9.59    1.61
  -8   7  -3    8.46    1.09
  -8   7   3    9.72    1.09
  -8   7   3    9.86    1.60
  -6   9  -3   18.48    1.45
  -6   9  -3   16.36    2.19
  -6   9   3   19.56    1.41
  -6   9   3   17.05    2.24
  -5   9  -3    5.88    0.74
  -5   9  -3    5.24    1.51
  -5   9   3    7.40    0.72
  -5   9   3    4.78    1.40
  -4   9  -3   14.14    1.01
   9   4  -3   13.30    1.15
  -4   9  -3   13.60    1.67
   9   4   3   13.15    1.11
  -4   9   3   11.89    1.72
  -3   9  -3    4.13    1.19
   9   3  -3    4.09    0.73
  -3   9   3    4.67    1.15
   9   3   3    3.73    0.71
  -2   9  -3   10.22    1.41
   9   2  -3   11.63    1.03
  -2   9   3   10.85    1.37
   9   2   3   11.08    1.08
   9   1  -3   12.69    1.16
  -1   9  -3   12.87    1.39
  -9  -1  -3   14.24    1.26
  -9  -1   3   13.57    1.30
   9   1   3   13.35    1.19
  -1   9   3   12.13    1.38
   9   1   3   12.82    1.22
   9   0  -3    2.14    0.66
   0   9  -3    2.48    0.90
  -9   0  -3    2.30    0.66
  -9   0   3    2.49    0.76
   0   9   3    2.54    0.89
   9   0   3    2.38    0.71
   1   9  -3   16.10    1.59
   9  -1  -3   14.70    1.31
  -9   1  -3   15.15    1.36
   9  -1  -3   16.71    1.32
   9  -1   3   14.83    1.27
  -9   1   3   14.71    1.33
   1   9   3   14.01    1.43
   2   9  -3   24.07    2.05
   9  -2  -3   22.64    1.72
   9  -2  -3   22.45    1.66
  -9   2  -3   19.94    1.63
   2   9   3   26.39    2.07
  -9   2   3   22.01    1.68
   9  -2   3   23.35    1.65
   9  -3  -3   48.75    3.00
   3   9  -3   49.48    3.41
   9  -3  -3   48.81    2.98
  -9   3  -3   48.21    2.93
   3   9   3   49.59    3.33
   9  -3   3   48.62    2.95
  -9   3   3   49.88    2.96
  -9   4  -3   51.23    3.12
   9  -4  -3   52.24    3.17
   9  -4  -3   53.11    3.12
   9  -4   3   50.04    3.11
  -9   4   3   51.35    3.13
  -9   5  -3    7.07    1.02
  -9   5  -3    7.80    1.42
   9  -5  -3    6.58    1.06
   9  -5  -3    6.82    1.02
   9  -5   3    6.05    1.00
  -9   5   3    5.32    0.92
  -9   6  -3   22.72    2.44
   9  -6  -3   23.84    1.91
  -9   6  -3   26.19    1.92
   9  -6  -3   27.34    2.00
  -9   6   3   26.85    1.93
  -9   6   3   19.07    2.36
   9  -6   3   25.84    1.99
  -4  10  -3    0.61    1.18
  10   4  -3    0.05    0.69
  -4  10   3    0.58    1.30
  10   3  -3    2.45    0.77
  -3  10  -3    3.31    1.19
  10   3   3    2.61    0.74
  -3  10   3    3.28    1.31
  -2  10  -3    3.93    1.25
  10   2  -3    4.18    0.82
  10   2   3    4.08    0.87
  -2  10   3    4.76    1.26
  -1  10  -3    5.51    1.28
  10   1  -3    4.60    0.90
  10   1   3    5.02    0.85
  -1  10   3    5.87    1.19
 -10   0  -3    9.32    1.04
  10   0  -3   10.02    1.11
   0  10  -3   10.41    1.40
  10   0   3    8.27    1.04
   0  10   3    8.65    1.28
 -10   0   3    8.65    1.05
  10   0   3    8.20    1.03
 -10   1  -3    0.19    0.78
  10  -1  -3    0.67    0.78
   1  10  -3    0.64    0.96
 -10   1   3    1.06    0.76
  10  -1   3    1.01    0.80
  10  -1   3    1.10    0.70
   1  10   3    0.28    1.01
   2  10  -3   33.01    2.61
 -10   2  -3   31.55    2.23
  10  -2  -3   32.64    2.30
  10  -2  -3   38.84    2.29
   2  10   3   34.46    2.69
 -10   2   3   34.88    2.28
  10  -2   3   30.88    2.22
  10  -3  -3    3.34    0.95
  10  -3  -3    2.43    0.93
 -10   3  -3    3.16    0.94
   3  10  -3    3.50    1.25
  10  -3   3    2.56    0.84
   3  10   3    2.23    1.07
 -10   3   3    2.83    0.86
  10  -4  -3    0.69    0.90
 -10   4  -3    0.63    0.87
  10  -4  -3   -0.03    0.91
  10  -4   3    0.53    0.89
 -10   4   3   -0.46    0.84
   0   0  -4    0.06    0.03
   0   0   4    0.05    0.03
  -1   0  -4    3.80    0.25
   1   0  -4    2.80    0.22
   0  -1  -4    3.63    0.22
   0   1  -4    3.74    0.26
   0   1  -4    2.74    0.23
   1   0  -4    3.57    0.23
   0   1   4    4.29    0.22
   0  -1   4    3.65    0.26
   1   0   4    3.51    0.25
  -1   0   4    2.86    0.22
   0   1   4    3.53    0.23
  -1  -1  -4    9.40    0.51
  -1   1  -4    8.30    0.53
   1   1  -4    9.19    0.53
   1   1  -4    8.59    0.52
   1  -1  -4    8.70    0.52
   1  -1  -4    8.82    0.51
   1   1   4    9.93    0.52
   1  -1   4    9.22    0.54
  -1  -1   4    8.87    0.51
   1   1   4    9.37    0.51
   1   1   4    9.23    0.57
  -1   1   4    9.37    0.52
  -2  -1  -4  133.26    7.07
   2   1  -4  131.51    7.06
   1  -2  -4  136.12    7.06
  -1   2  -4  121.94    7.58
  -1   2  -4  132.66    7.08
  -1   2   4  134.21    7.59
   1  -2   4  142.46    7.08
  -2  -1   4  145.99    7.06
   2   1   4  144.97    7.07
  -1   2   4  142.99    7.05
  -2   0  -4  145.98    7.66
   0  -2  -4  152.03    7.62
   2   0  -4  151.83    7.67
   0   2  -4  131.36    8.19
   0   2  -4  148.93    7.67
   0   2  -4  143.74    7.64
   2   0   4  147.41    7.66
   0   2   4  153.24    7.64
   0   2   4  148.25    8.20
   0  -2   4  152.75    7.65
  -2   0   4  151.79    7.64
   2  -1  -4   76.54    3.66
   1   2  -4   74.25    3.67
  -1  -2  -4   67.72    3.65
   2  -1  -4   74.02    3.68
   1   2  -4   66.99    3.95
   1   2  -4   67.95    3.64
  -2   1  -4   73.20    3.70
  -1  -2   4   70.21    3.65
   2  -1   4   65.91    3.69
  -2   1   4   66.79    3.67
  -2   2  -4  130.31    6.58
   2  -2  -4  131.88    6.54
  -2  -2  -4  129.01    6.53
   2   2  -4  135.39    6.54
   2  -2  -4  135.39    6.56
   2   2  -4  130.75    6.52
   2  -2   4  114.18    6.56
  -2   2   4  118.25    6.54
  -2  -2   4  118.59    6.52
   2   2   4  119.13    6.52
  -3  -2  -4   96.15    4.76
  -2   3  -4   95.70    4.74
  -2   3  -4   88.69    5.17
   3   2  -4   95.78    4.75
  -2   3  -4   97.51    4.80
   2  -3  -4   90.23    4.76
  -2   3   4   87.36    5.19
   2  -3   4   86.42    4.78
   3   2   4   93.31    4.74
   3   2   4   85.51    4.74
  -3  -2   4   90.78    4.75
  -2   3   4   85.84    4.74
  -1   3  -4   51.06    2.93
   1  -3  -4   53.49    2.66
   3   1  -4   54.14    2.70
   3   1  -4   51.41    2.68
  -3  -1  -4   50.23    2.69
  -1   3  -4   52.10    2.69
  -1   3  -4   50.28    2.66
  -1   3   4   49.42    2.64
   1  -3   4   48.15    2.68
  -3  -1   4   50.92    2.68
  -1   3   4   50.18    2.67
  -1   3   4   46.55    2.92
   3   1   4   50.22    2.69
   3   0  -4   59.35    3.07
   3   0  -4   58.40    3.07
   0  -3  -4   60.22    3.02
   0   3  -4   59.33    3.06
   0   3  -4   59.16    3.04
   0   3  -4   59.76    3.05
   3   0  -4   60.43    3.06
  -3   0  -4   57.60    3.09
   0   3  -4   57.93    3.32
   3   0   4   55.44    3.08
   0  -3   4   58.29    3.05
   0   3   4   59.39    3.03
   0   3   4   53.09    3.01
  -3   0   4   56.08    3.06
   0   3   4   57.13    3.32
   1   3  -4    7.28    0.58
   3  -1  -4    7.60    0.51
   1   3  -4    6.75    0.49
   1   3  -4    7.23    0.44
   3  -1  -4    7.64    0.46
  -3   1  -4    7.81    0.56
   3  -1   4    6.67    0.53
  -3   1   4    6.67    0.50
  -1  -3   4    6.75    0.47
   1   3   4    6.46    0.58
   2   3  -4   42.88    2.25
   2   3  -4   40.28    2.30
   3  -2  -4   40.42    2.29
  -3   2  -4   43.02    2.32
   2   3  -4   42.00    2.51
   3  -2  -4   44.34    2.23
   3  -2   4   42.06    2.31
  -3   2   4   41.63    2.28
  -2  -3   4   43.47    2.23
   2   3   4   43.68    2.50
   3  -3  -4  138.85    7.07
   3   3  -4  138.74    7.04
   3   3  -4  145.62    7.02
  -3   3  -4  139.01    7.10
  -3  -3  -4  139.41    7.03
   3   3   4  136.21    7.00
   3  -3   4  124.06    7.08
  -3  -3   4  125.23    7.01
   3   3   4  136.35    7.00
  -3   3   4  131.82    7.05
  -3   4  -4   11.45    0.82
  -3   4  -4   10.27    1.00
  -4  -3  -4   11.87    0.75
  -3   4  -4   11.77    0.62
   3  -4  -4   11.53    0.77
   4   3  -4   12.19    0.74
   4   3   4   10.70    0.68
   3  -4   4   10.20    0.83
  -3   4   4    9.65    0.99
  -3   4   4   10.55    0.72
  -4  -3   4   11.22    0.72
  -2   4  -4   69.69    4.30
   4   2  -4   74.86    3.92
  -2   4  -4   75.36    3.89
   2  -4  -4   71.48    3.92
   2  -4  -4   82.04    3.87
  -2   4  -4   70.73    3.94
  -4  -2  -4   79.83    3.95
   4   2   4   73.97    3.92
  -2   4   4   72.35    4.32
  -4  -2   4   73.54    3.92
   2  -4   4   72.50    3.95
  -2   4   4   76.01    3.90
  -1   4  -4   29.68    1.56
  -1   4  -4   27.58    1.78
   4   1  -4   28.08    1.58
  -1   4  -4   29.23    1.58
   1  -4  -4   28.39    1.55
  -4  -1  -4   29.62    1.63
  -1   4   4   29.36    1.52
  -1   4   4   28.20    1.80
  -1   4   4   27.86    1.55
   1  -4   4   27.91    1.58
   4   1   4   28.21    1.61
  -4  -1   4   28.86    1.59
   0   4  -4    4.72    0.52
   0   4  -4    4.38    0.36
   0   4  -4    3.48    0.32
   4   0  -4    4.71    0.44
   0  -4  -4    4.80    0.31
  -4   0  -4    4.39    0.43
   4   0  -4    4.93    0.42
   0   4  -4    4.25    0.42
   4   0   4    4.20    0.40
  -4   0   4    4.29    0.38
   0  -4   4    4.22    0.38
   0   4   4    5.06    0.50
   1   4  -4   40.51    2.02
   4  -1  -4   39.40    2.12
   1   4  -4   39.17    2.32
   1   4  -4   38.56    2.00
  -4   1  -4   39.05    2.15
  -4   1   4   37.31    2.11
  -1  -4   4   37.18    2.06
   4  -1   4   37.83    2.14
   1   4   4   37.22    2.32
   2   4  -4   19.00    1.35
   4  -2  -4   19.90    1.23
  -4   2  -4   21.45    1.26
   4  -2   4   20.23    1.26
  -4   2   4   19.63    1.20
   2   4   4   20.33    1.35
  -2  -4   4   21.25    1.13
   4  -3  -4   24.28    1.48
   3   4  -4   26.33    1.35
  -4   3  -4   24.28    1.49
   3   4  -4   25.61    1.33
  -3  -4   4   24.80    1.36
   4  -3   4   23.31    1.48
  -4   3   4   24.02    1.45
  -4   4  -4    4.59    0.69
  -4   4   4    1.79    0.35
   4  -4   4    1.53    0.40
  -4   4   4    1.85    0.67
  -4  -4   4    2.16    0.29
   4  -5  -4    3.99    0.50
   5   4  -4    4.00    0.44
  -4   5  -4    3.75    0.76
  -4   5  -4    4.09    0.54
  -4   5   4    2.94    0.80
   4  -5   4    4.09    0.55
   5   4   4    4.27    0.37
  -4   5   4    5.18    0.50
  -5  -3  -4    2.15    0.37
  -3   5  -4    2.46    0.64
   3  -5  -4    2.15    0.38
   5   3  -4    2.60    0.35
  -3   5  -4    2.42    0.40
   5   3   4    1.71    0.31
  -5  -3   4    2.07    0.34
  -3   5   4    1.72    0.32
   3  -5   4    2.53    0.41
  -3   5   4    1.54    0.59
  -5  -2  -4   37.44    1.98
   2  -5  -4   35.60    1.93
  -2   5  -4   34.63    1.93
  -2   5  -4   32.65    2.24
   5   2  -4   35.54    1.94
   5   2   4   34.29    1.94
  -2   5   4   33.04    1.88
   2  -5   4   34.20    1.96
  -5  -2   4   35.73    1.95
  -2   5   4   35.56    2.27
   1  -5  -4    1.88    0.26
  -1   5  -4    2.37    0.28
  -5  -1  -4    2.23    0.37
  -1   5  -4    2.44    0.31
   5   1  -4    1.69    0.35
  -1   5  -4    1.90    0.48
  -1   5   4    2.82    0.24
   1  -5   4    2.48    0.32
  -5  -1   4    2.06    0.37
  -1   5   4    2.36    0.21
   5   1   4    1.89    0.37
  -1   5   4    2.60    0.52
   0  -5  -4   11.24    0.65
   5   0  -4   11.23    0.80
   0   5  -4   11.59    0.65
   0   5  -4   11.89    0.65
   0   5  -4   11.21    0.95
   5   0  -4   11.26    0.80
  -5   0  -4   12.28    0.84
   0   5   4   10.98    0.94
   0  -5   4   10.90    0.73
   5   0   4   10.48    0.83
  -5   0   4    9.74    0.79
   1   5  -4   26.06    1.75
   5  -1  -4   25.70    1.57
  -5   1  -4   26.97    1.60
   5  -1   4   27.40    1.59
  -5   1   4   26.59    1.58
  -1  -5   4   27.70    1.48
   1   5   4   26.78    1.74
  -5   2  -4   50.46    2.74
   5  -2  -4   47.93    2.69
   2   5  -4   47.57    2.96
   2   5   4   50.05    2.94
  -2  -5   4   48.22    2.60
  -5   2   4   48.13    2.68
   5  -2   4   49.25    2.71
  -5   3  -4   68.32    3.52
   5  -3  -4   62.86    3.48
  -5   3   4   62.90    3.47
   5  -3   4   62.67    3.50
   3   5   4   63.07    3.79
   5  -4  -4    1.81    0.45
  -5   4  -4    1.72    0.46
   5  -4   4    2.55    0.48
  -5   4   4    1.86    0.44
  -5   5  -4   21.61    1.43
   5  -5  -4   22.92    1.40
  -5   5  -4   20.25    1.81
  -5   5   4   16.94    1.77
   5  -5   4   22.73    1.43
  -5   5   4   20.43    1.34
   6   5  -4    5.52    0.52
  -5   6  -4    5.36    1.03
   5  -6  -4    3.98    0.66
  -5   6  -4    5.20    0.63
  -5   6   4    5.64    1.04
   5  -6   4    5.11    0.72
  -5   6   4    5.02    0.61
   4  -6  -4    9.90    0.84
  -4   6  -4    8.93    0.80
   6   4  -4    8.59    0.71
  -4   6  -4    9.79    1.08
  -4   6   4    8.17    1.07
  -4   6   4    7.93    0.73
   4  -6   4    7.28    0.77
   6   4   4    6.97    0.62
   6   3  -4   21.62    1.33
  -3   6  -4   21.32    1.69
   3  -6  -4   20.99    1.33
  -3   6  -4   22.48    1.34
  -3   6   4   21.29    1.70
  -6  -3   4   20.39    1.33
  -3   6   4   22.03    1.27
   6   3   4   21.50    1.29
   3  -6   4   21.65    1.38
  -2   6  -4    9.35    1.01
  -6  -2  -4    9.69    0.84
   6   2  -4    8.76    0.80
  -2   6  -4    9.59    0.72
  -6  -2   4   11.84    0.85
   6   2   4   10.01    0.82
  -2   6   4    9.86    1.01
   2  -6   4   10.65    0.83
  -2   6   4   10.86    0.66
   6   1  -4   78.18    4.08
  -1   6  -4   73.23    4.46
  -6  -1  -4   79.64    4.11
  -1   6  -4   78.35    3.96
   1  -6   4   71.20    4.02
   6   1   4   73.34    4.08
  -6  -1   4   76.01    4.08
  -1   6   4   76.15    4.48
   6   0  -4   41.89    2.25
   0   6  -4   39.45    2.49
  -6   0  -4   40.86    2.26
   6   0  -4   38.53    2.22
   0   6   4   39.09    2.46
  -6   0   4   35.47    2.21
   6   0   4   38.46    2.23
   1   6  -4  361.85   21.83
  -6   1  -4  405.61   20.40
   6  -1  -4  399.10   20.38
   1   6   4  381.64   21.84
   6  -1   4  411.29   20.39
  -6   1   4  401.89   20.37
   6  -2  -4    1.25    0.44
   2   6  -4    1.61    0.58
  -6   2  -4    1.61    0.51
   6  -2   4    1.39    0.46
   2   6   4    0.90    0.53
  -6   2   4    1.56    0.44
  -6   3  -4   11.98    1.04
   6  -3  -4   11.30    0.96
   3   6  -4   12.32    1.18
   6  -3   4   11.50    1.02
  -6   3   4   11.53    0.99
   3   6   4   11.45    1.19
  -6   4  -4   13.94    1.07
   6  -4  -4   13.60    1.07
   6  -4   4   12.99    1.08
  -6   4   4   12.07    1.07
  -6   5  -4    0.55    0.77
  -6   5  -4    0.35    0.48
   6  -5  -4    0.40    0.51
  -6   5   4   -0.01    0.44
   6  -5   4    0.10    0.57
  -6   5   4    0.11    0.76
  -6   6  -4    9.30    0.95
  -6   6  -4    9.47    1.44
   6  -6  -4   12.20    1.12
  -6   6   4   10.11    1.39
   6  -6   4   12.94    1.18
  -6   6   4   10.83    1.03
  -6   7  -4   10.15    1.44
  -6   7  -4    9.71    0.94
  -6   7   4   10.48    1.00
  -6   7   4    8.60    1.43
  -5   7  -4    1.85    1.02
  -5   7  -4    2.05    0.56
   7   5  -4    1.57    0.40
  -5   7   4   -0.05    0.88
  -5   7   4    1.23    0.52
   7   4  -4   23.80    1.43
  -4   7  -4   22.66    1.96
  -4   7  -4   19.53    1.43
  -4   7   4   22.02    1.96
   7   4   4   22.33    1.35
  -4   7   4   23.94    1.39
  -3   7  -4    0.41    0.69
   7   3  -4    0.60    0.44
  -3   7  -4    0.33    0.37
  -3   7   4    1.07    0.83
  -3   7   4    0.66    0.33
   7   3   4    0.38    0.42
  -2   7  -4    6.23    0.55
   7   2  -4    5.59    0.64
  -7  -2  -4    5.22    0.66
  -2   7  -4    6.06    0.89
   7   2   4    5.73    0.64
  -2   7   4    4.64    0.85
  -2   7   4    6.21    0.48
  -7  -2   4    7.37    0.69
   7   2   4    6.43    0.65
   7   1  -4    2.55    0.54
  -1   7  -4    2.53    0.24
  -7  -1  -4    2.80    0.52
  -1   7  -4    2.33    0.73
  -1   7   4    1.95    0.66
   7   1   4    1.65    0.46
  -7  -1   4    1.97    0.53
   0   7  -4   23.93    1.73
   7   0  -4   24.01    1.54
  -7   0  -4   23.40    1.52
   7   0  -4   23.87    1.51
   7   0   4   22.04    1.49
   0   7   4   22.34    1.76
  -7   0   4   22.83    1.50
  -7   1  -4    2.84    0.56
   1   7  -4    2.41    0.63
   7  -1  -4    2.40    0.55
   7  -1  -4    2.94    0.55
  -7   1   4    2.57    0.54
   1   7   4    2.57    0.67
   7  -1   4    2.76    0.54
   2   7  -4   36.49    2.50
  -7   2  -4   38.26    2.22
   7  -2  -4   37.06    2.20
  -7   2   4   35.75    2.19
   2   7   4   37.31    2.45
   7  -2   4   35.62    2.20
   7  -3  -4   14.77    1.20
  -7   3  -4   13.49    1.14
   3   7  -4   14.17    1.46
   3   7   4   12.71    1.29
   7  -3   4   14.41    1.16
  -7   3   4   13.86    1.13
   7  -4  -4    2.52    0.67
  -7   4  -4    2.65    0.60
   7  -4   4    2.30    0.65
  -7   4   4    1.74    0.62
  -7   5  -4   35.55    2.15
  -7   5  -4   32.20    2.61
   7  -5  -4   36.66    2.17
  -7   5   4   32.38    2.10
   7  -5   4   34.43    2.15
  -7   5   4   26.83    2.55
  -7   6  -4   19.44    1.44
   7  -6  -4   18.52    1.53
  -7   6  -4   18.27    1.89
  -7   6   4   17.94    1.96
  -7   6   4   18.76    1.46
   7  -6   4   21.04    1.55
  -7   7  -4   10.21    1.65
  -7   7  -4   10.45    1.06
  -7   7   4    7.87    1.49
  -7   7   4   11.29    1.04
  -7   8  -4   26.52    2.55
  -7   8  -4   25.17    1.83
  -7   8   4   24.95    2.61
  -7   8   4   26.62    1.81
  -6   8  -4    1.97    0.70
  -6   8  -4    1.86    1.28
  -6   8   4    0.72    1.20
  -6   8   4    1.95    0.63
  -5   8  -4   38.22    3.13
  -5   8  -4   38.93    2.36
  -5   8   4   36.91    3.14
  -5   8   4   42.86    2.33
  -4   8  -4    3.21    1.14
  -4   8  -4    3.53    0.55
   8   4  -4    3.69    0.62
  -4   8   4    2.41    1.05
   8   4   4    3.57    0.55
  -4   8   4    4.35    0.52
  -3   8  -4    1.39    0.39
   8   3  -4    1.62    0.53
  -3   8  -4    0.89    0.84
  -3   8   4    1.53    0.35
   8   3   4    1.18    0.53
  -3   8   4    0.76    0.96
  -2   8  -4    6.89    0.53
  -2   8  -4    7.51    1.10
   8   2  -4    6.62    0.75
  -8  -2   4    5.17    0.74
  -2   8   4    5.79    1.09
   8   2   4    5.32    0.73
   8   2   4    5.60    0.72
   8   1  -4    1.47    0.60
  -8  -1  -4    1.64    0.54
  -1   8  -4    1.47    0.73
  -8  -1   4   -0.02    0.57
  -1   8   4    0.37    0.70
   8   1   4    0.42    0.55
   0   8  -4    5.18    0.91
   8   0  -4    5.11    0.69
  -8   0  -4    4.60    0.69
  -8   0   4    4.71    0.76
   0   8   4    5.75    0.89
   8   0   4    5.03    0.67
  -8   1  -4   10.53    1.06
   8  -1  -4   11.64    1.14
   8  -1  -4   11.26    1.06
   1   8  -4   11.13    1.24
  -8   1   4   11.74    1.11
   1   8   4   14.70    1.40
   8  -1   4   13.23    1.15
   8  -2  -4   16.43    1.25
   8  -2  -4   14.15    1.24
   2   8  -4   17.41    1.51
  -8   2  -4   14.94    1.23
  -8   2   4   13.87    1.23
   8  -2   4   13.25    1.21
   2   8   4   14.02    1.43
  -8   3  -4   12.67    1.26
   3   8  -4   13.57    1.40
   8  -3  -4   13.02    1.29
   8  -3  -4   14.11    1.22
   3   8   4   13.81    1.36
  -8   3   4   14.43    1.23
   8  -3   4   14.09    1.22
  -8   4  -4   14.63    1.29
   8  -4  -4   13.66    1.31
   8  -4   4   12.12    1.15
  -8   4   4   12.21    1.20
  -8   5  -4    6.48    0.86
  -8   5  -4    4.21    1.22
   8  -5  -4    6.27    0.91
  -8   5   4    7.73    0.94
  -8   5   4    5.47    1.25
   8  -5   4    7.98    1.02
  -8   6  -4    4.90    0.89
  -8   6  -4    5.22    1.37
   8  -6  -4    4.73    0.96
   8  -6   4    3.22    0.92
  -8   6   4    3.64    1.30
  -8   6   4    4.33    0.87
  -8   7  -4   20.85    1.64
  -8   7  -4   18.54    2.17
  -8   7   4   16.27    2.03
  -8   7   4   20.62    1.59
  -6   9  -4   30.60    2.03
  -6   9  -4   31.99    2.99
  -6   9   4   32.92    1.98
  -6   9   4   27.16    2.94
  -5   9  -4    3.89    1.43
  -5   9  -4    5.64    0.72
  -5   9   4    6.56    0.71
  -5   9   4    4.55    1.39
  -4   9  -4   -0.56    1.12
   9   4  -4    0.51    0.59
  -4   9  -4    0.76    0.47
  -4   9   4    0.59    1.07
   9   4   4    0.13    0.52
   9   3  -4    1.28    0.65
  -3   9  -4    2.05    1.10
   9   3   4    1.16    0.61
  -3   9   4    0.88    0.99
   9   2  -4    5.79    0.82
  -2   9  -4    7.90    1.25
  -2   9   4    4.98    1.11
   9   2   4    6.87    0.84
   9   1  -4    5.19    0.77
  -9  -1  -4    5.36    0.77
  -1   9  -4    5.30    0.99
   9   1   4    6.11    0.79
   9   1   4    5.05    0.79
  -1   9   4    5.56    1.05
  -9  -1   4    4.88    0.84
   0   9  -4    3.78    0.97
   9   0  -4    4.10    0.80
  -9   0  -4    4.25    0.78
   0   9   4    4.67    0.98
  -9   0   4    2.63    0.72
   9   0   4    3.79    0.76
  -9   1  -4    3.62    0.75
   9  -1  -4    4.56    0.83
   1   9  -4    3.97    0.97
   1   9   4    4.28    0.95
   9  -1   4    3.82    0.79
  -9   1   4    4.61    0.80
   9  -2  -4   11.50    1.16
   2   9  -4   10.81    1.33
  -9   2  -4   10.31    1.09
   9  -2  -4   11.22    1.12
  -9   2   4   12.90    1.15
   2   9   4   12.77    1.42
   9  -2   4   12.87    1.19
  -9   3  -4   21.86    1.57
   9  -3  -4   22.24    1.67
   3   9  -4   22.39    2.02
   9  -3  -4   20.25    1.59
   3   9   4   16.58    1.82
   9  -3   4   18.75    1.62
  -9   3   4   18.28    1.63
   9  -4  -4    1.10    0.76
   9  -4  -4    1.27    0.77
  -9   4  -4    2.25    0.82
  -9   4   4    1.15    0.73
   9  -4   4    0.86    0.76
  -9   5  -4    4.17    0.93
   9  -5  -4    5.95    1.03
   9  -5  -4    4.34    1.01
  -9   5  -4    7.27    1.48
  -9   5   4    5.08    0.97
   9  -5   4    6.69    0.99
  -9   5   4    6.60    1.38
  -9   6  -4    0.02    0.83
  -9   6  -4    1.15    1.30
   9  -6  -4    1.49    0.94
   9  -6  -4    2.00    0.94
   9  -6   4    1.06    0.93
  -9   6   4   -0.15    1.23
  -9   6   4    2.01    0.87
  10   4  -4    4.96    0.84
  -4  10  -4    5.12    1.40
  -4  10   4    3.72    1.49
  10   3  -4    3.82    0.82
  -3  10  -4    4.43    1.25
  10   3   4    3.41    0.80
  -3  10   4    2.48    1.30
  10   2  -4    4.33    0.86
  -2  10  -4    4.75    1.18
  10   2   4    4.29    0.86
  -2  10   4    4.33    1.28
  10   1  -4    7.84    1.05
  -1  10  -4    8.53    1.40
  -1  10   4   11.06    1.38
  10   1   4    8.86    1.02
  10   1   4    9.15    1.02
   0  10  -4   19.63    2.01
 -10   0  -4   18.24    1.58
  10   0  -4   20.86    1.67
 -10   0   4   20.94    1.72
  10   0   4   20.05    1.61
   0  10   4   19.40    1.91
  10   0   4   22.28    1.62
 -10   1  -4    0.59    0.72
  10  -1  -4    1.00    0.74
   1  10  -4    1.85    0.99
 -10   1   4    1.33    0.77
   1  10   4    1.20    1.05
  10  -1   4    1.27    0.79
 -10   2  -4   30.72    2.14
  10  -2  -4   31.31    2.15
   2  10  -4   32.78    2.54
   2  10   4   30.94    2.56
  10  -2   4   32.08    2.18
 -10   2   4   31.32    2.16
  10  -3  -4    3.04    0.98
   3  10  -4    6.05    1.23
 -10   3  -4    4.70    0.96
  10  -3  -4    3.76    0.98
   3  10   4    3.41    1.12
 -10   3   4    2.85    0.95
  10  -3   4    2.61    0.92
 -10   4  -4    0.68    0.86
  10  -4  -4    0.29    0.92
  10  -4  -4    0.11    0.89
  10  -4   4    0.10    0.81
 -10   4   4   -0.09    0.79
   0   0  -5    0.05    0.05
   0   0   5    0.00    0.04
   1   0  -5    1.03    0.12
   0  -1  -5    1.05    0.12
   0   1  -5    0.85    0.14
   0   1  -5    1.36    0.14
  -1   0  -5    0.96    0.14
   1   0   5    1.62    0.15
   0   1   5    1.56    0.14
   0   1   5    1.63    0.15
   0   1   5    1.21    0.12
  -1   0   5    1.67    0.14
   0  -1   5    1.42    0.16
   1  -1   5   31.54    1.68
   1   1   5   32.11    1.66
   1   1   5   31.14    1.78
  -1   1   5   31.65    1.65
  -1  -1   5   29.37    1.65
   1   1   5   32.35    1.65
   2   1  -5  122.97    6.32
  -1   2  -5  114.67    6.79
  -1   2  -5  117.26    6.34
   1  -2  -5  128.77    6.32
  -2  -1  -5  121.82    6.33
   2   1  -5  124.07    6.35
   1  -2  -5  126.22    6.31
  -2  -1   5  120.10    6.32
   2   1   5  122.79    6.33
  -1   2   5  120.43    6.80
  -1   2   5  126.47    6.31
   1  -2   5  119.51    6.34
   2   0  -5  240.12   12.19
   0  -2  -5  248.61   12.17
   0   2  -5  214.82   13.05
   0   2  -5  232.82   12.19
  -2   0  -5  231.68   12.20
   2   0  -5  248.98   12.23
   0   2  -5  240.56   12.23
   0   2   5  252.55   12.18
   0   2   5  233.68   12.19
  -2   0   5  241.71   12.19
   2   0   5  239.34   12.21
   0  -2   5  223.22   12.20
   0   2   5  226.68   13.06
  -2   1  -5   49.57    2.79
   1   2  -5   48.14    2.77
   2  -1  -5   50.52    2.75
   1   2  -5   50.12    2.78
   2  -1  -5   50.68    2.77
  -1  -2  -5   47.77    2.74
   1   2  -5   47.72    2.98
   2  -1  -5   49.89    2.77
   2  -1   5   55.55    2.79
   1   2   5   56.96    2.98
  -2   1   5   58.96    2.77
  -1  -2   5   59.88    2.76
   1   2   5   59.20    2.74
  -2  -2  -5   18.50    1.04
   2  -2  -5   18.44    1.06
   2   2  -5   19.47    1.08
   2   2  -5   18.76    1.06
  -2   2  -5   19.61    1.10
  -2  -2   5   19.59    1.04
  -2   2   5   18.74    1.05
   2  -2   5   19.08    1.09
   2   2   5   18.25    1.02
  -2   3  -5    7.72    0.61
  -3  -2  -5    7.33    0.55
  -2   3  -5    6.76    0.68
   3   2  -5    7.51    0.53
  -2   3  -5    7.18    0.49
   2  -3  -5    7.41    0.54
   3   2  -5    7.45    0.57
  -3  -2   5    8.51    0.53
   3   2   5    9.06    0.53
  -2   3   5    8.24    0.73
  -2   3   5    8.48    0.53
   3   2   5    8.30    0.53
   2  -3   5    8.42    0.58
   3   1  -5   56.97    2.98
  -1   3  -5   56.56    2.95
  -1   3  -5   55.32    3.22
   1  -3  -5   58.58    2.94
  -1   3  -5   56.94    2.98
   3   1  -5   57.12    2.96
  -3  -1  -5   55.59    2.98
  -1   3   5   55.71    2.93
   1  -3   5   55.27    2.98
  -3  -1   5   54.85    2.96
  -1   3   5   55.14    2.95
   3   1   5   55.64    2.98
   3   0  -5   11.00    0.69
   0   3  -5   10.45    0.79
   0   3  -5   10.90    0.68
   0   3  -5   11.29    0.67
   0   3  -5   11.83    0.68
   3   0  -5   10.96    0.70
   0  -3  -5   10.54    0.63
  -3   0  -5   10.35    0.72
   0   3   5   12.84    0.81
   3   0   5   11.87    0.74
   0   3   5   11.99    0.63
   0  -3   5   12.46    0.70
  -3   0   5   10.99    0.70
   1   3  -5   14.69    0.85
   3  -1  -5   13.76    0.89
   1   3  -5   12.79    0.97
  -3   1  -5   13.79    0.92
   1   3  -5   13.59    0.88
   3  -1  -5   14.14    0.89
   3  -1  -5   14.92    0.85
   1   3  -5   13.71    0.82
   1   3   5   17.99    1.01
   3  -1   5   17.16    0.93
  -1  -3   5   18.25    0.88
  -3   1   5   16.96    0.89
   2   3  -5   25.60    1.36
   2   3  -5   24.35    1.43
   2   3  -5   24.59    1.40
  -3   2  -5   25.43    1.48
   3  -2  -5   26.81    1.36
  -2  -3  -5   24.34    1.35
   3  -2  -5   25.21    1.43
   2   3  -5   25.70    1.59
   2   3   5   26.24    1.58
  -3   2   5   24.82    1.42
   3  -2   5   25.38    1.47
  -2  -3   5   26.84    1.38
   3   3  -5   18.73    0.99
  -3  -3  -5   17.68    1.00
  -3   3  -5   16.92    1.09
   3   3  -5   18.00    1.02
   3  -3  -5   17.42    0.93
   3  -3  -5   16.33    1.05
  -3   3   5   16.84    1.03
   3  -3   5   16.56    1.07
  -3  -3   5   16.74    0.99
   3   3   5   17.29    0.94
   3   3   5   18.18    0.96
   3  -4  -5   31.50    1.80
  -3   4  -5   31.57    1.83
   4   3  -5   34.75    1.78
  -4  -3  -5   33.15    1.78
  -3   4  -5   30.26    2.07
  -3   4  -5   33.18    1.70
  -4  -3   5   32.00    1.76
   3  -4   5   31.28    1.85
  -3   4   5   32.41    2.11
   4   3   5   32.33    1.73
  -3   4   5   30.57    1.77
   4   3   5   31.52    1.73
  -2   4  -5   34.49    1.94
  -2   4  -5   36.04    1.86
   2  -4  -5   35.27    1.90
  -2   4  -5   32.86    2.14
   4   2  -5   36.06    1.91
  -4  -2  -5   38.12    1.94
  -2   4   5   33.97    1.88
   2  -4   5   33.59    1.94
  -4  -2   5   33.93    1.90
   4   2   5   33.70    1.90
  -4  -1  -5  232.62   11.89
  -1   4  -5  228.10   11.86
   1  -4  -5  231.76   11.82
  -1   4  -5  213.86   12.74
   4   1  -5  233.88   11.87
  -1   4  -5  241.68   11.88
   4   1   5  220.91   11.87
  -4  -1   5  235.98   11.86
   1  -4   5  218.26   11.85
  -1   4   5  224.08   12.76
  -1   4   5  244.27   11.82
  -1   4   5  225.35   11.83
   0  -4  -5   31.18    1.55
   0   4  -5   28.38    1.58
   0   4  -5   30.89    1.58
   0   4  -5   29.34    1.81
   4   0  -5   30.00    1.64
  -4   0  -5   29.55    1.67
   0  -4  -5   29.82    1.54
   4   0  -5   29.21    1.63
   0   4  -5   28.14    1.60
  -4   0   5   27.62    1.63
   4   0   5   28.10    1.65
   0   4   5   27.84    1.79
   0  -4   5   27.73    1.60
   1   4  -5  106.33    5.63
   4  -1  -5  105.54    5.63
   1   4  -5  110.01    5.56
   4  -1  -5  110.20    5.63
   1   4  -5  103.56    6.05
  -4   1  -5  110.72    5.67
   4  -1   5  108.65    5.65
  -4   1   5  105.01    5.62
   1   4   5  107.97    6.06
  -1  -4   5  104.75    5.59
  -4   2  -5   17.46    1.14
   2   4  -5   15.96    0.98
   2   4  -5   17.04    0.96
   2   4  -5   16.23    1.23
   4  -2  -5   15.46    1.09
   2   4   5   19.93    1.24
  -4   2   5   20.16    1.11
  -2  -4   5   21.14    1.03
   4  -2   5   19.25    1.14
   4  -3  -5   42.04    2.24
   3   4  -5   44.87    2.16
  -4   3  -5   44.30    2.29
  -3  -4   5   37.22    2.15
   4  -3   5   36.86    2.26
  -4   3   5   37.20    2.22
  -4   4  -5    0.67    0.55
  -4   4  -5    0.65    0.36
   4   4  -5    0.66    0.30
   4  -4  -5    1.09    0.34
  -4  -4   5    1.06    0.26
  -4   4   5    1.14    0.35
   4  -4   5    0.55    0.37
  -4   4   5    0.75    0.58
   5   4  -5    2.70    0.38
  -4   5  -5    0.85    0.63
   4  -5  -5    1.24    0.39
  -4   5  -5    1.83    0.47
  -4   5   5    1.40    0.64
   4  -5   5    2.31    0.50
   5   4   5    2.35    0.24
  -4   5   5    2.07    0.39
   5   3  -5   17.49    0.98
  -3   5  -5   14.26    1.01
  -3   5  -5   16.68    1.33
   3  -5  -5   16.10    0.97
  -5  -3  -5   16.42    1.00
   5   3   5   14.50    0.93
   5   3   5   13.01    0.92
   3  -5   5   13.81    1.04
  -3   5   5   13.91    1.28
  -3   5   5   14.72    0.94
  -5  -3   5   14.73    0.97
  -2   5  -5   81.30    4.32
  -2   5  -5   80.03    4.75
  -5  -2  -5   86.62    4.35
   2  -5  -5   83.31    4.30
   5   2  -5   80.52    4.32
   5   2   5   79.76    4.32
  -2   5   5   83.64    4.26
  -5  -2   5   80.80    4.32
  -2   5   5   80.47    4.76
   2  -5   5   78.55    4.33
  -1   5  -5   32.91    1.90
   1  -5  -5   34.40    1.87
  -1   5  -5   34.75    2.18
  -5  -1  -5   36.41    1.99
   5   1  -5   34.07    1.95
  -1   5  -5   37.57    1.93
  -1   5   5   34.86    1.84
   5   1   5   34.62    1.97
  -1   5   5   35.08    2.21
  -1   5   5   33.15    1.85
  -5  -1   5   35.40    1.96
   1  -5   5   34.97    1.92
   0   5  -5   66.86    3.64
   0   5  -5   67.48    4.05
   5   0  -5   69.27    3.74
   0  -5  -5   73.40    3.63
  -5   0  -5   68.14    3.76
   5   0  -5   67.89    3.73
   0  -5  -5   71.77    3.63
  -5   0   5   71.46    3.73
   0  -5   5   70.46    3.68
   0   5   5   69.14    4.06
   5   0   5   70.09    3.75
  -5   1  -5   12.00    0.91
   5  -1  -5   11.96    0.84
   1   5  -5   12.76    0.98
   5  -1  -5   12.48    0.85
   5  -1   5    9.95    0.83
  -1  -5   5   11.56    0.74
  -5   1   5   10.75    0.82
   1   5   5   10.57    0.95
  -5   2  -5    7.37    0.73
   5  -2  -5    5.58    0.62
  -2  -5   5    8.75    0.61
   5  -2   5    9.38    0.73
   2   5   5    8.43    0.83
  -5   2   5    7.99    0.68
  -5   3  -5   15.13    1.15
   5  -3  -5   13.89    1.10
   5  -3   5   16.24    1.12
   3   5   5   18.27    1.28
  -5   3   5   16.85    1.07
  -5   4  -5    2.54    0.53
   5  -4  -5    2.61    0.50
  -5   4   5    3.04    0.45
   5  -4   5    3.09    0.55
   5  -5  -5    4.68    0.64
  -5   5  -5    3.81    0.90
  -5   5  -5    3.97    0.65
   5   5  -5    6.04    0.45
  -5   5   5    4.72    0.59
   5  -5   5    6.24    0.71
  -5   5   5    4.82    0.95
  -5   6  -5   -0.42    0.48
   6   5  -5    0.25    0.31
   5  -6  -5    0.03    0.45
  -5   6  -5    0.02    0.79
  -5   6   5    0.09    0.42
  -5   6   5   -0.31    0.79
   5  -6   5    0.08    0.54
  -4   6  -5   46.74    2.98
   6   4  -5   47.59    2.48
  -4   6  -5   46.30    2.54
   4  -6  -5   46.11    2.53
   4  -6   5   44.72    2.58
  -4   6   5   43.22    2.46
  -4   6   5   40.49    2.96
   6   4   5   41.49    2.39
   6   3  -5    6.94    0.66
  -3   6  -5    7.47    0.97
  -3   6  -5    6.60    0.60
   3  -6  -5    7.41    0.66
  -3   6   5    6.08    0.89
  -6  -3   5    7.06    0.62
  -3   6   5    7.06    0.60
   6   3   5    5.53    0.57
   6   3   5    6.89    0.64
   3  -6   5    7.09    0.67
  -6  -2  -5   28.78    1.65
   6   2  -5   28.63    1.63
  -2   6  -5   26.04    1.89
  -2   6  -5   28.67    1.57
  -2   6   5   28.26    1.51
   6   2   5   26.33    1.61
  -6  -2   5   26.95    1.63
  -2   6   5   27.23    1.94
   2  -6   5   24.54    1.60
  -1   6  -5  152.36    8.79
  -1   6  -5  157.45    8.04
   6   1  -5  156.69    8.13
  -6  -1  -5  152.54    8.15
  -6  -1   5  159.74    8.14
   6   1   5  151.76    8.12
  -1   6   5  151.73    8.80
   1  -6   5  157.72    8.09
   6   0  -5   27.38    1.70
   6   0  -5   28.59    1.73
  -6   0  -5   29.32    1.76
   0   6  -5   29.43    1.51
   0   6  -5   28.11    1.92
  -6   0   5   29.23    1.71
   6   0   5   29.23    1.74
   0   6   5   27.42    1.93
   6  -1  -5   76.55    4.10
   6  -1  -5   77.28    4.11
   1   6  -5   73.43    4.45
  -6   1  -5   79.36    4.13
   6  -1   5   72.51    4.10
  -6   1   5   72.92    4.09
   1   6   5   78.42    4.47
  -6   2  -5    1.30    0.46
   6  -2  -5    1.29    0.44
   2   6  -5    1.62    0.58
   6  -2   5    1.03    0.42
   2   6   5    1.35    0.54
  -6   2   5    1.11    0.41
   6  -3  -5    1.67    0.49
   3   6  -5    2.32    0.66
  -6   3  -5    2.43    0.54
   3   6   5    3.38    0.70
   6  -3   5    3.48    0.59
  -6   3   5    3.24    0.56
  -6   4  -5    0.60    0.46
   6  -4  -5    0.92    0.47
  -6   4   5    0.20    0.47
   6  -4   5   -0.01    0.44
  -6   5  -5   17.19    1.27
   6  -5  -5   16.37    1.26
  -6   5  -5   14.97    1.57
  -6   5   5   14.94    1.15
  -6   5   5   13.70    1.59
   6  -5   5   16.66    1.25
  -6   6  -5   39.75    2.31
  -6   6  -5   37.20    2.90
   6  -6  -5   37.07    2.30
  -6   6   5   37.19    2.87
   6  -6   5   39.01    2.36
  -6   6   5   38.23    2.28
  -6   7  -5   20.72    1.52
  -6   7  -5   21.65    2.09
  -6   7   5   22.15    1.48
  -6   7   5   18.95    1.98
  -5   7  -5   29.94    1.87
   7   5  -5   28.19    1.75
  -5   7  -5   31.60    2.50
  -5   7   5   32.15    1.82
  -5   7   5   29.73    2.52
  -4   7  -5   15.32    1.51
  -4   7  -5   14.11    1.10
   7   4  -5   15.51    1.06
  -4   7   5   14.05    1.56
  -4   7   5   15.27    1.03
   7   4   5   13.86    0.99
  -3   7  -5   65.13    4.03
   7   3  -5   68.36    3.51
  -3   7  -5   62.81    3.44
  -3   7   5   64.54    3.39
   7   3   5   59.12    3.45
  -3   7   5   63.02    4.06
   7   2  -5    2.27    0.50
  -2   7  -5    2.55    0.35
  -7  -2  -5    2.17    0.51
  -2   7  -5    2.16    0.71
  -2   7   5    1.56    0.27
   7   2   5    0.94    0.46
  -7  -2   5    1.33    0.50
  -2   7   5    1.73    0.69
   7   1  -5   27.34    1.74
  -7  -1  -5   27.54    1.76
  -1   7  -5   26.49    2.01
  -1   7  -5   29.37    1.51
  -1   7   5   28.44    1.99
  -7  -1   5   28.29    1.72
   7   1   5   26.63    1.72
   7   0  -5    9.83    0.90
   0   7  -5    8.89    1.02
  -7   0  -5    9.50    0.92
  -7   0   5   10.89    0.92
   0   7   5   11.04    1.07
   7   0   5   10.49    0.89
   7  -1  -5    1.59    0.56
   7  -1  -5    1.27    0.49
   1   7  -5    1.52    0.62
  -7   1  -5    1.33    0.52
   1   7   5    1.33    0.61
   7  -1   5    1.88    0.51
  -7   1   5    1.37    0.54
   2   7  -5    2.33    0.76
  -7   2  -5    3.07    0.60
   7  -2  -5    2.01    0.55
   7  -2  -5    2.17    0.61
   2   7   5    1.20    0.65
  -7   2   5    1.89    0.54
   7  -2   5    2.07    0.60
   3   7  -5    6.79    0.97
   7  -3  -5    5.78    0.71
  -7   3  -5    6.09    0.72
   7  -3   5    3.91    0.69
   3   7   5    3.19    0.84
  -7   3   5    4.76    0.71
   7  -4  -5    6.14    0.80
  -7   4  -5    6.45    0.80
   7  -4   5    7.36    0.88
  -7   4   5    7.62    0.79
  -7   5  -5    6.85    1.22
   7  -5  -5    7.02    0.93
  -7   5  -5    7.98    0.88
  -7   5   5    7.21    1.28
  -7   5   5    7.14    0.82
   7  -5   5   10.64    1.02
   7  -6  -5    0.92    0.74
  -7   6  -5    0.84    0.68
  -7   6  -5    1.21    1.01
  -7   6   5    0.42    0.63
   7  -6   5    0.77    0.75
  -7   6   5    0.73    0.98
  -7   7  -5    0.68    0.70
  -7   7  -5    0.03    1.17
  -7   7   5   -0.60    1.03
  -7   7   5   -0.03    0.64
  -7   8  -5    0.56    0.77
  -7   8  -5   -0.34    1.15
  -7   8   5    0.59    0.70
  -7   8   5   -0.17    1.25
  -6   8  -5    4.35    0.81
  -6   8  -5    5.79    1.46
  -6   8   5    3.97    1.40
  -6   8   5    5.96    0.76
  -5   8  -5   11.49    1.11
  -5   8  -5   12.80    1.70
  -5   8   5   14.17    1.78
  -5   8   5   14.08    1.06
  -4   8  -5   12.52    1.55
  -4   8  -5   11.85    0.98
   8   4  -5   12.69    1.05
   8   4   5   10.95    0.95
  -4   8   5   13.57    0.93
  -4   8   5   11.17    1.50
  -3   8  -5   12.90    0.97
   8   3  -5   12.73    1.15
  -3   8  -5   12.34    1.43
   8   3   5   14.63    1.10
  -3   8   5   15.40    1.59
  -3   8   5   15.70    0.91
  -2   8  -5   36.31    1.84
   8   2  -5   33.31    2.06
  -2   8  -5   34.48    2.49
   8   2   5   31.57    2.05
   8   2   5   33.25    2.03
  -8  -2   5   31.33    2.08
  -2   8   5   33.21    2.50
  -8  -1  -5   22.49    1.44
   8   1  -5   20.34    1.43
  -1   8  -5   21.72    1.72
  -8  -1   5   19.89    1.43
  -1   8   5   18.60    1.70
   8   1   5   18.94    1.38
   8   0  -5   24.26    1.63
   0   8  -5   27.73    1.95
  -8   0  -5   25.03    1.65
  -8   0   5   23.55    1.65
   8   0   5   22.58    1.65
   0   8   5   25.93    1.91
   8  -1  -5    2.36    0.63
   1   8  -5    2.38    0.84
  -8   1  -5    2.19    0.63
   8  -1  -5    2.48    0.68
   1   8   5    3.41    0.84
   8  -1   5    2.85    0.63
  -8   1   5    1.95    0.62
   2   8  -5    5.55    0.93
   8  -2  -5    5.16    0.77
  -8   2  -5    4.82    0.79
   8  -2  -5    5.20    0.77
   8  -2   5    4.78    0.78
   2   8   5    5.04    0.95
  -8   2   5    3.46    0.70
   8  -3  -5   12.81    1.27
  -8   3  -5   12.63    1.19
   8  -3  -5   14.03    1.24
   3   8  -5   14.41    1.40
  -8   3   5   13.10    1.20
   3   8   5   12.90    1.33
   8  -3   5   14.70    1.24
   8  -4  -5   11.03    1.12
   8  -4  -5   11.43    1.17
  -8   4  -5   12.16    1.18
  -8   4   5   14.73    1.20
   8  -4   5   13.53    1.24
  -8   5  -5    0.67    1.00
  -8   5  -5    1.28    0.73
   8  -5  -5    1.36    0.74
   8  -5  -5    1.18    0.72
  -8   5   5    0.71    0.98
  -8   5   5    1.88    0.75
   8  -5   5    2.33    0.83
   8  -6  -5    6.40    0.96
   8  -6  -5    6.21    0.93
  -8   6  -5    6.17    1.41
  -8   6  -5    6.00    0.93
  -8   6   5    3.23    0.85
  -8   6   5    4.77    1.38
   8  -6   5    5.73    1.02
  -8   7  -5    2.25    0.84
  -8   7  -5    2.36    1.37
  -8   7   5    2.62    0.82
  -8   7   5    0.49    1.23
  -6   9  -5    1.49    1.40
  -6   9  -5    0.75    0.66
  -6   9   5    3.18    0.69
  -6   9   5    1.71    1.46
  -5   9  -5    2.41    0.59
  -5   9  -5    1.86    1.23
  -5   9   5    2.26    0.57
  -5   9   5    2.44    1.24
  -4   9  -5   13.51    1.06
  -4   9  -5   14.79    1.78
   9   4  -5   12.45    1.18
  -4   9   5   14.38    1.78
   9   4   5   13.90    1.13
   9   3  -5    3.43    0.69
  -3   9  -5    2.75    1.10
  -3   9   5    1.18    1.01
   9   3   5    2.14    0.65
  -2   9  -5    7.58    1.28
   9   2  -5    8.23    0.94
  -2   9   5   11.49    1.34
   9   2   5   10.29    0.94
   9   2   5    8.78    0.93
   9   1  -5   19.73    1.47
  -1   9  -5   18.74    1.80
  -1   9   5   16.93    1.72
   9   1   5   19.20    1.40
   9   1   5   16.29    1.39
  -9  -1   5   16.51    1.41
   9   0  -5    5.50    0.82
  -9   0  -5    5.90    0.80
   0   9  -5    5.44    1.03
  -9   0   5    5.49    0.83
   9   0   5    5.53    0.77
   0   9   5    5.67    1.02
  -9   1  -5   13.12    1.20
   1   9  -5   11.37    1.34
   9  -1  -5   11.37    1.12
   1   9   5   13.40    1.35
   9  -1   5   13.19    1.25
  -9   1   5   14.03    1.32
   2   9  -5   17.25    1.71
   9  -2  -5   18.51    1.54
  -9   2  -5   17.15    1.41
   9  -2  -5   17.27    1.43
  -9   2   5   16.78    1.50
   2   9   5   17.41    1.77
   9  -2   5   16.32    1.40
   9  -3  -5   11.43    1.20
   9  -3  -5   11.00    1.16
  -9   3  -5   11.21    1.13
   3   9  -5   12.89    1.51
   9  -3   5   11.48    1.20
   3   9   5   13.18    1.41
  -9   3   5   12.72    1.16
  -9   4  -5   59.63    3.75
   9  -4  -5   64.36    3.81
   9  -4  -5   62.56    3.78
   9  -4   5   67.21    3.83
  -9   4   5   71.05    3.82
   9  -5  -5   13.42    1.29
  -9   5  -5   13.61    1.80
  -9   5  -5    9.43    1.22
   9  -5  -5   11.86    1.32
   9  -5   5   15.36    1.39
  -9   5   5   11.64    1.67
  -9   5   5   13.35    1.27
  -9   6  -5   22.91    2.27
  -9   6  -5   21.82    1.73
   9  -6  -5   20.66    1.83
   9  -6  -5   21.62    1.82
   9  -6   5   20.32    1.74
  -9   6   5   18.41    1.68
  -9   6   5   15.02    2.11
  10   4  -5    3.87    0.80
  -4  10  -5    3.26    1.40
  -4  10   5    4.52    1.49
  -3  10  -5    4.78    1.27
  10   3  -5    4.57    0.88
  -3  10   5    6.47    1.45
  10   3   5    7.09    0.91
  -2  10  -5   15.11    1.66
  10   2  -5   16.68    1.41
  -2  10   5   14.66    1.74
  10   2   5   13.58    1.35
  10   1  -5    6.00    0.95
  -1  10  -5    5.70    1.22
  10   1   5    7.76    0.96
  10   1   5    7.58    0.95
  -1  10   5    6.51    1.23
   0  10  -5   12.44    1.43
 -10   0  -5   10.40    1.13
  10   0  -5   11.95    1.21
  10   0   5   12.65    1.17
   0  10   5   11.14    1.42
 -10   0   5   11.68    1.19
  10   0   5   11.76    1.18
  10  -1  -5    5.74    0.92
 -10   1  -5    3.49    0.90
   1  10  -5    5.63    1.14
 -10   1   5    4.87    0.98
  10  -1   5    5.04    0.87
   1  10   5    5.28    1.21
   2  10  -5   10.32    1.43
  10  -2  -5   10.58    1.16
 -10   2  -5   10.81    1.15
  10  -2   5   12.13    1.23
   2  10   5   12.64    1.53
 -10   2   5   10.63    1.25
 -10   3  -5    3.34    0.87
  10  -3  -5    3.57    0.96
  10  -3   5    4.71    0.97
   3  10   5    4.76    1.17
 -10   3   5    3.68    0.97
 -10   4  -5   -0.07    0.78
  10  -4  -5    0.42    0.89
 -10   4   5    0.85    0.82
  10  -4   5    0.98    0.91
   0   0  -6    0.26    0.11
   0   0   6    0.23    0.11
  -1   0  -6    8.43    0.52
   0  -1  -6    8.55    0.50
   0   1  -6    8.26    0.52
   1   0  -6    7.93    0.50
   0   1  -6    8.47    0.52
   0   1   6    8.56    0.51
   0   1   6    9.03    0.54
   0  -1   6    8.81    0.54
  -1   0   6    9.09    0.50
   1   0   6    8.68    0.52
   1  -1  -6   46.45    2.12
   1   1  -6   47.22    2.15
   1   1  -6   44.31    2.13
  -1  -1  -6   46.02    2.13
  -1   1  -6   47.37    2.15
   1   1   6   35.64    2.26
  -1  -1   6   34.19    2.11
   1   1   6   34.06    2.11
   1  -1   6   35.60    2.14
  -1   1   6   33.61    2.11
  -1   2  -6   58.99    3.04
   2   1  -6   60.28    3.04
   2   1  -6   60.81    3.03
  -2  -1  -6   60.21    3.03
   1  -2  -6   61.45    3.01
  -1   2  -6   58.02    3.26
   2   1   6   53.99    3.02
  -1   2   6   54.25    3.01
  -1   2   6   56.37    3.27
  -2  -1   6   54.51    3.02
   1  -2   6   55.37    3.04
   0  -2  -6  156.51    7.81
   0   2  -6  158.25    7.84
   0   2  -6  154.23    7.86
   0   2  -6  153.23    8.39
  -2   0  -6  156.51    7.85
   2   0  -6  160.48    7.86
   0   2   6  146.76    7.82
   0   2   6  147.47    8.39
   0  -2   6  145.02    7.85
   0   2   6  151.50    7.80
   2   0   6  141.59    7.84
   0   2   6  150.96    7.81
  -2   0   6  146.50    7.83
   1   2  -6    7.34    0.54
  -1  -2  -6    7.20    0.45
   1   2  -6    7.31    0.49
  -2   1  -6    7.29    0.50
   2  -1  -6    6.97    0.47
   2  -1  -6    7.18    0.44
   1   2  -6    7.07    0.48
   2   2  -6   55.60    2.75
  -2  -2  -6   52.53    2.72
   2   2  -6   51.35    2.76
  -2   2  -6   52.77    2.77
   2  -2  -6   52.40    2.74
   2  -2  -6   53.90    2.74
   2   2   6   53.17    2.72
   2  -2   6   48.59    2.76
  -2   2   6   49.38    2.73
  -2  -2   6   50.57    2.72
   2   2   6   49.71    2.71
  -3  -2  -6  123.63    7.12
   3   2  -6  129.58    7.13
   2  -3  -6  130.80    7.13
  -2   3  -6  130.42    7.17
   3   2  -6  130.32    7.17
  -2   3  -6  120.73    7.68
  -3  -2   6  143.46    7.12
  -2   3   6  148.86    7.13
  -2   3   6  146.73    7.74
   2  -3   6  145.44    7.17
   3   2   6  144.48    7.13
   3   2   6  154.46    7.13
  -3  -1  -6   14.89    0.95
  -1   3  -6   15.54    0.92
   3   1  -6   16.39    0.95
   1  -3  -6   15.33    0.91
   3   1  -6   15.32    0.93
   1  -3  -6   16.27    0.91
  -1   3  -6   16.00    1.08
  -1   3  -6   14.65    0.95
  -1   3   6   16.49    1.08
  -3  -1   6   17.61    0.95
   1  -3   6   17.08    0.96
   3   1   6   18.25    0.97
  -1   3   6   17.05    0.90
   3   0  -6    0.03    0.17
   0  -3  -6    0.30    0.12
   0   3  -6    0.26    0.16
   0   3  -6    0.28    0.22
  -3   0  -6    0.34    0.21
   0   3  -6    0.24    0.16
   3   0  -6    0.16    0.17
   0   3   6    0.27    0.23
   0  -3   6    0.16    0.18
   0   3   6    0.04    0.12
   3   0   6    0.30    0.19
  -3   0   6    0.10    0.16
   1   3  -6   48.08    2.33
   1   3  -6   42.50    2.38
   3  -1  -6   44.54    2.38
   3  -1  -6   48.06    2.35
   1   3  -6   43.97    2.57
   1   3  -6   47.32    2.36
   3  -1  -6   45.99    2.38
  -3   1  -6   44.22    2.41
  -1  -3  -6   46.68    2.32
   1   3   6   42.01    2.57
  -1  -3   6   42.39    2.37
   3  -1   6   39.75    2.40
  -3   1   6   40.16    2.37
   2   3  -6   89.68    4.82
   2   3  -6   91.25    4.75
  -3   2  -6   89.39    4.84
   2   3  -6   86.36    4.79
   3  -2  -6   91.93    4.80
  -2  -3  -6   90.93    4.75
   2   3  -6   87.13    5.18
   3  -2  -6   96.94    4.76
  -2  -3   6   96.69    4.77
   3  -2   6   92.06    4.83
  -3   2   6   94.17    4.80
   3   3  -6   55.11    2.97
   3   3  -6   54.32    3.01
  -3  -3  -6   53.04    2.94
   3  -3  -6   58.18    2.90
  -3   3  -6   53.79    3.32
  -3   3  -6   53.25    3.02
   3  -3  -6   53.52    2.98
   3   3   6   60.76    2.92
   3   3   6   56.26    2.90
  -3  -3   6   58.56    2.95
  -3   3   6   56.05    2.96
   3  -3   6   53.37    3.01
  -3   4  -6   44.11    2.40
   3  -4  -6   39.13    2.33
  -3   4  -6   39.76    2.63
  -4  -3  -6   41.11    2.32
  -3   4  -6   42.28    2.26
   4   3  -6   41.90    2.32
  -3   4   6   46.39    2.33
  -3   4   6   46.49    2.70
   3  -4   6   44.91    2.39
  -4  -3   6   44.22    2.31
   4   3   6   41.72    2.28
  -2   4  -6    3.57    0.41
   4   2  -6    3.77    0.36
  -4  -2  -6    4.85    0.41
  -2   4  -6    3.50    0.34
  -2   4  -6    3.77    0.53
   2  -4  -6    3.71    0.34
  -4  -2   6    3.15    0.35
  -2   4   6    2.99    0.50
   2  -4   6    3.30    0.39
   4   2   6    3.15    0.36
  -2   4   6    3.43    0.32
   1  -4  -6   76.07    4.10
  -1   4  -6   77.08    4.15
   4   1  -6   78.69    4.15
  -4  -1  -6   74.24    4.17
   1  -4  -6   78.37    4.10
  -1   4  -6   77.71    4.13
  -1   4  -6   76.15    4.50
   4   1  -6   79.07    4.17
  -1   4   6   81.49    4.12
  -1   4   6   81.91    4.09
   1  -4   6   81.42    4.16
   4   1   6   75.25    4.16
  -4  -1   6   79.97    4.15
  -1   4   6   84.15    4.53
   4   0  -6   23.03    1.34
   0  -4  -6   24.28    1.25
   0   4  -6   23.12    1.30
   0   4  -6   23.15    1.30
   0   4  -6   21.89    1.32
   4   0  -6   22.70    1.32
  -4   0  -6   22.46    1.37
   0   4  -6   23.79    1.49
   0  -4   6   24.08    1.32
   0   4   6   24.39    1.51
  -4   0   6   23.62    1.34
   4   0   6   24.23    1.37
   1   4  -6   49.65    2.89
   4  -1  -6   52.51    2.63
   1   4  -6   50.64    2.60
   1   4  -6   48.54    2.65
  -4   1  -6   49.91    2.70
   4  -1  -6   49.51    2.67
   4  -1  -6   51.26    2.67
  -1  -4   6   46.74    2.63
  -4   1   6   47.61    2.66
   1   4   6   46.85    2.88
   4  -1   6   47.83    2.69
   4  -2  -6    4.73    0.40
   4  -2  -6    4.99    0.46
  -4   2  -6    4.78    0.50
   2   4  -6    5.00    0.41
   2   4  -6    5.09    0.56
   2   4  -6    4.70    0.48
  -2  -4   6    6.03    0.47
   4  -2   6    4.44    0.49
  -4   2   6    5.40    0.47
   3   4  -6  111.36    5.84
   4  -3  -6  106.73    5.89
  -4   3  -6  113.74    5.95
  -4   3   6  112.72    5.88
   4  -3   6  111.75    5.94
  -3  -4   6  116.07    5.84
  -4   4  -6   11.04    0.85
   4   4  -6    9.79    0.72
  -4   4  -6    9.24    0.98
  -4   4  -6   10.73    0.57
   4  -4  -6   10.70    0.74
  -4   4   6    8.60    0.70
  -4   4   6    7.24    0.94
   4  -4   6    7.78    0.77
  -4  -4   6    7.10    0.63
  -4   5  -6    3.66    0.81
   4  -5  -6    4.31    0.50
   5   4  -6    4.84    0.49
  -4   5  -6    3.78    0.56
   4  -5   6    4.62    0.59
  -4   5   6    4.08    0.47
  -4   5   6    3.10    0.76
   5   4   6    3.68    0.31
   3  -5  -6   83.54    4.55
  -3   5  -6   82.36    4.58
  -3   5  -6   83.58    5.02
  -3   5  -6   91.56    4.48
   5   3  -6   89.07    4.55
  -5  -3  -6   89.12    4.56
   3  -5   6   84.01    4.60
  -3   5   6   84.32    4.52
  -5  -3   6   86.68    4.54
  -3   5   6   84.80    5.06
   5   3   6   83.73    4.51
  -5  -2  -6    6.57    0.63
  -2   5  -6    6.18    0.59
  -2   5  -6    6.63    0.49
   5   2  -6    7.41    0.61
  -2   5  -6    6.24    0.75
   2  -5  -6    7.18    0.54
  -5  -2   6    6.23    0.56
  -2   5   6    5.62    0.71
   2  -5   6    5.58    0.54
  -2   5   6    5.49    0.49
   5   2   6    6.13    0.57
  -5  -1  -6   31.81    1.80
   5   1  -6   32.25    1.75
  -1   5  -6   30.39    1.71
  -1   5  -6   31.41    1.70
   1  -5  -6   33.08    1.67
  -1   5  -6   31.21    1.99
   1  -5   6   28.34    1.72
   5   1   6   28.39    1.75
  -1   5   6   30.06    1.97
  -5  -1   6   29.82    1.74
  -1   5   6   30.65    1.64
   0   5  -6   29.52    1.64
   0   5  -6   31.13    1.92
   0   5  -6   29.01    1.70
   0  -5  -6   32.44    1.61
  -5   0  -6   31.67    1.77
   5   0  -6   30.25    1.73
   0   5   6   31.49    1.94
   0  -5   6   29.77    1.67
  -5   0   6   28.28    1.71
   5   0   6   27.39    1.73
   5  -1  -6    9.80    0.76
   1   5  -6    8.89    0.91
   1   5  -6    9.07    0.55
  -5   1  -6    9.55    0.80
   5  -1  -6    8.89    0.78
   1   5  -6    9.64    0.58
  -5   1   6    9.73    0.74
   5  -1   6   10.55    0.78
  -1  -5   6   10.42    0.68
   1   5   6   11.05    0.94
   2   5  -6    9.67    0.93
  -5   2  -6    8.84    0.78
   5  -2  -6    9.38    0.75
   5  -2  -6    9.20    0.73
   2   5   6    7.95    0.84
  -5   2   6    8.32    0.70
   5  -2   6    7.83    0.75
  -2  -5   6    8.07    0.65
   5  -3  -6  197.86   10.69
  -5   3  -6  214.31   10.74
  -5   3   6  204.32   10.68
   5  -3   6  206.22   10.73
   3   5   6  202.39   11.49
   5  -4  -6    3.25    0.50
  -5   4  -6    2.65    0.56
   4   5  -6    4.25    0.33
   5  -4   6    3.03    0.55
  -5   4   6    3.47    0.47
   5   5  -6   88.79    4.54
  -5   5  -6   87.64    5.26
  -5   5  -6   91.66    4.71
   5  -5  -6   87.26    4.68
   5  -5   6   83.78    4.72
  -5   5   6   81.52    5.29
  -5   5   6   83.50    4.63
  -5   6  -6    2.21    0.88
   6   5  -6    1.68    0.39
  -5   6  -6    0.92    0.53
   5  -6  -6    1.50    0.50
  -5   6   6    0.98    0.84
   5  -6   6    2.72    0.63
  -5   6   6    1.49    0.46
  -4   6  -6   45.14    3.25
   6   4  -6   50.39    2.80
   4  -6  -6   46.48    2.81
  -4   6  -6   47.44    2.84
  -4   6   6   54.79    3.39
   6   4   6   51.27    2.71
   4  -6   6   55.04    2.91
  -4   6   6   55.81    2.79
   6   3  -6   14.71    0.98
  -3   6  -6   14.98    1.40
  -3   6  -6   14.84    1.03
   6   3   6   13.56    0.96
  -3   6   6   14.41    0.91
   3  -6   6   13.89    1.01
   6   3   6   12.31    0.93
  -3   6   6   13.40    1.41
  -6  -3   6   13.60    0.99
  -6  -2  -6    5.11    0.57
  -2   6  -6    4.91    0.74
   6   2  -6    5.80    0.55
  -2   6  -6    4.94    0.50
  -2   6   6    4.06    0.73
  -6  -2   6    4.73    0.52
   2  -6   6    5.35    0.54
  -2   6   6    5.01    0.46
   6   2   6    4.76    0.55
   6   1  -6  104.44    5.17
  -6  -1  -6  103.19    5.19
  -1   6  -6   97.06    5.06
  -1   6  -6   96.97    5.60
  -1   6   6   97.50    5.63
  -6  -1   6   94.10    5.15
   6   1   6   91.02    5.14
   1  -6   6   90.75    5.10
   0   6  -6   32.02    1.68
   6   0  -6   31.64    1.85
   0   6  -6   31.75    1.68
  -6   0  -6   31.15    1.89
   0   6  -6   32.15    2.10
  -6   0   6   31.33    1.84
   6   0   6   31.49    1.88
   0   6   6   29.98    2.08
   6  -1  -6    3.68    0.52
   6  -1  -6    3.65    0.52
   1   6  -6    3.47    0.61
  -6   1  -6    4.84    0.61
   1   6   6    3.92    0.63
  -6   1   6    4.01    0.54
   6  -1   6    3.96    0.53
   6  -2  -6    2.95    0.52
   2   6  -6    3.39    0.68
  -6   2  -6    3.05    0.57
   6  -2  -6    2.76    0.51
   2   6   6    2.30    0.58
   6  -2   6    2.19    0.53
  -6   2   6    3.00    0.52
   3   6  -6   24.77    1.84
  -6   3  -6   25.29    1.60
   6  -3  -6   24.07    1.59
   3   6   6   25.27    1.76
  -6   3   6   24.85    1.57
   6  -3   6   23.26    1.57
   6  -4  -6    7.86    0.80
  -6   4  -6    6.85    0.80
  -6   4   6    7.00    0.70
   6  -4   6    7.80    0.82
  -6   5  -6    1.16    0.58
  -6   5  -6    0.33    0.86
   6  -5  -6    0.43    0.52
  -6   5   6    0.46    0.50
   6  -5   6    1.04    0.55
  -6   5   6    0.99    0.82
  -6   6  -6    5.54    0.79
   6  -6  -6    6.10    0.84
  -6   6  -6    5.93    1.23
  -6   6   6    7.07    0.76
   6  -6   6    6.61    0.86
  -6   6   6    6.65    1.21
  -6   7  -6    0.24    0.98
  -6   7  -6    0.76    0.62
  -6   7   6    2.42    0.59
  -6   7   6    0.89    1.14
   7   5  -6   11.61    0.98
  -5   7  -6   12.52    1.11
  -5   7  -6   13.12    1.57
  -5   7   6   15.03    1.65
  -5   7   6   15.41    1.05
   7   4  -6    9.89    0.86
  -4   7  -6   10.73    1.27
  -4   7  -6    8.98    0.88
  -4   7   6   10.17    0.82
   7   4   6    9.70    0.76
  -4   7   6   10.03    1.34
   7   3  -6    3.06    0.52
  -3   7  -6    2.66    0.47
  -3   7  -6    1.58    0.81
  -3   7   6    1.67    0.78
   7   3   6    2.26    0.48
  -3   7   6    2.69    0.40
   7   3   6    2.23    0.49
   7   2  -6   28.09    1.74
  -2   7  -6   28.33    2.10
  -7  -2  -6   29.62    1.77
  -2   7  -6   28.21    1.62
  -7  -2   6   27.82    1.76
  -2   7   6   28.16    2.08
  -2   7   6   29.98    1.55
   7   2   6   26.20    1.71
  -1   7  -6   13.60    0.78
   7   1  -6   13.36    1.05
  -1   7  -6   12.96    1.22
  -7  -1  -6   11.98    1.01
  -1   7   6   10.42    1.13
   7   1   6   10.05    1.00
  -7  -1   6   13.62    1.05
   7   0  -6   14.07    1.07
  -7   0  -6   15.13    1.10
   0   7  -6   13.55    1.29
   7   0   6   11.37    1.03
  -7   0   6   10.58    0.99
   0   7   6   11.31    1.17
   7  -1  -6    6.01    0.70
   1   7  -6    6.33    0.83
  -7   1  -6    6.04    0.71
   7  -1  -6    6.30    0.70
   7  -1   6    6.54    0.71
  -7   1   6    5.46    0.66
   1   7   6    5.84    0.81
   7  -2  -6    5.56    0.72
   7  -2  -6    5.53    0.71
  -7   2  -6    5.81    0.74
   2   7  -6    4.94    0.84
  -7   2   6    6.67    0.75
   7  -2   6    7.82    0.76
   2   7   6    8.21    0.90
   7  -3  -6   54.89    3.12
   7  -3  -6   52.15    3.12
  -7   3  -6   54.76    3.16
   3   7  -6   50.83    3.44
  -7   3   6   53.24    3.09
   7  -3   6   57.83    3.16
   3   7   6   58.95    3.44
   7  -4  -6    5.28    0.74
   7  -4  -6    4.19    0.70
  -7   4  -6    3.80    0.73
   7  -4   6    3.89    0.71
  -7   4   6    3.80    0.70
  -7   5  -6    5.72    0.86
   7  -5  -6    6.86    0.91
   7  -5  -6    6.12    0.83
  -7   5  -6    5.41    1.21
  -7   5   6    6.85    1.22
   7  -5   6    6.90    0.86
  -7   5   6    6.91    0.83
  -7   6  -6    5.81    0.83
   7  -6  -6    7.05    0.97
  -7   6  -6    5.69    1.24
   7  -6  -6    5.78    0.87
   7  -6   6    8.29    1.01
  -7   6   6    7.29    0.86
  -7   6   6    5.47    1.27
  -7   7  -6   12.85    1.17
  -7   7  -6   13.31    1.74
  -7   7   6   11.64    1.09
  -7   7   6   12.30    1.70
  -7   8  -6    5.11    0.92
  -7   8  -6    6.14    1.56
  -7   8   6    6.49    0.90
  -7   8   6    6.90    1.58
  -6   8  -6   10.72    1.69
  -6   8  -6   10.74    1.05
  -6   8   6    9.39    1.61
  -6   8   6    9.71    0.94
  -5   8  -6    8.99    1.53
  -5   8  -6    9.11    0.93
  -5   8   6   10.61    1.54
  -5   8   6   11.81    0.95
  -4   8  -6   33.63    2.68
  -4   8  -6   32.93    2.02
   8   4  -6   34.48    2.07
  -4   8   6   37.42    1.96
  -4   8   6   29.93    2.71
   8   4   6   32.77    1.97
   8   3  -6   15.53    1.21
  -3   8  -6   15.10    1.59
  -3   8  -6   15.83    1.09
  -3   8   6   16.86    1.70
  -3   8   6   18.36    1.02
   8   3   6   13.95    1.17
   8   2  -6    1.92    0.58
  -2   8  -6    1.27    0.86
  -2   8  -6    1.77    0.34
  -2   8   6    3.40    0.87
   8   2   6    2.72    0.57
  -8  -2   6    1.52    0.62
   8   2   6    1.10    0.59
  -1   8  -6    7.41    1.02
  -8  -1  -6    5.24    0.75
   8   1  -6    5.43    0.72
  -8  -1   6    5.48    0.78
   8   1   6    5.08    0.72
  -1   8   6    5.56    0.92
   0   8  -6   11.08    1.18
  -8   0  -6    9.88    1.00
   8   0  -6   10.94    1.04
   0   8   6   10.80    1.16
   8   0   6   12.32    1.04
  -8   0   6   11.63    1.06
   1   8  -6   21.47    1.78
   8  -1  -6   20.63    1.52
  -8   1  -6   21.09    1.53
   1   8   6   20.79    1.74
   8  -1   6   20.35    1.50
  -8   1   6   18.94    1.51
  -8   2  -6   32.67    2.09
   8  -2  -6   32.20    2.09
   2   8  -6   33.57    2.42
   8  -2  -6   35.53    2.15
  -8   2   6   31.46    2.11
   8  -2   6   31.64    2.07
   2   8   6   34.75    2.40
   3   8  -6    4.85    1.00
   8  -3  -6    6.01    0.84
   8  -3  -6    4.45    0.77
  -8   3  -6    5.19    0.78
  -8   3   6    4.31    0.75
   3   8   6    6.10    1.04
   8  -3   6    5.02    0.79
  -8   4  -6    2.58    0.69
   8  -4  -6    2.36    0.74
   8  -4  -6    1.78    0.69
   8  -4   6    1.84    0.72
  -8   4   6    1.69    0.67
   8  -5  -6   10.15    1.16
  -8   5  -6   10.18    1.11
  -8   5  -6   10.30    1.54
   8  -5  -6   11.75    1.17
  -8   5   6   10.72    1.09
   8  -5   6   12.78    1.21
  -8   5   6   10.29    1.62
  -8   6  -6    0.10    0.67
   8  -6  -6    0.30    0.82
   8  -6  -6    2.40    0.87
  -8   6  -6    1.20    1.18
  -8   6   6    0.64    0.67
  -8   6   6   -1.62    0.95
   8  -6   6    0.74    0.85
  -8   7  -6    0.41    0.78
  -8   7  -6   -0.23    1.26
  -8   7   6    0.10    0.74
  -8   7   6   -0.47    1.23
  -6   9  -6    1.20    1.36
  -6   9   6   -1.62    1.33
  -5   9  -6    5.38    1.39
  -5   9  -6    6.20    0.78
  -5   9   6    7.60    0.75
  -5   9   6    5.29    1.53
  -4   9  -6   23.38    2.38
  -4   9  -6   25.78    1.54
   9   4  -6   24.83    1.69
   9   4   6   22.73    1.59
  -4   9   6   24.75    2.44
  -3   9  -6   11.51    1.51
   9   3  -6   11.20    1.07
  -3   9   6   14.56    1.57
   9   3   6   11.02    1.02
   9   2  -6    6.43    0.93
  -2   9  -6    6.63    1.23
   9   2   6    8.76    0.95
  -2   9   6    9.12    1.26
   9   2   6   10.31    0.92
  -1   9  -6   21.69    1.79
   9   1  -6   18.46    1.43
  -9  -1   6   17.83    1.47
   9   1   6   18.83    1.45
  -1   9   6   19.23    1.78
   0   9  -6    7.63    1.10
  -9   0  -6    7.80    0.88
   9   0  -6    8.21    0.96
   0   9   6    6.16    1.15
   9   0   6    5.98    0.82
  -9   0   6    6.06    0.88
   9  -1  -6   20.85    1.51
   1   9  -6   21.48    1.73
  -9   1  -6   19.49    1.48
   1   9   6   14.41    1.56
  -9   1   6   14.53    1.46
   9  -1   6   13.92    1.40
   9  -2  -6    2.04    0.72
   2   9  -6    2.71    0.93
  -9   2  -6    1.22    0.76
  -9   2   6    2.35    0.72
   2   9   6    2.72    0.90
   9  -2   6    2.13    0.72
   9  -3  -6    6.16    0.90
   3   9  -6    4.71    1.18
  -9   3  -6    4.70    0.85
   9  -3  -6    3.97    0.94
  -9   3   6    5.89    0.95
   9  -3   6    6.88    0.98
   3   9   6    5.59    1.15
   9  -4  -6    7.19    1.00
  -9   4  -6    6.32    1.00
   9  -4  -6    7.36    1.08
  -9   4   6    6.57    1.00
   9  -4   6    7.93    1.08
   9  -5  -6    1.10    0.81
   9  -5  -6   -0.40    0.78
  -9   5  -6   -0.67    1.16
  -9   5  -6    0.86    0.81
  -9   5   6    0.34    0.78
  -9   5   6    0.89    1.22
   9  -5   6    0.33    0.80
  -9   6  -6   15.18    1.91
  -9   6   6   12.35    1.82
  10   4  -6    2.10    0.77
  -4  10  -6    0.69    1.30
  -4  10   6    1.08    1.22
  -3  10  -6   14.46    1.70
  10   3  -6   13.51    1.34
  10   3   6   15.58    1.35
  -3  10   6   13.89    1.73
  -2  10  -6   16.32    1.71
  10   2  -6   14.53    1.43
  10   2   6   17.47    1.38
  -2  10   6   15.71    1.73
  10   1  -6    0.36    0.73
  -1  10  -6    1.11    0.98
  10   1   6    0.95    0.72
  10   1   6    0.47    0.73
  -1  10   6   -0.23    0.95
   0  10  -6    4.11    1.06
  10   0  -6    2.89    0.82
 -10   0  -6    3.48    0.82
   0  10   6    3.77    1.07
 -10   0   6    4.37    0.97
  10   0   6    3.53    0.86
   1  10  -6    8.97    1.26
  10  -1  -6    7.51    1.05
 -10   1  -6    6.22    1.00
  10  -1   6    5.69    0.96
   1  10   6    5.93    1.24
 -10   1   6    5.27    0.97
  10  -2  -6    0.16    0.76
 -10   2  -6    0.00    0.72
   2  10  -6    1.72    1.10
   2  10   6    0.80    0.95
  10  -2   6   -0.20    0.72
 -10   2   6    0.61    0.80
 -10   3  -6    3.43    0.88
  10  -3  -6    3.18    0.89
  10  -3   6    4.86    0.90
 -10   3   6    3.77    0.93
   3  10   6    3.94    1.13
 -10   4  -6    3.41    0.98
  10  -4  -6    6.08    1.01
  10  -4   6    4.01    0.97
 -10   4   6    4.40    1.04
   0   0  -7    0.20    0.12
   0   0   7    0.81    0.15
   0  -1  -7   10.29    0.59
   1   0  -7   10.51    0.60
   0   1  -7   10.69    0.61
  -1   0  -7   10.13    0.62
   0   1  -7   10.01    0.63
   1   0   7   10.12    0.62
   0   1   7    9.67    0.60
   0   1   7   10.29    0.62
   0  -1   7   10.27    0.63
  -1   0   7    9.49    0.59
   1   1  -7  132.16    7.37
  -1   1  -7  138.39    7.36
   1  -1  -7  142.44    7.34
   1   1  -7  137.93    7.36
  -1   1  -7  132.56    7.85
  -1  -1  -7  133.26    7.35
   1   1   7  148.88    7.35
  -1   1   7  148.79    7.34
  -1  -1   7  146.93    7.35
   1   1   7  149.14    7.85
   1  -1   7  152.34    7.38
  -1   2  -7   15.71    0.86
   1  -2  -7   16.46    0.81
  -1   2  -7   15.96    0.91
   2   1  -7   15.42    0.83
  -2  -1  -7   16.56    0.84
  -1   2   7   12.31    0.80
  -1   2   7   14.33    0.91
  -2  -1   7   12.26    0.81
   2   1   7   11.89    0.81
   1  -2   7   12.98    0.86
   0  -2  -7   66.53    3.54
   0   2  -7   67.39    3.58
   0   2  -7   66.30    3.82
  -2   0  -7   65.14    3.58
   2   0  -7   67.03    3.57
   2   0  -7   65.15    3.56
   0   2  -7   65.61    3.57
   0  -2   7   71.10    3.60
  -2   0   7   70.90    3.57
   0   2   7   71.82    3.83
   0   2   7   72.38    3.56
   2   0   7   68.08    3.58
   0   2   7   69.03    3.54
  -1  -2  -7   31.35    1.84
   2  -1  -7   32.26    1.85
   2  -1  -7   32.57    1.84
   1   2  -7   32.08    1.87
  -2   1  -7   30.94    1.87
   1   2  -7   31.10    1.86
   1   2  -7   31.73    2.00
   2  -1   7   41.21    1.90
  -2   1   7   41.29    1.86
   1   2   7   42.52    1.84
   2  -2  -7  272.13   13.82
   2   2  -7  259.44   13.88
  -2   2  -7  264.17   13.85
   2   2  -7  270.10   13.84
  -2  -2  -7  275.82   13.81
   2   2   7  270.77   13.81
  -2   2   7  269.33   13.81
  -2  -2   7  259.54   13.81
   2   2   7  282.96   13.82
   2  -2   7  255.73   13.84
   3   2  -7   44.95    2.32
  -3  -2  -7   43.76    2.28
   2  -3  -7   45.10    2.27
   3   2  -7   45.80    2.29
   2  -3  -7   44.86    2.28
  -2   3  -7   43.45    2.51
  -2   3  -7   44.24    2.32
   2  -3   7   37.58    2.30
  -2   3   7   39.23    2.26
  -3  -2   7   39.81    2.26
   3   2   7   38.84    2.26
  -2   3   7   41.55    2.54
  -3  -1  -7   46.91    2.54
  -1   3  -7   45.90    2.52
   1  -3  -7   45.77    2.50
  -1   3  -7   45.14    2.54
  -1   3  -7   47.11    2.75
   3   1  -7   46.18    2.52
  -3  -1   7   50.95    2.53
  -1   3   7   47.58    2.49
   3   1   7   49.16    2.54
   1  -3   7   48.97    2.55
  -1   3   7   48.48    2.76
   0   3  -7   11.09    0.64
   0   3  -7   10.34    0.73
  -3   0  -7   11.02    0.67
   3   0  -7   11.30    0.65
   3   0  -7   10.65    0.62
   0  -3  -7   10.28    0.57
   0   3  -7   10.99    0.63
  -3   0   7    8.58    0.61
   0  -3   7    8.07    0.64
   0   3   7    8.16    0.70
   0   3   7    8.12    0.57
   3   0   7    7.46    0.64
   1   3  -7    9.77    0.63
  -3   1  -7    9.34    0.68
  -1  -3  -7   10.45    0.58
   3  -1  -7   10.34    0.61
   3  -1  -7    9.92    0.64
   1   3  -7   10.75    0.63
   1   3  -7   10.30    0.72
   1   3   7    9.19    0.71
  -1  -3   7    8.96    0.65
   3  -1   7    8.18    0.66
  -3   1   7    8.64    0.63
  -2  -3  -7  144.59    7.42
   3  -2  -7  143.09    7.46
   2   3  -7  130.32    7.45
   3  -2  -7  149.26    7.44
   3  -2  -7  141.30    7.46
   2   3  -7  137.31    7.49
  -3   2  -7  140.93    7.50
  -3   2   7  147.62    7.46
   2   3   7  150.28    8.02
   3  -2   7  146.06    7.50
  -2  -3   7  147.44    7.44
  -3   3  -7   80.35    4.36
   3  -3  -7   88.78    4.26
   3  -3  -7   84.49    4.32
   3  -3  -7   85.69    4.32
   3   3  -7   78.86    4.35
  -3   3  -7   80.19    4.73
   3   3  -7   86.10    4.33
  -3  -3  -7   78.52    4.28
  -3   3   7   79.44    4.30
   3  -3   7   78.55    4.35
   3   3   7   79.67    4.25
  -3  -3   7   80.48    4.28
   4   3  -7   12.69    0.83
  -4  -3  -7   12.19    0.82
  -3   4  -7   13.35    0.93
   3  -4  -7   13.29    0.69
  -3   4  -7   12.80    1.11
  -3   4  -7   12.79    0.75
   3  -4  -7   13.18    0.83
   4   3   7   11.48    0.76
  -3   4   7   12.67    0.82
  -4  -3   7   12.26    0.81
   3  -4   7   10.94    0.87
  -3   4   7   13.47    1.13
   4   2  -7    8.42    0.67
   4   2  -7    8.44    0.64
  -2   4  -7    7.58    0.65
   2  -4  -7    8.02    0.61
  -4  -2  -7    8.73    0.66
  -2   4  -7    8.85    0.58
   2  -4  -7    8.73    0.62
  -2   4  -7    8.10    0.82
   2  -4   7    9.21    0.67
   4   2   7    9.20    0.63
  -2   4   7    9.57    0.61
  -4  -2   7    9.80    0.62
  -4  -1  -7   31.43    1.79
   4   1  -7   31.04    1.76
  -1   4  -7   30.90    1.77
   1  -4  -7   32.13    1.71
  -1   4  -7   32.40    1.96
   4   1  -7   32.75    1.79
   1  -4  -7   31.28    1.72
  -1   4  -7   32.32    1.74
   4   1   7   30.58    1.77
  -4  -1   7   32.33    1.77
  -1   4   7   32.08    1.74
  -1   4   7   32.20    1.98
   1  -4   7   32.52    1.78
  -1   4   7   32.35    1.70
   0   4  -7   26.28    1.53
   0   4  -7   26.44    1.70
   0   4  -7   26.34    1.52
   4   0  -7   28.30    1.56
   4   0  -7   27.06    1.52
  -4   0  -7   26.13    1.58
   0  -4  -7   27.24    1.46
   0  -4   7   29.35    1.55
   0   4   7   27.68    1.71
   0   4   7   28.43    1.45
  -4   0   7   27.26    1.54
   4   0   7   28.49    1.59
   1   4  -7  179.59    9.36
   1   4  -7  180.11    9.39
   1   4  -7  171.89   10.12
   4  -1  -7  182.54    9.44
   1   4  -7  179.56    9.46
   4  -1  -7  195.64    9.43
   4  -1  -7  176.92    9.43
  -4   1  -7  176.54    9.46
  -4   1   7  188.93    9.43
   4  -1   7  181.39    9.46
  -1  -4   7  178.13    9.42
   1   4   7  186.66   10.13
   4  -2  -7   16.60    1.02
   2   4  -7   16.96    0.90
   2   4  -7   18.05    1.05
   2   4  -7   18.13    0.96
   4  -2  -7   16.97    1.02
   4  -2  -7   17.90    0.93
   2   4  -7   17.09    1.16
  -4   2  -7   17.60    1.08
  -4   2   7   12.56    1.00
   4  -2   7   13.32    1.04
  -2  -4   7   13.76    0.96
   2   4   7   13.78    1.14
  -4   3  -7   30.03    1.81
   3   4  -7   31.30    1.66
   4  -3  -7   31.94    1.64
   4  -3  -7   30.04    1.76
   3   4  -7   29.37    1.72
  -3  -4  -7   28.10    1.66
   4  -3  -7   28.95    1.75
  -4   3   7   32.69    1.75
  -3  -4   7   33.34    1.70
   4  -3   7   32.12    1.81
   4  -4  -7    4.62    0.49
  -4   4  -7    4.96    0.53
   4   4  -7    3.99    0.45
  -4   4  -7    4.18    0.69
  -4  -4   7    3.04    0.36
  -4   4   7    2.52    0.68
   4  -4   7    3.17    0.48
  -4   4   7    3.11    0.44
  -4   5  -7    0.48    0.44
  -4   5  -7   -0.26    0.57
   5   4  -7   -0.07    0.34
   4  -5  -7    0.12    0.34
   4  -5   7    0.01    0.43
  -4   5   7   -0.88    0.62
  -4   5   7    0.02    0.34
   5   4   7    0.03    0.18
   3  -5  -7   65.89    3.52
  -3   5  -7   64.12    3.92
  -3   5  -7   63.52    3.57
  -5  -3  -7   65.21    3.53
   5   3  -7   66.10    3.53
  -3   5  -7   66.20    3.45
  -5  -3   7   66.71    3.52
   3  -5   7   64.68    3.58
   5   3   7   65.36    3.48
  -3   5   7   69.54    3.98
  -3   5   7   65.22    3.49
  -5  -2  -7    3.33    0.44
  -2   5  -7    3.39    0.43
  -2   5  -7    2.86    0.59
  -2   5  -7    3.24    0.34
   2  -5  -7    3.08    0.36
   5   2  -7    2.77    0.40
   2  -5  -7    2.81    0.36
  -2   5   7    2.73    0.62
   5   2   7    2.90    0.39
  -5  -2   7    2.60    0.40
  -2   5   7    3.27    0.33
   2  -5   7    2.85    0.41
   1  -5  -7   24.97    1.30
  -1   5  -7   22.13    1.35
   5   1  -7   23.56    1.39
   1  -5  -7   24.92    1.29
  -1   5  -7   22.88    1.59
  -5  -1  -7   22.12    1.41
  -1   5  -7   22.93    1.33
  -1   5   7   23.16    1.26
   1  -5   7   21.39    1.35
  -5  -1   7   23.54    1.38
   5   1   7   20.90    1.38
  -1   5   7   22.58    1.57
   0   5  -7   14.66    1.14
   0   5  -7   13.52    0.97
  -5   0  -7   13.88    1.02
   0   5  -7   14.97    0.91
   0   5  -7   13.55    0.92
   0  -5  -7   15.75    0.86
   5   0  -7   13.56    0.98
   0  -5   7   17.24    0.96
  -5   0   7   17.58    1.00
   5   0   7   18.05    1.05
   5  -1  -7   12.90    0.95
   1   5  -7   14.13    1.11
   1   5  -7   13.56    0.82
   5  -1  -7   14.39    0.95
  -5   1  -7   14.16    1.00
   1   5  -7   13.55    0.93
  -5   1   7   13.80    0.93
   5  -1   7   12.91    0.96
  -1  -5   7   14.51    0.90
   1   5   7   13.76    1.07
  -5   2  -7   18.09    1.27
   5  -2  -7   17.71    1.22
   5  -2  -7   18.41    1.24
   2   5  -7   18.87    1.07
   2   5  -7   18.42    1.04
   2   5  -7   18.82    1.42
   2   5   7   22.13    1.43
  -5   2   7   20.03    1.21
   5  -2   7   20.93    1.30
  -2  -5   7   21.84    1.19
   5  -3  -7   53.15    2.89
   5  -3  -7   50.72    2.88
  -5   3  -7   51.44    2.93
   3   5  -7   57.96    2.73
   3   5  -7   56.60    2.74
   5  -3   7   46.88    2.91
  -5   3   7   46.04    2.86
   3   5   7   50.98    3.16
   4   5  -7   38.14    1.88
   5  -4  -7   32.20    2.00
  -5   4  -7   31.96    2.43
  -5   4  -7   33.87    2.06
  -5   4   7   34.89    2.01
   5  -4   7   33.45    2.06
   5  -5  -7   62.30    3.60
  -5   5  -7   64.37    3.63
  -5   5  -7   66.96    4.14
   5   5  -7   64.53    3.49
  -5   5   7   69.06    4.18
   5  -5   7   68.68    3.66
  -5   5   7   64.12    3.57
  -5   6  -7    3.45    0.64
  -5   6  -7    3.11    0.98
   5  -6  -7    4.35    0.59
   6   5  -7    2.52    0.46
  -5   6   7    1.58    0.95
  -5   6   7    2.84    0.52
   5  -6   7    2.41    0.60
  -4   6  -7    7.29    1.07
  -4   6  -7    8.21    0.78
   4  -6  -7    8.62    0.82
   6   4  -7    8.77    0.78
  -4   6   7    9.51    0.75
  -4   6   7    8.52    1.10
   4  -6   7    9.12    0.84
   6   4   7    8.34    0.65
   6   3  -7   29.24    1.72
  -3   6  -7   28.00    2.06
  -3   6  -7   26.35    1.73
   3  -6   7   30.39    1.79
  -3   6   7   31.23    2.12
  -6  -3   7   29.36    1.70
   6   3   7   29.12    1.69
  -3   6   7   30.07    1.65
   6   2  -7   10.62    0.82
  -2   6  -7   10.71    0.77
  -6  -2  -7   10.38    0.83
  -2   6  -7   11.56    1.11
  -2   6   7    8.99    1.00
   6   2   7    8.48    0.77
  -6  -2   7    7.47    0.72
  -2   6   7    8.67    0.64
   2  -6   7    7.82    0.77
  -1   6  -7    9.40    0.98
  -6  -1  -7    9.73    0.91
   6   1  -7   10.75    0.86
  -1   6  -7   10.21    0.76
   6   1   7   11.94    0.90
   1  -6   7   11.53    0.83
  -6  -1   7   11.41    0.86
  -1   6   7   12.81    1.08
   6   0  -7    0.49    0.37
   0   6  -7    0.25    0.46
   0   6  -7    0.28    0.22
  -6   0  -7   -0.28    0.38
   6   0   7    0.75    0.39
   0   6   7    0.33    0.47
  -6   0   7    0.15    0.35
  -6   1  -7   31.04    1.90
   6  -1  -7   30.65    1.88
   6  -1  -7   32.33    1.88
   1   6  -7   30.64    2.09
   6  -1   7   32.67    1.91
   1   6   7   31.57    2.06
  -6   1   7   31.59    1.86
   6  -2  -7   16.44    1.12
   6  -2  -7   15.46    1.11
   2   6  -7   16.79    1.30
  -6   2  -7   15.87    1.15
  -6   2   7   13.59    1.07
   2   6   7   15.56    1.30
   6  -2   7   14.33    1.15
  -6   3  -7   57.99    3.21
   6  -3  -7   55.50    3.17
   6  -3  -7   57.89    3.20
  -6   3   7   54.20    3.16
   3   6   7   59.21    3.47
   6  -3   7   56.63    3.20
   6  -4  -7   48.43    2.87
   6  -4  -7   49.17    2.86
  -6   4  -7   48.71    2.89
  -6   4   7   52.97    2.84
   6  -4   7   50.97    2.89
  -6   5  -7    9.03    1.20
   6  -5  -7    9.01    0.89
   6  -5  -7    8.70    0.84
  -6   5  -7    7.84    0.84
   6  -5   7    8.27    0.87
  -6   5   7    8.41    0.82
  -6   5   7    7.01    1.17
   6  -6  -7    0.40    0.56
   6  -6  -7   -0.30    0.54
  -6   6  -7    0.47    0.96
  -6   6  -7    0.20    0.61
  -6   6   7    1.10    0.55
  -6   6   7    0.46    0.99
   6  -6   7    0.46    0.61
  -6   7  -7    7.16    1.29
  -6   7  -7    6.34    0.86
  -6   7   7    6.83    1.33
  -6   7   7    6.96    0.79
  -5   7  -7    0.61    0.59
  -5   7  -7   -0.28    0.94
   7   5  -7    0.67    0.46
  -5   7   7    1.01    0.48
  -5   7   7    1.04    0.94
  -4   7  -7    5.23    1.02
   7   4  -7    4.27    0.62
  -4   7  -7    4.49    0.63
  -4   7   7    3.53    1.00
  -4   7   7    6.24    0.58
   7   4   7    5.79    0.53
  -3   7  -7   32.08    1.98
   7   3  -7   33.68    2.02
  -3   7  -7   34.01    2.41
   7   3   7   33.74    1.99
  -3   7   7   35.46    2.48
  -3   7   7   37.07    1.91
   7   3   7   32.64    1.99
   7   2  -7    4.98    0.64
  -7  -2  -7    5.01    0.65
  -2   7  -7    4.71    0.51
  -2   7  -7    5.79    0.83
  -7  -2   7    6.03    0.67
   7   2   7    4.82    0.60
  -2   7   7    4.93    0.45
  -2   7   7    4.02    0.82
  -7  -1  -7    9.44    0.90
  -1   7  -7   10.06    1.09
   7   1  -7    9.35    0.90
  -1   7  -7   10.95    0.73
  -1   7   7   13.63    1.27
   7   1   7   11.42    0.96
  -7  -1   7   13.25    1.01
  -7   0  -7    5.75    0.76
   0   7  -7    7.19    0.89
   7   0  -7    7.04    0.77
   0   7   7    8.83    0.92
  -7   0   7    9.46    0.84
   7   0   7    8.13    0.75
   1   7  -7   26.98    1.88
   7  -1  -7   27.12    1.66
  -7   1  -7   23.88    1.62
   7  -1   7   23.40    1.63
   1   7   7   25.73    1.85
  -7   1   7   23.06    1.58
   7  -2  -7    3.07    0.64
   2   7  -7    2.32    0.71
  -7   2  -7    2.26    0.59
   7  -2  -7    3.05    0.60
   7  -2   7    3.72    0.61
   2   7   7    3.11    0.77
  -7   2   7    2.86    0.57
   7  -3  -7   44.27    2.56
   3   7  -7   45.78    2.87
   7  -3  -7   45.01    2.58
  -7   3  -7   44.91    2.58
  -7   3   7   40.94    2.54
   7  -3   7   40.97    2.55
   3   7   7   40.65    2.79
  -7   4  -7   23.69    1.63
   7  -4  -7   24.13    1.67
   7  -4  -7   21.57    1.62
  -7   4   7   23.38    1.59
   7  -4   7   25.43    1.67
  -7   5  -7   61.37    3.53
  -7   5  -7   60.92    4.06
   7  -5  -7   63.84    3.53
   7  -5  -7   63.13    3.56
  -7   5   7   61.88    3.51
  -7   5   7   56.42    4.09
   7  -5   7   62.65    3.56
   7  -6  -7    2.38    0.72
  -7   6  -7    2.05    0.73
  -7   6  -7    3.15    1.09
   7  -6  -7    1.56    0.77
   7  -6   7    1.82    0.79
  -7   6   7    2.49    1.22
  -7   6   7    1.93    0.67
  -7   7  -7    0.56    0.72
  -7   7  -7    1.64    1.21
  -7   7   7   -1.15    1.15
  -7   7   7   -0.14    0.61
  -7   8  -7   13.70    1.94
  -7   8  -7   15.38    1.47
  -7   8   7   14.30    1.91
  -7   8   7   17.52    1.40
  -6   8  -7   14.75    1.89
  -6   8  -7   14.70    1.29
  -6   8   7   14.56    1.84
  -6   8   7   15.21    1.24
  -5   8  -7    1.23    1.14
   8   5  -7    2.27    0.57
  -5   8  -7    1.73    0.59
  -5   8   7    2.72    1.17
  -5   8   7    3.22    0.57
  -4   8  -7   -0.47    0.85
   8   4  -7    1.62    0.59
  -4   8  -7    0.25    0.49
  -4   8   7    1.13    0.43
  -4   8   7   -0.99    0.86
   8   4   7    0.65    0.45
  -3   8  -7   11.63    1.39
   8   3  -7   11.65    1.06
  -3   8  -7   11.18    0.88
  -3   8   7   11.24    0.78
   8   3   7    9.39    0.94
  -3   8   7    9.29    1.31
  -2   8  -7    2.53    0.39
   8   2  -7    2.64    0.64
  -2   8  -7    2.16    0.83
  -8  -2   7    2.72    0.60
  -2   8   7    2.55    0.87
   8   2   7    1.98    0.58
  -8  -1  -7    4.21    0.72
  -1   8  -7    2.07    0.86
   8   1  -7    3.05    0.67
  -8  -1   7    4.67    0.69
  -1   8   7    3.52    0.90
   8   1   7    4.73    0.68
   8   0  -7   37.92    2.25
  -8   0  -7   35.66    2.24
   0   8  -7   41.82    2.60
   8   0   7   36.61    2.24
   0   8   7   34.66    2.49
  -8   0   7   34.04    2.26
  -8   1  -7    5.07    0.76
   1   8  -7    4.82    0.90
   8  -1  -7    5.34    0.74
  -8   1   7    4.91    0.78
   8  -1   7    5.81    0.78
   1   8   7    6.13    0.89
   2   8  -7    6.53    1.07
   8  -2  -7    6.88    0.82
  -8   2  -7    6.11    0.87
  -8   2   7    7.37    0.89
   2   8   7    6.78    0.97
   8  -2   7    7.18    0.85
   3   8  -7    0.63    0.82
   8  -3  -7    1.37    0.65
  -8   3  -7    0.80    0.67
   8  -3  -7    1.19    0.66
  -8   3   7    0.55    0.62
   3   8   7    1.21    0.84
   8  -3   7    1.91    0.68
   8  -4  -7   14.05    1.29
   8  -4  -7   13.73    1.26
  -8   4  -7   13.76    1.25
   8  -4   7   13.84    1.31
  -8   4   7   13.55    1.24
   8  -5  -7    4.10    0.85
   8  -5  -7    3.04    0.86
  -8   5  -7    3.08    1.17
  -8   5  -7    3.31    0.82
   8  -5   7    2.98    0.84
  -8   5   7    1.43    1.10
  -8   5   7    2.96    0.73
  -8   6  -7   15.83    1.89
   8  -6  -7   15.73    1.46
  -8   6  -7   15.97    1.39
   8  -6  -7   17.79    1.49
  -8   6   7   14.87    1.41
  -8   6   7   14.21    1.83
   8  -6   7   15.28    1.49
  -8   7  -7   15.91    1.48
  -8   7  -7   16.37    1.99
  -8   7   7   14.34    1.90
  -8   7   7   15.61    1.42
  -5   9  -7    2.28    1.20
  -5   9  -7    1.56    0.60
  -5   9   7    0.74    1.32
   9   4  -7   14.11    1.24
  -4   9  -7   16.43    1.81
  -4   9  -7   14.94    1.13
  -4   9   7   14.70    1.84
   9   3  -7    8.51    0.95
  -3   9  -7    8.61    1.38
  -3   9   7    8.51    1.32
   9   3   7    8.18    0.87
   9   2  -7    9.44    1.02
  -2   9  -7   11.12    1.37
   9   2   7   10.86    1.00
   9   2   7    9.46    1.00
  -2   9   7    9.63    1.30
  -1   9  -7    3.63    0.94
   9   1  -7    2.94    0.77
  -9  -1   7    3.78    0.77
   9   1   7    3.49    0.74
  -1   9   7    3.03    1.01
  -9   0  -7   -0.33    0.66
   9   0  -7   -0.05    0.62
   0   9  -7    0.35    0.85
   0   9   7    0.86    0.89
   9   0   7    1.15    0.59
  -9   0   7    0.58    0.65
   9  -1  -7   42.25    2.74
   1   9  -7   46.59    3.09
  -9   1  -7   45.79    2.79
  -9   1   7   44.00    2.76
   9  -1   7   47.98    2.78
   1   9   7   47.25    3.11
   2   9  -7   15.37    1.51
  -9   2  -7   13.15    1.22
   9  -2  -7   12.85    1.25
   2   9   7   11.55    1.35
  -9   2   7   12.53    1.18
   9  -2   7   11.66    1.20
   9  -3  -7    3.86    0.84
  -9   3  -7    2.91    0.79
   9  -3   7    3.81    0.82
  -9   3   7    3.02    0.79
   3   9   7    4.88    1.12
   9  -4  -7    3.39    0.87
  -9   4  -7    3.02    0.88
   9  -4   7    5.04    0.92
  -9   4   7    4.59    0.86
  -9   5  -7    8.52    1.52
   9  -5  -7    8.93    1.15
  -9   5  -7    8.54    1.08
   9  -5  -7    5.84    1.04
   9  -5   7    7.33    1.13
  -9   5   7    7.45    1.06
  -9   5   7    6.42    1.51
  -4  10  -7    8.05    1.49
  -4  10   7    7.06    1.54
  -3  10  -7   17.73    1.85
  10   3  -7   15.79    1.49
  -3  10   7   18.91    1.94
  10   3   7   18.18    1.43
  10   2  -7   11.19    1.15
  -2  10  -7   12.00    1.47
  10   2   7   11.29    1.08
  -2  10   7    9.88    1.48
  10   1  -7   -0.30    0.72
  -1  10  -7    0.01    1.03
  10   1   7   -0.75    0.70
  10   1   7    0.71    0.69
  -1  10   7   -0.09    0.95
 -10   0  -7   21.43    1.68
  10   0  -7   23.10    1.76
   0  10  -7   25.16    2.15
   0  10   7   20.51    1.99
  10   0   7   21.66    1.65
 -10   0   7   22.10    1.75
 -10   1  -7    3.89    0.92
  10  -1  -7    3.03    0.93
   1  10  -7    3.63    1.08
   1  10   7    3.21    1.04
 -10   1   7    2.51    0.94
  10  -1   7    3.25    0.87
   2  10  -7    5.93    1.19
  10  -2  -7    4.55    1.01
 -10   2  -7    4.47    0.97
   2  10   7    5.24    1.15
 -10   2   7    5.36    1.03
  10  -2   7    5.90    0.99
 -10   3  -7    7.23    1.12
  10  -3  -7    7.48    1.10
  10  -3   7    9.33    1.18
 -10   3   7   10.31    1.22
   3  10   7   10.75    1.47
  10  -4  -7    1.15    0.87
   0   0  -8 1000.00   50.33
   0   0   8  957.64   50.54
   0  -1  -8    2.93    0.26
   1   0  -8    2.49    0.24
   0   1  -8    2.97    0.29
   0   1  -8    2.92    0.24
  -1   0  -8    2.99    0.27
   0   1   8    3.21    0.26
   0   1   8    3.21    0.30
  -1   0   8    3.30    0.28
   0  -1   8    3.54    0.30
   1   0   8    2.88    0.28
   1   1  -8    4.02    0.34
  -1  -1  -8    3.59    0.37
  -1   1  -8    4.37    0.38
   1   1  -8    4.38    0.37
   1  -1  -8    3.86    0.34
  -1   1  -8    4.22    0.35
   1   1   8    5.34    0.36
   1  -1   8    5.05    0.40
  -1   1   8    5.18    0.34
  -1  -1   8    5.28    0.36
  -2  -1  -8   18.25    1.09
   2   1  -8   17.20    1.08
  -1   2  -8   17.11    1.09
   1  -2  -8   17.75    1.06
   2   1  -8   16.71    1.08
  -1   2  -8   17.31    1.16
  -1   2   8   23.43    1.07
   2   1   8   23.64    1.10
   1  -2   8   23.21    1.14
   2   0  -8  188.88    9.66
   0   2  -8  183.45   10.32
  -2   0  -8  186.89    9.67
   2   0  -8  187.45    9.68
   0   2  -8  187.45    9.68
   0   2  -8  187.61    9.69
   0  -2  -8  189.68    9.64
   0   2   8  183.80    9.65
   0  -2   8  182.62    9.68
   0   2   8  189.67   10.33
   2   0   8  182.95    9.67
  -2   0   8  191.96    9.66
   1   2  -8   85.47    4.29
   2  -1  -8   83.93    4.26
   1   2  -8   80.13    4.57
   1   2  -8   78.80    4.29
  -1  -2  -8   80.57    4.25
  -2   1  -8   81.25    4.29
  -2   1   8   79.65    4.26
   2  -1   8   79.13    4.29
   1   2   8   79.27    4.56
   1   2   8   81.49    4.25
  -1  -2   8   84.75    4.27
   1   2   8   84.76    4.24
   2   2  -8    7.40    0.58
  -2   2  -8    7.70    0.67
   2   2  -8    7.22    0.56
   2  -2  -8    7.37    0.54
  -2  -2  -8    7.33    0.55
  -2   2  -8    6.80    0.58
   2  -2   8    9.05    0.61
  -2   2   8    8.92    0.56
  -2  -2   8    9.35    0.54
   2   2   8    9.89    0.56
   2   2   8    9.15    0.53
   3   2  -8   19.43    1.04
  -2   3  -8   18.73    1.08
   2  -3  -8   18.60    1.00
  -2   3  -8   18.11    1.18
  -3  -2  -8   18.85    1.03
   3   2  -8   19.84    1.07
   2  -3   8   14.92    1.06
  -3  -2   8   16.08    1.00
  -2   3   8   17.13    1.22
  -2   3   8   15.73    0.99
   3   2   8   14.86    1.00
  -3  -1  -8   46.25    2.57
  -1   3  -8   47.48    2.78
  -1   3  -8   46.35    2.58
   3   1  -8   47.16    2.56
   3   1  -8   48.53    2.57
  -1   3  -8   46.71    2.55
   1  -3  -8   49.87    2.53
  -3  -1   8   48.86    2.56
  -1   3   8   47.83    2.78
  -1   3   8   48.52    2.53
   1  -3   8   51.74    2.60
   3   1   8   46.01    2.56
   0  -3  -8   55.07    2.92
   0   3  -8   54.38    3.19
   3   0  -8   52.93    2.96
   0   3  -8   53.33    2.96
   3   0  -8   53.27    2.96
  -3   0  -8   53.05    2.99
   0   3  -8   53.39    2.97
   0   3   8   58.93    3.20
   0   3   8   60.62    2.94
   3   0   8   55.67    2.99
   0  -3   8   57.59    2.99
  -3   0   8   55.89    2.96
   0   3   8   61.84    2.92
   1   3  -8   33.12    2.08
   3  -1  -8   33.74    1.89
   1   3  -8   31.42    1.92
   3  -1  -8   30.76    1.91
   1   3  -8   34.17    1.93
  -3   1  -8   32.78    1.95
  -1  -3  -8   33.95    1.88
   1   3   8   36.67    1.84
   1   3   8   38.86    1.86
   1   3   8   39.48    2.09
  -3   1   8   37.66    1.92
  -1  -3   8   39.46    1.94
   3  -1   8   36.50    1.96
   3  -2  -8   75.22    3.57
  -3   2  -8   73.82    3.62
  -2  -3  -8   77.55    3.53
   3  -2  -8   76.91    3.53
   2   3  -8   71.73    3.59
   2   3  -8   70.44    3.58
   2   3   8   62.88    3.48
  -3   2   8   58.91    3.54
   2   3   8   64.01    3.84
   2   3   8   58.48    3.49
  -2  -3   8   61.67    3.54
   3  -2   8   56.94    3.58
   3  -3  -8   39.20    1.93
   3  -3  -8   38.40    2.01
  -3  -3  -8   35.41    1.96
   3  -3  -8   39.71    2.01
  -3   3  -8   37.83    2.27
  -3   3  -8   37.11    2.06
   3   3  -8   39.60    2.02
   3   3  -8   39.06    2.04
   3   3   8   32.96    1.93
  -3   3   8   31.99    1.98
   3  -3   8   32.98    2.04
  -3  -3   8   33.20    1.97
  -3   4  -8   38.85    2.48
  -4  -3  -8   38.49    2.17
  -3   4  -8   38.54    2.25
   3  -4  -8   39.02    2.19
   3  -4  -8   39.28    2.09
   3  -4  -8   37.83    2.18
   4   3  -8   40.97    2.24
   4   3  -8   37.86    2.19
  -3   4  -8   39.85    2.14
  -3   4   8   42.55    2.52
  -4  -3   8   39.83    2.17
   4   3   8   43.51    2.16
   3  -4   8   39.83    2.25
  -3   4   8   40.31    2.17
   4   3   8   39.13    2.13
   4   2  -8    2.33    0.38
  -2   4  -8    2.33    0.45
   2  -4  -8    2.68    0.32
  -2   4  -8    3.07    0.31
   2  -4  -8    2.25    0.32
  -4  -2  -8    2.62    0.37
   4   2  -8    2.67    0.36
  -2   4  -8    2.76    0.41
   4   2   8    4.32    0.37
  -4  -2   8    4.51    0.41
   2  -4   8    4.34    0.41
  -2   4   8    4.25    0.52
  -2   4   8    4.24    0.34
  -1   4  -8   21.27    1.08
  -4  -1  -8   21.18    1.14
  -1   4  -8   22.10    1.26
  -1   4  -8   22.68    1.12
   4   1  -8   21.61    1.10
   4   1  -8   21.29    1.12
  -4  -1   8   15.38    1.06
  -1   4   8   16.14    1.04
   1  -4   8   14.93    1.09
   4   1   8   14.38    1.09
  -1   4   8   15.22    1.01
  -1   4   8   15.24    1.23
   0   4  -8   15.84    1.03
   4   0  -8   16.86    1.04
  -4   0  -8   15.94    1.10
   4   0  -8   17.22    1.07
   0  -4  -8   17.04    0.99
   0   4  -8   16.23    1.05
   0   4  -8   16.15    1.18
  -4   0   8   19.00    1.08
   4   0   8   18.80    1.12
   0   4   8   18.73    0.97
   0   4   8   21.12    1.24
   0   4   8   18.88    0.98
   0  -4   8   20.42    1.11
  -1  -4  -8   37.14    1.84
   1   4  -8   34.92    2.10
   4  -1  -8   37.85    1.89
   1   4  -8   37.12    1.86
   4  -1  -8   36.07    1.92
  -4   1  -8   32.90    1.96
   1   4  -8   34.77    1.92
   1   4  -8   37.05    1.89
   1   4   8   31.56    2.08
   4  -1   8   31.52    1.95
  -1  -4   8   30.92    1.90
  -4   1   8   30.76    1.90
   4  -2  -8   19.95    1.09
   4  -2  -8   20.28    1.19
   2   4  -8   18.63    1.06
  -4   2  -8   18.97    1.24
   2   4  -8   18.19    1.16
   2   4  -8   18.99    1.33
   2   4  -8   20.16    1.13
   4  -2  -8   19.75    1.17
  -2  -4   8   18.05    1.13
  -4   2   8   18.44    1.15
   4  -2   8   18.96    1.20
   2   4   8   19.42    1.29
   4  -3  -8   17.67    0.95
  -3  -4  -8   16.42    0.97
  -4   3  -8   16.82    1.14
   3   4  -8   18.02    0.97
   4  -3  -8   15.76    1.06
   3   4  -8   15.90    1.04
   4  -3  -8   17.15    1.07
   3   4  -8   17.02    1.09
  -3  -4   8   16.66    1.01
   4  -3   8   16.74    1.12
  -4   3   8   15.61    1.06
   4   4  -8   70.91    3.90
  -4   4  -8   75.94    4.38
   4  -4  -8   71.63    3.91
  -4   4  -8   73.83    3.97
   4  -4  -8   71.68    3.91
  -4   4   8   70.11    3.89
  -4  -4   8   75.77    3.87
  -4   4   8   75.39    4.40
   4  -4   8   71.96    3.97
   5   4  -8   16.57    1.14
   4  -5  -8   15.79    1.14
   4  -5  -8   15.99    1.12
  -4   5  -8   16.54    1.22
  -4   5  -8   15.62    1.50
  -4   5   8   17.80    1.51
  -4   5   8   17.42    1.11
   4  -5   8   18.52    1.25
   5   4   8   18.17    0.97
   3  -5  -8    2.35    0.40
   3  -5  -8    2.87    0.42
  -5  -3  -8    2.75    0.41
   5   3  -8    2.29    0.43
  -3   5  -8    2.84    0.31
  -3   5  -8    3.12    0.64
  -3   5  -8    2.49    0.48
   3  -5   8    3.69    0.47
  -3   5   8    3.35    0.66
   5   3   8    2.99    0.37
  -3   5   8    3.45    0.41
  -5  -3   8    4.01    0.43
  -2   5  -8    3.67    0.63
   5   2  -8    2.78    0.44
   2  -5  -8    3.45    0.39
   2  -5  -8    3.37    0.40
  -2   5  -8    3.40    0.47
  -5  -2  -8    3.00    0.46
  -2   5  -8    3.62    0.38
   2  -5   8    5.53    0.48
  -5  -2   8    5.37    0.48
   5   2   8    5.05    0.47
  -2   5   8    5.60    0.44
  -2   5   8    6.25    0.68
  -5  -1  -8    4.20    0.49
  -1   5  -8    4.48    0.42
   1  -5  -8    4.23    0.37
  -1   5  -8    4.21    0.60
  -1   5  -8    3.55    0.43
   5   1  -8    4.35    0.46
   1  -5   8    4.58    0.47
  -1   5   8    4.59    0.60
   5   1   8    4.51    0.49
  -5  -1   8    4.79    0.46
  -1   5   8    5.39    0.40
   0   5  -8   49.55    2.53
   5   0  -8   49.03    2.57
   0   5  -8   48.21    2.82
   5   0  -8   47.04    2.59
  -5   0  -8   46.83    2.63
   0  -5  -8   49.10    2.48
   0   5  -8   46.29    2.56
   0   5  -8   47.65    2.53
   0   5   8   45.62    2.83
   5   0   8   42.72    2.60
   0  -5   8   46.31    2.56
  -5   0   8   44.57    2.57
   5  -1  -8   13.15    0.94
   1   5  -8   12.59    1.05
  -5   1  -8   14.13    1.00
   1   5  -8   12.78    0.83
   1   5  -8   12.11    0.90
   5  -1   8   15.15    1.01
  -5   1   8   14.75    0.96
   1   5   8   15.50    1.12
  -1  -5   8   13.70    0.90
   2   5  -8   26.74    1.42
   2   5  -8   26.94    1.76
   2   5  -8   25.60    1.38
   2   5  -8   26.68    1.55
   5  -2  -8   24.42    1.54
  -5   2  -8   26.82    1.63
   5  -2  -8   26.93    1.57
   2   5   8   24.70    1.70
  -5   2   8   24.49    1.53
   5  -2   8   24.21    1.58
  -2  -5   8   26.44    1.51
  -5   3  -8   10.25    0.93
   5  -3  -8    9.34    0.84
   3   5  -8   10.85    0.66
   5  -3  -8    9.69    0.81
  -5   3   8    8.85    0.78
   5  -3   8    8.64    0.84
   3   5   8    8.99    0.93
   5  -4  -8    6.29    0.67
   5  -4  -8    5.45    0.62
  -5   4  -8    6.10    0.91
   4   5  -8    7.64    0.58
  -5   4  -8    6.60    0.69
  -5   4   8    6.75    0.61
   5  -4   8    5.34    0.67
   5   5  -8   27.72    1.62
  -5   5  -8   28.94    2.12
   5  -5  -8   28.23    1.72
   5  -5  -8   29.60    1.72
  -5   5  -8   27.63    1.79
   5  -5   8   25.98    1.77
  -5   5   8   27.84    2.23
  -5   5   8   27.17    1.69
  -5   6  -8   18.88    1.78
  -5   6  -8   18.86    1.35
   5  -6  -8   16.45    1.29
   6   5  -8   14.39    1.17
   5  -6  -8   18.16    1.30
   5  -6   8   18.47    1.39
  -5   6   8   19.89    1.78
  -5   6   8   18.57    1.22
  -4   6  -8    9.88    0.96
  -4   6  -8   10.84    1.16
   4  -6  -8   12.68    0.95
   6   4  -8   12.31    0.92
   4  -6  -8   11.98    0.93
   6   4   8   10.31    0.76
  -4   6   8   11.28    0.86
  -4   6   8   11.79    1.29
   4  -6   8   10.66    1.03
  -3   6  -8    0.91    0.43
   6   3  -8    0.87    0.41
  -3   6  -8    1.32    0.62
  -6  -3   8    0.28    0.39
  -3   6   8    0.60    0.32
   3  -6   8    0.37    0.39
  -3   6   8    0.69    0.70
   6   3   8   -0.05    0.34
  -6  -2  -8   21.78    1.46
   6   2  -8   20.21    1.41
  -2   6  -8   20.97    1.71
  -2   6  -8   19.77    1.41
  -2   6   8   25.22    1.32
   6   2   8   24.06    1.43
   2  -6   8   26.51    1.47
  -2   6   8   25.10    1.73
  -6  -2   8   25.56    1.44
  -1   6  -8   10.85    0.81
  -6  -1  -8   10.73    0.90
  -1   6  -8   11.03    0.82
   6   1  -8   11.63    0.92
  -1   6  -8   11.92    1.13
  -6  -1   8   10.86    0.91
   1  -6   8   12.72    0.88
  -1   6   8   11.66    1.08
   6   1   8   11.11    0.92
   0   6  -8    5.83    0.69
   0   6  -8    4.89    0.42
   6   0  -8    4.85    0.59
  -6   0  -8    4.41    0.61
   6   0   8    3.83    0.56
  -6   0   8    4.15    0.52
   0   6   8    4.74    0.70
  -6   1  -8    2.61    0.53
   1   6  -8    3.82    0.33
   6  -1  -8    3.47    0.54
   1   6  -8    3.35    0.60
  -6   1   8    2.32    0.47
   1   6   8    2.32    0.61
   6  -1   8    2.16    0.52
  -6   2  -8   18.48    1.35
   2   6  -8   19.90    1.49
   6  -2  -8   21.05    1.35
   6  -2  -8   20.15    1.31
   6  -2   8   18.07    1.32
   2   6   8   20.29    1.46
  -6   2   8   19.16    1.29
  -6   3  -8   16.69    1.26
   6  -3  -8   16.68    1.26
   6  -3  -8   16.38    1.23
   3   6   8   18.61    1.45
  -6   3   8   18.48    1.25
   6  -3   8   17.73    1.27
   6  -4  -8   41.50    2.41
   6  -4  -8   42.39    2.41
  -6   4  -8   43.07    2.45
  -6   4   8   38.24    2.36
   6  -4   8   40.36    2.47
   6  -5  -8    0.96    0.53
  -6   5  -8    0.85    0.88
   6  -5  -8    0.38    0.57
  -6   5  -8    1.12    0.56
   6  -5   8    1.17    0.64
  -6   5   8    0.59    0.47
  -6   5   8    1.83    0.89
   6  -6  -8   15.12    1.32
  -6   6  -8   15.75    1.31
   6  -6  -8   15.28    1.32
  -6   6  -8   16.07    1.62
  -6   6   8   14.37    1.64
  -6   6   8   16.26    1.22
   6  -6   8   16.99    1.33
  -6   7  -8    4.30    0.78
  -6   7  -8    4.43    1.21
  -6   7   8    4.17    1.28
  -6   7   8    4.52    0.72
  -5   7  -8   48.52    2.88
   7   5  -8   45.17    2.77
  -5   7  -8   50.69    3.40
  -5   7   8   52.79    2.79
  -5   7   8   51.23    3.51
  -4   7  -8   14.71    1.09
  -4   7  -8   13.40    1.47
   7   4  -8   14.48    1.08
  -4   7   8   12.77    0.97
   7   4   8   12.72    0.94
  -4   7   8   13.21    1.51
  -3   7  -8    3.43    0.54
  -3   7  -8    3.54    0.90
   7   3  -8    3.80    0.60
   7   3   8    3.80    0.53
  -3   7   8    3.84    0.45
   7   3   8    3.16    0.56
  -3   7   8    3.48    0.95
   7   2  -8    0.58    0.49
  -7  -2  -8    0.56    0.49
  -2   7  -8    1.02    0.70
  -2   7  -8    1.03    0.37
  -7  -2   8    2.21    0.54
   7   2   8    1.97    0.49
  -2   7   8    1.44    0.67
  -2   7   8    1.69    0.29
  -1   7  -8   14.07    0.88
   7   1  -8   14.42    1.10
  -7  -1  -8   13.64    1.12
  -1   7  -8   14.96    1.28
   7   1   8   11.95    1.06
  -7  -1   8   12.79    1.10
  -1   7   8   14.24    1.29
  -7   0  -8   10.98    1.05
   7   0  -8   11.17    0.98
   0   7  -8   12.43    0.67
   0   7  -8   11.74    1.17
   7   0   8   10.39    0.95
   0   7   8    9.29    1.07
  -7   0   8   11.06    0.96
   7  -1  -8    4.27    0.62
   1   7  -8    4.39    0.74
  -7   1  -8    3.50    0.63
  -7   1   8    4.41    0.62
   7  -1   8    3.93    0.61
   1   7   8    5.10    0.76
   7  -2  -8   12.08    1.08
   2   7  -8   12.32    1.25
  -7   2  -8   13.42    1.18
   2   7   8   15.02    1.28
  -7   2   8   14.37    1.15
   7  -2   8   14.42    1.13
   7  -3  -8   32.53    2.08
  -7   3  -8   33.72    2.10
   7  -3  -8   35.44    2.14
   7  -3   8   32.57    2.10
   3   7   8   35.64    2.37
  -7   3   8   33.66    2.07
   7  -4  -8   37.23    2.26
  -7   4  -8   35.57    2.27
   7  -4  -8   36.78    2.24
  -7   4   8   34.26    2.18
   7  -4   8   36.02    2.24
   7  -5  -8    4.58    0.78
  -7   5  -8    3.78    1.05
   7  -5  -8    3.85    0.82
  -7   5  -8    4.46    0.80
  -7   5   8    5.16    1.15
   7  -5   8    5.30    0.81
  -7   5   8    4.40    0.75
   7  -6  -8    1.76    0.76
  -7   6  -8    1.54    0.73
   7  -6  -8    1.33    0.78
  -7   6  -8    1.25    1.09
   7  -6   8    2.55    0.75
  -7   6   8    0.90    1.04
  -7   6   8    2.39    0.62
  -7   7  -8    5.01    0.88
  -7   7  -8    4.37    1.34
  -7   7   8    4.47    0.82
  -7   7   8    4.73    1.34
  -7   8  -8    1.21    0.83
  -7   8  -8    1.60    1.22
  -7   8   8    3.11    0.78
  -7   8   8    2.21    1.38
  -6   8  -8    9.50    1.63
  -6   8  -8   10.66    1.03
  -6   8   8    9.24    0.92
  -6   8   8    9.21    1.67
   8   5  -8    2.07    0.59
  -5   8  -8   -0.14    0.55
  -5   8  -8    0.66    1.01
  -5   8   8    0.82    0.52
  -5   8   8    0.73    1.19
  -4   8  -8   11.23    1.06
  -4   8  -8   11.94    1.45
   8   4  -8   11.28    1.11
  -4   8   8   15.15    1.57
   8   4   8   12.17    0.96
  -4   8   8   13.27    0.95
  -3   8  -8   19.94    1.79
  -3   8  -8   16.69    1.26
   8   3  -8   20.20    1.40
  -3   8   8   21.26    1.17
  -3   8   8   20.98    1.95
   8   3   8   17.98    1.38
   8   3   8   19.16    1.36
  -2   8  -8   18.62    1.19
   8   2  -8   20.21    1.43
  -2   8  -8   19.24    1.78
  -8  -2   8   19.63    1.46
  -2   8   8   19.97    1.83
   8   2   8   19.87    1.38
   8   1  -8   70.73    4.02
  -1   8  -8   74.24    4.41
  -8  -1  -8   70.14    4.02
   8   1   8   74.00    4.00
  -1   8   8   72.74    4.42
  -8  -1   8   71.06    4.01
  -8   0  -8   82.54    4.83
   0   8  -8   86.58    5.24
   8   0  -8   86.27    4.83
   0   8   8   93.53    5.28
   8   0   8   89.25    4.81
  -8   0   8   89.29    4.83
   1   8  -8   33.15    2.37
   8  -1  -8   31.52    2.06
  -8   1  -8   31.51    2.11
   8  -1   8   31.66    2.05
  -8   1   8   33.34    2.07
   1   8   8   35.10    2.30
  -8   2  -8   39.75    2.47
   2   8  -8   42.90    2.77
   8  -2  -8   39.49    2.49
   8  -2   8   39.95    2.47
   2   8   8   40.42    2.71
  -8   2   8   40.87    2.46
  -8   3  -8   11.95    1.12
   8  -3  -8   11.14    1.05
  -8   3   8   12.35    1.14
   8  -3   8    9.97    1.06
   3   8   8   10.80    1.21
   8  -4  -8    1.98    0.79
  -8   4  -8    2.90    0.70
   8  -4  -8    2.25    0.77
   8  -4   8    1.87    0.71
  -8   4   8    2.41    0.68
   8  -5  -8   30.89    2.09
   8  -5  -8   30.17    2.14
  -8   5  -8   27.31    2.48
  -8   5  -8   33.79    2.11
  -8   5   8   26.95    2.67
   8  -5   8   31.23    2.12
  -8   5   8   31.69    2.03
   8  -6  -8   16.48    1.49
  -8   6  -8   17.33    1.44
   8  -6  -8   16.75    1.58
  -8   6  -8   19.22    1.97
   8  -6   8   16.25    1.50
  -8   6   8   15.44    1.98
  -8   6   8   15.38    1.44
  -8   7  -8   15.26    1.96
  -8   7  -8   14.26    1.39
  -8   7   8   16.61    2.04
  -8   7   8   17.28    1.45
  -5   9  -8    0.11    1.21
  -5   9  -8    0.10    0.61
  -5   9   8   -0.33    1.18
  -4   9  -8   14.14    1.62
  -4   9  -8   13.63    1.10
   9   4  -8   14.10    1.21
  -4   9   8    9.86    1.60
  -3   9  -8   -0.01    0.99
   9   3  -8    0.40    0.67
  -3   9   8    0.19    1.08
   9   3   8    0.14    0.61
  -2   9  -8   26.35    2.03
   9   2  -8   22.21    1.67
   9   2   8   23.47    1.64
   9   2   8   21.09    1.61
  -2   9   8   24.42    2.14
   9   1  -8    0.39    0.66
  -1   9  -8    0.71    0.91
   9   1   8    1.51    0.66
  -1   9   8    1.19    0.83
  -9  -1   8    1.58    0.69
  -9   0  -8    0.49    0.70
   9   0  -8    0.46    0.72
   0   9  -8    0.78    0.88
   9   0   8    0.51    0.59
   0   9   8    0.18    0.80
  -9   0   8    1.21    0.74
  -9   1  -8    9.81    1.11
   1   9  -8   10.91    1.35
   9  -1  -8   10.75    1.15
   9  -1   8   11.97    1.16
  -9   1   8   13.12    1.23
   1   9   8   12.43    1.29
   2   9  -8    0.39    0.94
   9  -2  -8    0.20    0.67
  -9   2  -8   -0.46    0.71
   2   9   8    1.30    0.92
  -9   2   8   -0.65    0.65
   9  -2   8    0.29    0.72
  -9   3  -8    0.08    0.69
   9  -3  -8    0.01    0.77
   3   9   8    0.43    0.87
  -9   3   8    0.19    0.71
   9  -3   8    0.27    0.69
   9  -4  -8    2.09    0.90
  -9   4  -8    1.91    0.78
   9  -4   8    2.23    0.90
  -9   4   8    3.36    0.90
   9  -5  -8   10.50    1.15
  -9   5  -8    8.70    1.07
  -9   5  -8    9.94    1.58
  -9   5   8    8.81    1.55
   9  -5   8    7.69    1.12
  -9   5   8    8.56    1.12
  10   3  -8   21.80    1.72
  -3  10  -8   21.72    2.15
  10   3   8   21.41    1.62
  -3  10   8   23.97    2.38
  10   2  -8   11.08    1.18
  -2  10  -8   10.99    1.54
  10   2   8   12.26    1.15
  -2  10   8   13.29    1.64
  10   2   8   11.39    1.13
  10   1  -8   10.68    1.22
  -1  10  -8   12.97    1.59
  -1  10   8   13.41    1.61
  10   1   8   12.52    1.24
  10   1   8   14.75    1.29
  10   0  -8   29.30    2.16
   0  10  -8   30.13    2.53
  10   0   8   32.89    2.13
   0  10   8   34.45    2.57
 -10   0   8   30.30    2.23
   1  10  -8    0.38    0.93
  10  -1  -8   -0.37    0.82
 -10   1  -8    0.01    0.78
  10  -1   8    0.61    0.77
 -10   1   8   -0.02    0.79
   1  10   8    0.16    0.88
  10  -2  -8   -0.17    0.87
 -10   2  -8    0.46    0.82
   2  10  -8    0.30    0.98
 -10   2   8   -0.48    0.84
   2  10   8    1.38    1.05
  10  -2   8    0.16    0.74
 -10   3  -8    5.35    0.95
  10  -3  -8    6.46    1.05
   3  10   8    5.32    1.26
 -10   3   8    5.28    0.99
  10  -3   8    5.34    1.05
   0   0  -9    0.21    0.16
   0   0   9    0.25    0.16
   0   1  -9   23.75    1.28
   0   1  -9   21.33    1.28
   1   0  -9   23.04    1.25
  -1   0  -9   23.45    1.28
   0  -1  -9   22.22    1.24
  -1   0   9   22.37    1.25
   0   1   9   22.75    1.30
   0  -1   9   22.80    1.29
   0   1   9   23.06    1.26
   0  -1   9   23.23    1.28
   1   0   9   22.01    1.27
  -1   1  -9  133.98    7.51
  -1   1  -9  145.93    7.08
   1   1  -9  140.59    7.07
   1  -1  -9  139.45    7.03
  -1  -1  -9  136.87    7.05
   1   1  -9  133.17    7.07
  -1   1   9  128.70    7.03
  -1  -1   9  131.98    7.04
   1   1   9  132.43    7.05
   1  -1   9  135.65    7.07
  -1   2  -9  104.48    6.07
   2   1  -9  107.03    5.69
  -2  -1  -9  110.86    5.70
   2   1  -9  107.16    5.70
  -1   2  -9  106.11    5.70
   1  -2  -9  110.24    5.66
  -1   2   9  111.80    6.09
   2   1   9  110.18    5.69
   1  -2   9  113.53    5.72
  -2  -1   9  112.13    5.68
  -1   2   9  107.38    5.67
   0   2  -9   67.89    3.64
  -2   0  -9   67.43    3.64
   0  -2  -9   66.93    3.60
   0   2  -9   67.62    3.64
   2   0  -9   65.10    3.62
   2   0  -9   67.04    3.62
   0   2  -9   68.19    3.86
   0  -2   9   70.18    3.65
   0   2   9   73.61    3.87
  -2   0   9   69.41    3.62
   0   2   9   71.47    3.62
   2   0   9   72.73    3.65
  -2   1  -9  125.61    6.71
   2  -1  -9  126.07    6.68
   1   2  -9  123.29    6.71
  -1  -2  -9  125.76    6.68
   1   2  -9  122.87    6.71
   1   2  -9  124.89    7.15
   2  -1   9  134.68    6.73
  -1  -2   9  129.24    6.70
   1   2   9  131.73    6.68
   1   2   9  132.71    7.15
   1   2   9  136.23    6.67
  -2   1   9  132.18    6.69
   2   2  -9   51.51    2.73
  -2   2  -9   48.40    2.91
  -2   2  -9   51.80    2.75
   2   2  -9   48.63    2.72
   2  -2  -9   50.03    2.69
  -2  -2  -9   50.79    2.70
   2   2   9   55.39    2.71
   2  -2   9   53.01    2.76
  -2   2   9   49.56    2.69
   2   2   9   49.26    2.68
  -2  -2   9   50.87    2.70
  -2   3  -9   10.36    0.80
   3   2  -9   10.56    0.67
  -2   3  -9   10.43    0.74
  -3  -2  -9   10.89    0.69
   2  -3  -9   10.46    0.66
   3   2  -9   10.39    0.69
  -2   3   9    9.13    0.81
  -3  -2   9    9.58    0.66
   2  -3   9    9.71    0.72
   3   2   9    8.35    0.65
  -2   3   9    8.75    0.64
   3   1  -9   18.47    1.09
  -3  -1  -9   18.20    1.09
   3   1  -9   18.39    1.08
  -1   3  -9   16.71    1.10
  -1   3  -9   18.24    1.19
  -1   3  -9   18.15    1.08
   1  -3  -9   18.01    1.04
   1  -3   9   19.41    1.12
  -3  -1   9   19.65    1.08
   3   1   9   18.41    1.09
  -1   3   9   19.92    1.21
  -1   3   9   19.10    1.04
   3   0  -9   46.19    2.46
   0  -3  -9   46.30    2.42
   3   0  -9   46.70    2.46
   0   3  -9   46.33    2.48
   0   3  -9   46.45    2.65
  -3   0  -9   44.62    2.49
   0   3  -9   45.23    2.46
   0   3   9   47.62    2.44
   0   3   9   45.71    2.66
   0   3   9   46.49    2.41
  -3   0   9   44.67    2.46
   3   0   9   45.07    2.48
   0  -3   9   44.93    2.49
   3  -1  -9   14.32    0.90
   1   3  -9   13.75    0.91
  -3   1  -9   13.48    0.94
  -1  -3  -9   14.59    0.86
   3  -1  -9   14.11    0.87
   1   3  -9   13.88    0.90
   1   3  -9   13.47    0.99
   3  -1   9   16.80    0.95
   1   3   9   16.53    1.01
  -3   1   9   16.26    0.92
  -1  -3   9   16.29    0.94
   1   3   9   16.00    0.84
   2   3  -9    8.33    0.64
   3  -2  -9    8.76    0.54
   2   3  -9    8.90    0.63
  -2  -3  -9    9.79    0.57
  -3   2  -9    8.81    0.66
   3  -2  -9    8.54    0.60
   2   3   9    9.72    0.72
  -3   2   9    7.37    0.61
   2   3   9    7.50    0.52
  -2  -3   9    7.37    0.59
   3  -2   9    8.02    0.66
   3  -3  -9  105.72    5.53
   3  -3  -9  107.79    5.49
  -3  -3  -9  107.58    5.51
   3   3  -9  104.38    5.57
  -3   3  -9  104.80    5.58
  -3   3  -9  101.78    5.99
   3   3  -9  107.36    5.56
   3  -3   9  104.29    5.58
  -3   3   9  106.74    5.52
  -3  -3   9  107.35    5.52
   3   3   9  102.06    5.48
   3  -4  -9  110.74    5.68
   4   3  -9  108.54    5.80
  -3   4  -9  103.11    5.80
  -3   4  -9  111.31    5.74
  -3   4  -9  108.70    6.25
   3  -4  -9  108.63    5.74
  -4  -3  -9  105.40    5.73
   3  -4  -9  113.37    5.75
   4   3  -9  111.05    5.76
   4   3   9  103.66    5.70
   3  -4   9  107.92    5.80
   4   3   9  117.08    5.73
  -3   4   9  111.72    6.30
  -4  -3   9  110.75    5.74
  -3   4   9  109.75    5.73
  -2   4  -9   12.24    0.76
  -4  -2  -9   12.15    0.80
  -2   4  -9   11.11    0.95
  -2   4  -9   12.48    0.85
   2  -4  -9   12.22    0.76
   4   2  -9   11.94    0.81
   4   2  -9   12.60    0.81
   4   2   9   10.79    0.78
  -4  -2   9   11.37    0.79
  -2   4   9   11.74    0.95
   2  -4   9   10.43    0.84
  -2   4   9    9.71    0.72
  -1   4  -9   79.76    4.22
   4   1  -9   81.06    4.21
  -4  -1  -9   78.13    4.23
  -1   4  -9   80.78    4.20
   4   1  -9   84.67    4.23
  -1   4  -9   79.09    4.55
   1  -4  -9   84.25    4.16
   4   1   9   73.52    4.21
  -1   4   9   78.13    4.55
   1  -4   9   78.97    4.22
  -1   4   9   76.13    4.17
  -4  -1   9   78.88    4.20
  -1   4   9   79.44    4.15
   4   0  -9   57.46    2.88
   0   4  -9   54.31    2.88
   0   4  -9   53.07    3.12
   0  -4  -9   55.84    2.82
  -4   0  -9   54.07    2.93
   4   0  -9   53.25    2.88
   0   4  -9   53.94    2.88
  -4   0   9   52.21    2.88
   0   4   9   54.40    3.13
   4   0   9   53.02    2.91
   0  -4   9   53.75    2.90
   0   4   9   47.93    2.80
   0   4   9   54.52    2.82
   1   4  -9  167.22    8.61
   1   4  -9  159.84    9.21
   1   4  -9  167.58    8.57
   4  -1  -9  166.78    8.59
  -1  -4  -9  166.22    8.52
  -4   1  -9  158.23    8.62
   4  -1  -9  174.41    8.58
   4  -1   9  160.98    8.61
  -1  -4   9  162.70    8.59
  -4   1   9  164.95    8.58
   1   4   9  164.40    9.21
   2   4  -9   50.24    2.94
   2   4  -9   49.92    3.17
  -4   2  -9   50.78    2.98
   4  -2  -9   55.38    2.87
   2   4  -9   53.42    2.91
   2   4  -9   49.87    2.84
  -2  -4  -9   53.12    2.85
   4  -2  -9   51.68    2.92
   2   4   9   60.37    3.18
  -2  -4   9   61.34    2.93
  -4   2   9   57.86    2.93
   4  -2   9   56.69    2.98
   3   4  -9   13.75    0.98
   4  -3  -9   14.72    1.01
   4  -3  -9   14.74    0.99
   4  -3  -9   15.72    0.88
   3   4  -9   14.44    1.01
  -4   3  -9   15.56    1.10
  -3  -4  -9   15.33    0.90
  -3  -4   9   15.69    0.96
   4  -3   9   14.92    1.05
  -4   3   9   14.73    0.96
  -4   4  -9   72.16    4.19
   4  -4  -9   64.40    3.72
   4  -4  -9   65.25    3.73
  -4   4  -9   68.94    3.81
   4   4  -9   66.68    3.73
  -4   4   9   70.35    3.72
  -4  -4   9   71.12    3.70
  -4   4   9   76.01    4.24
   4  -4   9   72.75    3.81
   4  -5  -9    2.94    0.46
  -4   5  -9    2.47    0.52
   4  -5  -9    3.12    0.49
   5   4  -9    2.31    0.47
  -4   5  -9    2.40    0.73
   5   4   9    3.02    0.29
   4  -5   9    2.69    0.56
  -4   5   9    2.93    0.45
  -4   5   9    3.38    0.75
  -5  -3  -9   96.10    5.13
  -3   5  -9   99.21    5.08
   3  -5  -9   97.11    5.12
   5   3  -9  100.17    5.14
   3  -5  -9  102.29    5.13
  -3   5  -9   93.49    5.17
  -3   5  -9   95.87    5.62
  -3   5   9   99.53    5.67
  -5  -3   9   99.15    5.13
   5   3   9   91.40    5.09
  -3   5   9   95.63    5.09
   3  -5   9   93.37    5.17
  -5  -2  -9    9.68    0.81
   5   2  -9   10.22    0.80
  -2   5  -9   10.93    1.01
  -2   5  -9    9.71    0.82
   2  -5  -9   10.62    0.74
  -2   5  -9    9.35    0.71
  -5  -2   9   11.39    0.80
   5   2   9    9.91    0.77
   2  -5   9   10.31    0.82
  -2   5   9   10.83    0.70
  -2   5   9   10.99    1.01
  -1   5  -9   14.01    1.05
  -5  -1  -9   12.23    0.91
   1  -5  -9   12.22    0.81
  -1   5  -9   12.05    0.89
   5   1  -9   13.23    0.90
  -1   5  -9   11.71    0.85
   5   1  -9   12.99    0.92
  -5  -1   9   14.10    0.90
  -1   5   9   14.46    1.12
   5   1   9   13.27    0.92
  -1   5   9   13.86    0.79
   1  -5   9   13.23    0.92
  -5   0  -9   43.34    2.36
   0   5  -9   43.85    2.27
   0   5  -9   43.70    2.54
   5   0  -9   43.99    2.28
   0   5  -9   44.42    2.29
   5   0  -9   46.23    2.32
   0  -5  -9   45.34    2.20
   0  -5   9   37.51    2.28
   0   5   9   36.46    2.49
  -5   0   9   34.70    2.28
   5   0   9   34.42    2.30
   5  -1  -9    1.02    0.38
   1   5  -9    1.55    0.29
   1   5  -9    1.01    0.43
   5  -1  -9    1.31    0.30
   1   5  -9    1.68    0.37
  -5   1  -9    1.54    0.44
   1   5  -9    1.59    0.23
  -1  -5   9    1.46    0.35
   5  -1   9    1.25    0.40
  -5   1   9    1.37    0.33
   1   5   9    1.96    0.45
   2   5  -9    7.20    0.69
   2   5  -9    8.77    0.61
   5  -2  -9    8.89    0.73
  -5   2  -9    7.59    0.72
   2   5  -9    7.98    0.82
   5  -2  -9    9.19    0.63
   2   5   9    8.17    0.82
  -5   2   9    7.33    0.70
   5  -2   9    6.87    0.70
  -2  -5   9    8.38    0.71
   3   5  -9   17.90    1.02
   5  -3  -9   15.14    1.11
   5  -3  -9   15.28    1.14
  -5   3  -9   16.45    1.19
   5  -3   9   17.34    1.22
  -5   3   9   16.57    1.10
   3   5   9   16.62    1.27
  -5   4  -9   10.76    0.97
  -5   4  -9   10.80    1.14
   5  -4  -9   10.80    0.91
   4   5  -9   11.77    0.82
   5  -4  -9   10.57    0.90
   5  -4   9   12.74    1.00
  -5   4   9   11.50    0.91
   5  -5  -9   65.23    3.54
  -5   5  -9   67.16    4.05
  -5   5  -9   64.38    3.59
   5   5  -9   58.51    3.45
   5  -5  -9   65.92    3.54
  -5   5   9   67.12    4.11
  -5   5   9   61.40    3.48
   5  -5   9   65.26    3.62
  -5   6  -9    1.65    0.61
   6   5  -9    1.17    0.46
   5  -6  -9    1.74    0.57
   5  -6  -9    2.68    0.59
  -5   6  -9    2.16    0.82
  -5   6   9    1.01    0.48
  -5   6   9    0.89    0.85
   5  -6   9    1.01    0.58
   6   4  -9   22.92    1.47
  -4   6  -9   22.74    1.52
  -4   6  -9   24.30    1.89
   6   4   9   21.36    1.31
  -4   6   9   23.50    1.43
   4  -6   9   23.64    1.54
  -4   6   9   24.45    1.89
  -3   6  -9    1.79    0.48
   6   3  -9    1.42    0.45
  -3   6  -9    2.47    0.72
   6   3   9    1.30    0.40
  -3   6   9    1.61    0.36
  -3   6   9    0.96    0.67
  -6  -3   9    1.85    0.45
   3  -6   9    2.11    0.47
  -2   6  -9   15.92    1.15
   6   2  -9   18.33    1.18
  -2   6  -9   16.00    1.06
  -6  -2  -9   15.86    1.18
  -2   6  -9   15.74    1.40
  -2   6   9   17.37    1.40
   6   2   9   17.00    1.14
  -2   6   9   18.10    1.03
  -6  -2   9   16.78    1.16
   2  -6   9   18.62    1.18
  -1   6  -9   21.53    1.34
  -6  -1  -9   19.86    1.43
   6   1  -9   22.16    1.40
  -1   6  -9   22.89    1.62
  -1   6  -9   20.93    1.33
  -6  -1   9   22.35    1.38
   6   1   9   22.12    1.40
  -1   6   9   24.33    1.61
   1  -6   9   22.08    1.35
   0   6  -9    6.03    0.74
   0   6  -9    5.97    0.56
   6   0  -9    5.78    0.66
  -6   0  -9    6.39    0.67
   0   6  -9    6.02    0.58
   6   0   9    7.23    0.68
  -6   0   9    7.26    0.66
   0   6   9    7.09    0.75
  -6   1  -9   28.24    1.86
   1   6  -9   30.52    2.02
   1   6  -9   29.58    1.67
   6  -1  -9   30.81    1.85
   6  -1   9   29.96    1.86
   1   6   9   34.02    2.05
  -6   1   9   31.84    1.82
   2   6  -9   42.43    2.60
   6  -2  -9   40.98    2.35
  -6   2  -9   40.59    2.40
   2   6   9   39.48    2.58
  -6   2   9   39.34    2.33
   6  -2   9   42.19    2.39
   6  -3  -9   31.83    1.85
   6  -3  -9   30.84    1.86
  -6   3  -9   31.50    1.91
  -6   3   9   28.40    1.84
   3   6   9   29.95    2.07
   6  -3   9   29.22    1.89
   6  -4  -9    0.69    0.54
  -6   4  -9    0.53    0.52
   6  -4  -9    0.13    0.47
   6  -4   9    0.80    0.53
  -6   4   9    0.39    0.44
   6  -5  -9    3.04    0.62
   6  -5  -9    1.99    0.59
  -6   5  -9    3.31    1.00
  -6   5  -9    3.06    0.68
  -6   5   9    2.73    1.01
  -6   5   9    4.15    0.59
   6  -5   9    3.74    0.75
   6  -6  -9   31.02    2.00
   6  -6  -9   31.53    2.05
  -6   6  -9   31.66    2.06
  -6   6  -9   32.93    2.57
   6  -6   9   30.38    2.06
  -6   6   9   32.06    1.96
  -6   6   9   33.44    2.55
  -6   7  -9   18.42    1.48
  -6   7  -9   18.77    1.90
  -6   7   9   16.90    1.89
  -6   7   9   20.85    1.40
   7   5  -9   28.45    1.77
  -5   7  -9   29.39    1.89
  -5   7  -9   31.96    2.43
  -5   7   9   27.87    1.76
  -5   7   9   25.31    2.31
  -4   7  -9    2.29    0.87
   7   4  -9    2.53    0.58
  -4   7  -9    2.65    0.58
  -4   7   9    2.87    0.95
   7   4   9    3.12    0.46
  -4   7   9    3.43    0.50
  -3   7  -9   19.28    1.73
  -3   7  -9   19.63    1.39
   7   3  -9   21.59    1.43
  -3   7   9   20.38    1.79
  -3   7   9   23.06    1.28
   7   3   9   21.69    1.37
  -2   7  -9   10.99    0.88
  -2   7  -9   12.64    1.22
   7   2  -9   10.99    0.99
  -7  -2  -9   10.93    1.00
  -2   7   9   10.45    1.17
  -7  -2   9    9.98    0.93
  -2   7   9   12.39    0.74
   7   2   9    9.87    0.93
  -1   7  -9    5.39    0.84
  -1   7  -9    5.20    0.51
   7   1  -9    5.22    0.64
  -7  -1  -9    4.89    0.69
  -7  -1   9    5.92    0.70
  -1   7   9    6.47    0.90
   7   1   9    6.76    0.70
  -7   0  -9   44.42    2.74
   0   7  -9   50.52    3.03
   7   0  -9   45.00    2.72
   0   7  -9   47.09    2.51
   0   7   9   49.64    2.98
   7   0   9   48.06    2.72
  -7   0   9   47.00    2.72
   1   7  -9   24.53    1.74
  -7   1  -9   21.94    1.59
   7  -1  -9   22.84    1.54
   7  -1   9   22.20    1.56
  -7   1   9   22.50    1.55
   1   7   9   25.35    1.77
   7  -2  -9    6.28    0.73
  -7   2  -9    4.19    0.71
   2   7  -9    4.56    0.88
  -7   2   9    5.82    0.70
   2   7   9    6.72    0.90
   7  -2   9    7.38    0.79
  -7   3  -9   22.06    1.60
   7  -3  -9   22.77    1.56
   3   7   9   24.75    1.78
   7  -3   9   22.27    1.60
  -7   3   9   23.63    1.59
   7  -4  -9   22.28    1.64
  -7   4  -9   21.93    1.62
   7  -4  -9   25.71    1.69
   7  -4   9   22.82    1.64
  -7   4   9   23.01    1.62
   7  -5  -9   31.12    2.02
   7  -5  -9   31.38    2.08
  -7   5  -9   33.97    2.09
  -7   5  -9   33.47    2.56
  -7   5   9   25.68    2.47
  -7   5   9   29.27    1.95
   7  -5   9   32.76    2.07
   7  -6  -9   18.71    1.49
  -7   6  -9   17.66    1.84
   7  -6  -9   16.19    1.50
  -7   6  -9   17.72    1.45
  -7   6   9   16.01    1.35
   7  -6   9   17.01    1.46
  -7   6   9   13.50    1.84
  -7   7  -9   26.54    2.39
  -7   7  -9   21.91    1.75
  -7   7   9   23.77    1.72
  -7   7   9   24.60    2.51
  -7   8  -9    1.24    1.29
  -7   8   9    1.26    1.36
  -6   8  -9    1.79    0.70
  -6   8  -9    1.86    1.16
  -6   8   9    1.44    1.20
  -6   8   9    1.52    0.66
  -5   8  -9    0.35    1.07
   8   5  -9    1.44    0.58
  -5   8  -9    1.42    0.62
  -5   8   9    0.47    0.51
  -5   8   9   -1.00    1.03
  -4   8  -9   15.79    1.27
   8   4  -9   19.20    1.35
  -4   8  -9   19.09    1.91
   8   4   9   16.05    1.18
  -4   8   9   17.88    1.82
  -4   8   9   18.34    1.19
  -3   8  -9   33.45    2.09
   8   3  -9   37.74    2.25
  -3   8  -9   39.95    2.70
   8   3   9   36.26    2.16
  -3   8   9   38.24    2.69
   8   3   9   35.79    2.19
  -2   8  -9   29.34    2.14
   8   2  -9   29.55    1.85
  -2   8  -9   28.45    1.65
  -2   8   9   29.64    2.18
   8   2   9   27.80    1.81
  -8  -2   9   25.76    1.84
  -1   8  -9    2.65    0.33
  -8  -1  -9    3.71    0.71
   8   1  -9    3.16    0.69
  -1   8  -9    2.34    0.82
  -1   8   9    2.11    0.85
   8   1   9    3.28    0.65
  -8  -1   9    2.21    0.68
   0   8  -9    1.51    0.79
  -8   0  -9    1.04    0.58
   8   0  -9    2.54    0.68
  -8   0   9    0.79    0.59
   0   8   9    0.52    0.69
   8   0   9    0.43    0.53
  -8   1  -9    5.88    0.78
   8  -1  -9    5.75    0.81
   1   8  -9    6.50    0.95
   1   8   9    7.90    0.99
  -8   1   9    5.00    0.77
   8  -1   9    5.73    0.78
   8  -2  -9   17.76    1.46
  -8   2  -9   18.04    1.42
   2   8  -9   17.12    1.69
   8  -2   9   18.05    1.41
  -8   2   9   18.19    1.41
   2   8   9   19.20    1.67
   8  -3  -9   -0.02    0.67
  -8   3  -9    0.77    0.70
   3   8   9    0.57    0.82
   8  -3   9    0.09    0.64
  -8   3   9   -0.19    0.60
  -8   4  -9    2.70    0.73
   8  -4  -9    4.47    0.84
   8  -4   9    3.07    0.83
  -8   4   9    2.42    0.76
   8  -5  -9   15.65    1.44
  -8   5  -9   14.33    1.39
  -8   5  -9   16.00    1.65
  -8   5   9   12.78    1.25
   8  -5   9   14.96    1.36
  -8   5   9   12.03    1.67
  -8   6  -9    5.76    0.95
  -8   6  -9    6.90    1.41
   8  -6  -9    3.92    0.97
   8  -6   9    5.84    1.06
  -8   6   9    4.53    1.31
  -8   6   9    4.75    0.89
  -8   7  -9    4.01    1.42
  -8   7   9    2.97    1.43
  -5   9  -9    3.95    1.35
  -5   9  -9    4.26    0.75
  -5   9   9    2.37    1.40
  -4   9  -9    2.11    1.15
   9   4  -9    1.72    0.72
  -4   9  -9    1.37    0.57
  -4   9   9    2.30    1.28
  -3   9  -9   16.29    1.15
   9   3  -9   17.34    1.42
  -3   9  -9   17.01    1.77
  -3   9   9   17.57    1.75
   9   3   9   16.39    1.33
  -2   9  -9    3.20    1.03
   9   2  -9    2.97    0.76
   9   2   9    3.64    0.73
   9   2   9    4.78    0.76
  -2   9   9    2.58    0.98
   9   1  -9    8.77    0.99
  -1   9  -9   10.29    1.26
  -1   9   9    8.20    1.14
  -9  -1   9    7.33    0.94
   9   1   9    7.02    0.91
  -9   0  -9    2.72    0.80
   0   9  -9    3.81    0.92
   9   0  -9    3.51    0.75
   0   9   9    4.77    1.03
   9   0   9    3.44    0.76
  -9   0   9    4.08    0.86
   1   9  -9    3.14    0.92
  -9   1  -9    2.92    0.81
   9  -1  -9    3.35    0.80
   9  -1   9    3.09    0.74
   1   9   9    3.90    0.99
  -9   1   9    3.59    0.79
   2   9  -9    0.89    0.88
  -9   2  -9    1.07    0.68
   9  -2  -9    2.61    0.84
   9  -2   9    0.99    0.71
  -9   2   9    1.25    0.79
   2   9   9    0.46    0.80
   9  -3  -9    8.40    1.05
  -9   3  -9    7.11    1.05
   3   9   9    9.57    1.30
   9  -3   9    9.91    1.12
  -9   3   9    8.98    1.09
   9  -4  -9   12.10    1.18
  -9   4  -9   11.24    1.10
  -9   4   9    7.76    1.06
   9  -4   9    7.68    1.10
  -9   5  -9    2.13    1.24
  -9   5  -9    2.36    0.89
   9  -5  -9    2.67    0.88
   9  -5   9    2.97    1.00
  -9   5   9    3.53    1.28
  -9   5   9    3.32    0.83
  10   3  -9    1.50    0.83
  -3  10  -9    1.23    1.18
  -3  10   9    1.23    1.23
  10   3   9    1.29    0.77
  -2  10  -9   10.28    1.52
  10   2  -9   11.63    1.19
  -2  10   9    9.69    1.46
  10   2   9   12.81    1.16
  10   2   9   11.45    1.16
  10   1  -9    1.26    0.84
  -1  10  -9    0.73    0.95
  10   1   9    0.91    0.74
  -1  10   9    1.43    1.00
   0  10  -9   19.07    1.88
  10   0  -9   19.52    1.66
   0  10   9   17.87    1.85
 -10   0   9   20.26    1.65
  10   0   9   19.92    1.59
 -10   1  -9    4.01    0.87
  10  -1  -9    3.89    0.96
   1  10  -9    4.73    1.20
  10  -1   9    4.80    0.94
 -10   1   9    4.05    1.00
   1  10   9    5.57    1.21
 -10   2  -9    2.82    0.87
   2  10  -9    4.46    1.21
  10  -2  -9    2.78    0.96
   2  10   9    4.51    1.09
  10  -2   9    4.05    0.97
 -10   2   9    3.12    0.90
 -10   3  -9    1.75    0.81
  10  -3  -9    1.59    0.88
   3  10   9    1.46    1.10
 -10   3   9    0.26    0.82
  10  -3   9    0.10    0.82
   0   0 -10    0.34    0.17
   0   0  10    0.04    0.17
  -1   0 -10    2.73    0.22
   0   1 -10    2.35    0.23
   0  -1 -10    2.76    0.27
   1   0 -10    2.74    0.29
   0   1 -10    3.01    0.31
  -1   0 -10    2.70    0.30
   0   1  10    4.25    0.36
   0  -1  10    4.11    0.37
   1   0  10    4.24    0.34
  -1   0  10    4.01    0.32
  -1   1 -10   41.08    2.36
  -1   1 -10   42.59    2.29
   1  -1 -10   40.78    2.24
   1   1 -10   41.67    2.28
  -1  -1 -10   40.67    2.27
  -1   1  10   42.56    2.25
  -1  -1  10   43.32    2.26
   1   1  10   43.15    2.27
   1  -1  10   44.33    2.30
   2   1 -10    0.53    0.20
   1  -2 -10    0.61    0.17
  -1   2 -10    0.70    0.21
  -1   2 -10    0.57    0.23
  -2  -1 -10    0.77    0.23
   2   1 -10    0.56    0.20
  -2  -1  10    0.73    0.20
   2   1  10    0.89    0.22
  -1   2  10    0.79    0.18
  -1   2  10    0.93    0.23
   1  -2  10    0.88    0.27
   2   0 -10  137.66    7.01
   2   0 -10  137.67    7.03
  -2   0 -10  138.06    7.04
   0   2 -10  133.96    7.04
   0  -2 -10  136.49    7.00
   0   2 -10  141.49    7.49
   0   2  10  136.44    7.49
   0  -2  10  125.18    7.04
  -2   0  10  133.22    7.01
   0   2  10  131.90    7.01
   2   0  10  133.28    7.04
  -1  -2 -10  117.84    6.09
   1   2 -10  117.01    6.12
   1   2 -10  117.01    6.11
   2  -1 -10  120.96    6.09
  -2   1 -10  119.39    6.12
   1   2  10  116.77    6.49
   2  -1  10  117.86    6.12
   1   2  10  116.92    6.08
  -1  -2  10  112.32    6.10
  -2   1  10  113.28    6.08
  -2   2 -10   54.07    3.28
   2   2 -10   53.14    3.06
   2  -2 -10   56.62    3.04
   2   2 -10   55.76    3.08
  -2  -2 -10   56.12    3.05
  -2   2 -10   54.52    3.08
  -2   2  10   58.96    3.04
  -2  -2  10   63.01    3.06
   2   2  10   58.27    3.03
   2  -2  10   64.56    3.12
   3   2 -10    8.97    0.71
   3   2 -10    8.82    0.69
  -2   3 -10    8.78    0.71
  -2   3 -10    9.02    0.77
  -3  -2 -10    8.59    0.67
   2  -3 -10    9.10    0.64
   3   2  10   10.52    0.67
   2  -3  10   11.44    0.75
  -2   3  10   10.33    0.65
  -2   3  10   10.61    0.85
  -3  -2  10   11.07    0.67
  -1   3 -10   79.53    4.22
   1  -3 -10   82.19    4.17
  -1   3 -10   80.52    4.23
   3   1 -10   80.17    4.21
  -1   3 -10   84.04    4.52
  -3  -1 -10   84.02    4.23
   3   1 -10   79.41    4.22
  -1   3  10   74.98    4.17
   1  -3  10   78.93    4.24
   3   1  10   76.11    4.21
  -3  -1  10   78.89    4.20
  -1   3  10   79.50    4.52
   3   0 -10   16.94    0.98
   0   3 -10   16.97    0.99
  -3   0 -10   17.68    1.04
   0  -3 -10   17.26    0.94
   3   0 -10   16.72    0.97
   0   3 -10   17.39    1.01
   0   3 -10   17.28    1.07
   0   3  10   15.88    1.07
   0   3  10   15.23    0.95
   0   3  10   15.87    0.93
   0  -3  10   14.35    1.00
  -3   0  10   16.04    0.97
   3   0  10   15.49    1.01
   3  -1 -10    1.66    0.26
   1   3 -10    1.19    0.30
  -1  -3 -10    1.13    0.22
   1   3 -10    1.41    0.29
   3  -1 -10    0.81    0.22
  -3   1 -10    1.03    0.29
   1   3 -10    1.23    0.26
   1   3  10    0.93    0.13
   1   3  10    1.44    0.30
  -1  -3  10    1.38    0.30
   1   3  10    1.49    0.21
   3  -1  10    1.17    0.29
  -3   1  10    1.81    0.26
   3  -2 -10    0.66    0.24
  -2  -3 -10    0.39    0.22
  -3   2 -10    0.40    0.31
   2   3 -10    0.82    0.31
   2   3 -10    0.68    0.27
   3  -2 -10    0.37    0.18
  -3   2  10    0.54    0.26
   3  -2  10    0.54    0.29
  -2  -3  10    0.15    0.24
   2   3  10    0.20    0.17
   2   3  10    1.16    0.30
   3  -3 -10  104.24    5.49
  -3  -3 -10  101.82    5.51
  -3   3 -10  101.96    5.99
   3  -3 -10  100.93    5.52
   3   3 -10  102.54    5.56
  -3   3 -10   98.30    5.58
   3   3 -10  100.37    5.57
  -3  -3  10  111.74    5.53
   3  -3  10  110.53    5.59
  -3   3  10  113.02    6.05
   3   3  10  109.41    5.49
  -3   3  10  110.95    5.53
  -3   4 -10   49.16    2.89
   4   3 -10   48.24    2.86
  -4  -3 -10   49.27    2.81
  -3   4 -10   51.07    3.14
   4   3 -10   50.56    2.85
   3  -4 -10   50.32    2.82
  -3   4  10   51.96    2.81
  -3   4  10   56.86    3.19
   4   3  10   51.61    2.78
  -4  -3  10   54.30    2.82
   3  -4  10   52.40    2.88
   4   3  10   60.16    2.82
   4   2 -10   17.42    1.12
  -2   4 -10   17.31    1.08
  -2   4 -10   16.60    1.27
   2  -4 -10   18.70    1.08
   4   2 -10   17.50    1.14
  -4  -2 -10   16.49    1.11
  -2   4 -10   16.86    1.13
   4   2  10   23.08    1.13
   1  -4 -10   24.63    1.43
  -1   4 -10   24.02    1.63
   4   1 -10   24.14    1.49
   4   1 -10   23.99    1.48
  -1   4 -10   22.78    1.50
  -1   4 -10   24.35    1.48
  -4  -1 -10   23.11    1.52
   4   1  10   29.04    1.52
   1  -4  10   29.56    1.55
  -1   4  10   30.08    1.70
  -1   4  10   28.18    1.44
  -4  -1  10   29.75    1.50
   0   4 -10   23.35    1.44
   4   0 -10   22.45    1.30
   0  -4 -10   23.76    1.23
   0   4 -10   24.66    1.32
   0   4 -10   23.58    1.30
  -4   0 -10   22.49    1.35
   4   0 -10   23.85    1.29
   0   4  10   21.20    1.22
   0   4  10   21.14    1.43
   4   0  10   18.88    1.31
   0  -4  10   19.61    1.32
  -4   0  10   20.30    1.29
  -4   1 -10   63.89    3.37
  -1  -4 -10   67.25    3.26
   1   4 -10   68.80    3.32
   1   4 -10   64.53    3.33
   4  -1 -10   66.10    3.32
   1   4 -10   68.21    3.59
   4  -1 -10   67.00    3.29
   1   4  10   54.26    3.54
  -1  -4  10   54.93    3.31
  -4   1  10   52.45    3.29
   4  -1  10   51.69    3.33
  -4   2 -10   -0.18    0.33
   2   4 -10    0.60    0.33
   2   4 -10    0.02    0.34
   4  -2 -10    0.10    0.26
  -2  -4 -10    0.35    0.22
   2   4 -10    0.51    0.27
   4  -2 -10    0.29    0.22
  -2  -4  10    0.46    0.28
  -4   2  10    0.14    0.26
   2   4  10   -0.19    0.31
   4  -2  10    0.05    0.31
  -3  -4 -10   61.91    3.22
   4  -3 -10   64.61    3.20
   3   4 -10   59.79    3.31
   4  -3 -10   60.98    3.29
   3   4 -10   57.15    3.29
  -4   3 -10   59.73    3.34
  -3  -4  10   61.91    3.26
   4  -3  10   59.96    3.33
  -4   3  10   60.01    3.27
  -4   4 -10    0.78    0.42
   4  -4 -10    1.43    0.36
  -4   4 -10    0.64    0.58
   4   4 -10    1.64    0.40
   4  -4 -10    0.94    0.20
   4   4 -10    1.32    0.41
  -4   4  10    0.66    0.33
  -4   4  10    0.24    0.61
  -4  -4  10    1.07    0.33
   4  -4  10    0.76    0.42
  -4   5 -10    0.36    0.63
   5   4 -10    1.27    0.45
   4  -5 -10    1.44    0.39
   4  -5 -10    0.46    0.36
  -4   5 -10    0.40    0.49
  -4   5  10    1.15    0.65
  -4   5  10    1.51    0.40
   5   4  10    0.88    0.23
   4  -5  10    1.03    0.47
  -3   5 -10  132.18    7.16
  -5  -3 -10  128.60    7.10
  -3   5 -10  134.41    7.72
  -3   5 -10  133.68    7.07
   3  -5 -10  137.74    7.09
   5   3 -10  131.11    7.12
  -3   5  10  138.59    7.08
  -3   5  10  144.87    7.78
  -5  -3  10  139.60    7.11
   5   3  10  133.88    7.07
   3  -5  10  136.33    7.16
  -2   5 -10    5.44    0.58
   5   2 -10    6.00    0.57
  -2   5 -10    5.85    0.55
   5   2 -10    5.78    0.55
   2  -5 -10    6.14    0.56
  -5  -2 -10    6.10    0.57
  -2   5 -10    5.05    0.64
  -5  -2  10    5.24    0.54
   2  -5  10    5.74    0.57
  -2   5  10    5.76    0.70
  -2   5  10    5.00    0.45
   5   2  10    4.76    0.51
  -1   5 -10   13.27    1.05
   5   1 -10   13.02    0.88
   1  -5 -10   13.15    0.77
  -1   5 -10   13.05    0.90
  -1   5 -10   11.41    0.83
  -5  -1 -10   12.73    0.90
   5   1 -10   12.72    0.86
   5   1  10    9.34    0.87
  -1   5  10   13.35    1.08
   1  -5  10   11.22    0.89
  -5  -1  10   11.51    0.85
  -1   5  10   11.87    0.76
   0  -5 -10  114.89    5.92
   5   0 -10  111.92    6.00
   0   5 -10  109.50    6.00
   5   0 -10  109.26    6.00
   0   5 -10  110.29    5.97
   0   5 -10  106.98    6.45
  -5   0 -10  105.36    6.03
  -5   0  10  117.88    6.01
   0  -5  10  123.25    6.02
   0   5  10  123.59    6.48
   5   0  10  120.99    6.05
   1   5 -10    0.46    0.44
   1   5 -10    0.02    0.31
  -5   1 -10    0.16    0.35
   5  -1 -10    0.49    0.34
   5  -1 -10   -0.09    0.29
   1   5 -10    0.34    0.28
  -1  -5  10    0.34    0.31
   1   5  10    0.52    0.39
  -5   1  10    0.12    0.32
   5  -1  10   -0.21    0.36
   2   5 -10  136.15    6.88
   2   5 -10  129.72    7.48
   5  -2 -10  133.00    6.94
  -5   2 -10  127.01    6.99
   2   5 -10  128.01    6.96
   5  -2 -10  135.98    6.89
   2   5  10  133.33    7.46
   5  -2  10  128.57    6.99
  -2  -5  10  136.32    6.94
  -5   2  10  130.06    6.93
   5  -3 -10   36.32    2.16
  -5   3 -10   36.57    2.23
   3   5 -10   40.57    2.11
   5  -3 -10   40.65    2.05
   3   5 -10   36.24    2.20
   3   5  10   38.18    2.37
  -5   3  10   36.51    2.15
   5  -3  10   36.75    2.23
   4   5 -10    0.56    0.36
  -5   4 -10   -0.31    0.64
   5  -4 -10    0.60    0.42
   5  -4 -10    0.37    0.43
  -5   4 -10   -0.30    0.45
   5  -4  10    0.20    0.45
  -5   4  10    0.30    0.40
  -5   5 -10   74.90    4.17
  -5   5 -10   79.32    4.65
   5  -5 -10   71.62    4.10
   5   5 -10   66.43    4.05
   5  -5 -10   75.73    4.11
  -5   5  10   83.26    4.71
   5  -5  10   80.51    4.21
  -5   5  10   75.86    4.08
   6   5 -10    5.68    0.66
  -5   6 -10    6.12    0.98
  -5   6 -10    4.29    0.73
   5  -6 -10    5.84    0.71
   5  -6 -10    6.70    0.69
  -5   6  10    4.62    0.63
  -5   6  10    5.18    1.12
   5  -6  10    5.07    0.75
  -4   6 -10   14.33    1.50
  -4   6 -10   15.50    1.20
   6   4 -10   14.70    1.13
   6   4  10   15.18    0.94
  -4   6  10   14.96    1.49
  -4   6  10   15.91    1.08
   4  -6  10   15.20    1.23
   6   3 -10   49.23    2.68
  -3   6 -10   47.22    2.69
  -3   6 -10   46.19    3.02
   3  -6  10   46.96    2.70
  -6  -3  10   47.92    2.66
  -3   6  10   49.37    2.58
   6   3  10   43.45    2.60
  -3   6  10   48.20    3.04
  -6  -2 -10    2.58    0.49
   6   2 -10    2.61    0.49
  -2   6 -10    1.68    0.64
  -2   6 -10    2.56    0.39
  -2   6 -10    2.41    0.49
  -2   6  10    1.25    0.64
  -2   6  10    1.67    0.33
  -6  -2  10    2.23    0.47
   6   2  10    2.02    0.45
   2  -6  10    2.19    0.47
  -1   6 -10   44.31    2.42
  -6  -1 -10   45.01    2.49
  -1   6 -10   45.74    2.73
  -1   6 -10   43.00    2.41
   6   1 -10   44.93    2.46
  -1   6  10   45.51    2.30
   1  -6  10   39.91    2.42
   6   1  10   40.79    2.45
  -6  -1  10   41.12    2.44
  -1   6  10   43.12    2.71
  -6   0 -10    6.45    0.66
   0   6 -10    6.17    0.58
   6   0 -10    6.26    0.62
   0   6 -10    6.42    0.76
   0   6 -10    5.90    0.58
   0   6  10    4.97    0.68
  -6   0  10    4.50    0.57
   6   0  10    4.47    0.61
   1   6 -10    8.67    0.79
   1   6 -10    8.62    0.89
   1   6 -10    8.23    0.65
  -6   1 -10    7.70    0.78
   6  -1 -10    9.36    0.82
   6  -1  10    8.11    0.77
   1   6  10    9.25    0.92
  -6   1  10    8.69    0.84
   2   6 -10   12.36    0.79
   2   6 -10   12.90    1.16
   6  -2 -10   13.40    1.05
  -6   2 -10   11.97    1.11
  -6   2  10   12.40    0.98
   6  -2  10   12.85    1.04
   2   6  10   13.70    1.18
   6  -3 -10    2.71    0.54
  -6   3 -10    2.73    0.63
   3   6 -10    2.64    0.27
   6  -3  10    2.78    0.63
  -6   3  10    2.40    0.54
   3   6  10    2.74    0.64
   6  -4 -10    0.24    0.51
  -6   4 -10    0.32    0.50
  -6   4  10    0.68    0.49
   6  -4  10    0.14    0.52
   6  -5 -10    8.20    0.90
  -6   5 -10    7.98    0.89
  -6   5 -10    8.78    1.26
   6  -5  10   11.23    1.03
  -6   5  10    9.67    1.31
  -6   5  10   10.77    0.97
  -6   6 -10   11.47    1.07
  -6   6 -10   10.13    1.37
   6  -6 -10   10.87    0.98
  -6   6  10    8.37    1.40
   6  -6  10    8.10    0.99
  -6   6  10    8.94    0.89
  -6   7 -10   25.93    2.29
  -6   7 -10   26.46    1.87
  -6   7  10   27.31    2.51
  -6   7  10   28.47    1.80
  -5   7 -10    1.01    0.61
  -5   7 -10    0.32    0.86
   7   5 -10    0.77    0.54
  -5   7  10   -0.37    0.96
  -5   7  10    0.64    0.52
  -4   7 -10    0.88    0.57
  -4   7 -10   -0.54    0.73
   7   4 -10    0.22    0.54
  -4   7  10    0.13    0.90
  -4   7  10    0.05    0.41
   7   4  10    0.24    0.37
  -3   7 -10    2.01    0.75
  -3   7 -10    2.78    0.55
   7   3 -10    2.53    0.56
  -3   7  10    2.64    0.82
  -3   7  10    2.06    0.40
   7   3  10    2.23    0.52
  -2   7 -10   43.54    2.74
  -2   7 -10   42.30    2.38
   7   2 -10   43.43    2.47
  -7  -2  10   37.40    2.41
  -2   7  10   45.15    2.27
   7   2  10   39.71    2.41
  -2   7  10   42.43    2.78
   7   1 -10    0.63    0.47
  -7  -1 -10    0.81    0.54
  -1   7 -10    0.68    0.36
  -1   7 -10   -0.16    0.61
  -1   7  10    0.18    0.59
  -7  -1  10   -0.07    0.44
   7   1  10    0.58    0.50
  -7   0 -10   10.24    0.98
   0   7 -10   11.05    0.71
   0   7 -10   12.53    1.21
   7   0 -10   10.80    1.01
   0   7  10   10.46    1.08
  -7   0  10    8.39    0.85
   7   0  10    8.65    0.85
   7  -1 -10   18.06    1.39
   1   7 -10   18.01    1.52
  -7   1 -10   15.19    1.35
   7  -1  10   20.54    1.37
  -7   1  10   21.37    1.36
   1   7  10   22.20    1.58
   7  -2 -10   55.97    2.98
  -7   2 -10   53.75    3.01
   2   7 -10   54.73    3.27
   2   7  10   47.96    3.19
   7  -2  10   48.69    2.99
  -7   2  10   49.39    2.94
   7  -3 -10    1.89    0.59
  -7   3 -10    1.38    0.59
   3   7  10    1.72    0.68
  -7   3  10    1.57    0.56
   7  -3  10    2.09    0.63
  -7   4 -10    9.05    0.96
   7  -4 -10   10.06    0.95
   7  -4  10   10.05    1.00
  -7   4  10    8.99    0.90
  -7   5 -10   32.39    2.05
  -7   5 -10   31.57    2.41
   7  -5 -10   30.05    1.95
  -7   5  10   27.68    2.42
   7  -5  10   29.85    2.06
  -7   5  10   26.95    1.91
  -7   6 -10   11.22    1.12
  -7   6 -10   12.85    1.51
   7  -6 -10   12.54    1.16
  -7   6  10    8.22    1.54
  -7   6  10   11.07    1.05
   7  -6  10   11.50    1.21
  -7   7 -10   11.38    1.16
  -7   7 -10   12.82    1.66
  -7   7  10   10.58    1.06
  -7   7  10   11.06    1.64
  -6   8 -10    3.98    1.36
  -6   8 -10    3.96    0.86
  -6   8  10    4.91    0.75
  -6   8  10    5.67    1.48
  -5   8 -10    0.88    0.62
  -5   8 -10   -0.45    0.93
   8   5 -10    1.08    0.61
  -5   8  10    0.35    1.17
  -5   8  10    0.86    0.53
   8   4 -10   13.72    1.18
  -4   8 -10   12.34    1.44
  -4   8 -10   12.20    1.12
   8   4  10   12.34    1.02
  -4   8  10   12.71    1.51
  -4   8  10   14.69    1.00
   8   3 -10   15.14    1.26
  -3   8 -10   13.76    1.10
  -3   8 -10   13.46    1.40
   8   3  10   14.26    1.12
   8   3  10   13.97    1.15
  -3   8  10   15.68    1.59
   8   2 -10   12.58    1.19
  -2   8 -10   13.81    1.37
  -2   8 -10   12.83    0.96
  -2   8  10   14.71    1.43
   8   2  10   13.56    1.12
  -8  -2  10   12.78    1.14
  -8  -1 -10   -0.02    0.58
  -1   8 -10    0.69    0.30
   8   1 -10   -0.24    0.59
  -1   8 -10    0.96    0.77
   8   1  10    0.43    0.58
  -8  -1  10    0.26    0.61
  -1   8  10    0.66    0.72
   8   0 -10    3.27    0.72
   0   8 -10    3.44    0.86
  -8   0 -10    2.65    0.71
   0   8  10    3.56    0.79
  -8   0  10    2.80    0.66
   8   0  10    3.08    0.65
   8  -1 -10   39.11    2.45
  -8   1 -10   38.99    2.46
   1   8 -10   41.38    2.76
  -8   1  10   41.35    2.45
   1   8  10   41.56    2.72
   8  -1  10   40.01    2.44
  -8   2 -10   10.54    1.04
   2   8 -10   11.23    1.21
   8  -2 -10   10.16    1.02
  -8   2  10   11.11    1.02
   8  -2  10   10.39    1.06
   2   8  10   10.97    1.19
  -8   3 -10   10.12    1.09
   8  -3 -10   12.37    1.11
   3   8  10    8.84    1.18
  -8   3  10    9.22    0.99
   8  -3  10    9.95    1.08
   8  -4 -10    8.56    1.00
  -8   4 -10    9.29    1.03
   8  -4  10    9.95    1.07
  -8   4  10    9.55    1.03
  -8   5 -10    7.90    1.04
  -8   5 -10    7.20    1.37
   8  -5 -10    7.82    1.05
  -8   5  10    7.46    1.40
   8  -5  10    9.38    1.08
  -8   5  10    8.19    0.99
  -8   6 -10    2.97    1.14
   8  -6 -10    2.54    0.85
  -8   6 -10    2.91    0.87
  -8   6  10    1.14    1.18
  -8   6  10    2.08    0.79
   8  -6  10    1.80    0.93
  -5   9 -10    3.23    1.30
  -5   9 -10    3.46    0.76
  -5   9  10    3.62    1.33
  -4   9 -10   21.18    2.13
  -4   9 -10   18.88    1.39
   9   4 -10   19.43    1.54
  -4   9  10   22.98    2.15
   9   3 -10   14.95    1.36
  -3   9 -10   13.94    1.07
  -3   9 -10   17.03    1.65
  -3   9  10   12.77    1.64
   9   3  10   15.12    1.26
  -2   9 -10    4.59    1.02
   9   2 -10    3.91    0.82
   9   2  10    5.50    0.79
  -2   9  10    5.34    1.16
  -1   9 -10   46.97    3.41
   9   1 -10   45.40    3.05
  -1   9  10   57.20    3.44
   9   1  10   55.21    3.03
  -9  -1  10   53.29    3.10
  -9   0 -10    0.69    0.74
   9   0 -10    1.00    0.74
   0   9 -10    0.21    0.86
  -9   0  10    0.49    0.73
   9   0  10    0.34    0.69
   0   9  10    1.42    0.83
   9  -1 -10    0.07    0.77
  -9   1 -10    0.37    0.74
   1   9 -10    0.30    0.89
   9  -1  10    0.91    0.73
  -9   1  10   -0.18    0.73
   1   9  10    0.79    0.79
  -9   2 -10    9.78    1.05
   9  -2 -10    7.96    1.02
   2   9 -10    9.17    1.30
   2   9  10    9.17    1.24
  -9   2  10    8.75    1.01
   9  -2  10    7.85    1.06
   9  -3 -10    8.29    1.10
  -9   3 -10    8.06    1.03
  -9   3  10    6.98    1.02
   9  -3  10    6.11    1.03
   3   9  10    6.56    1.12
  -9   4 -10    6.31    1.00
   9  -4 -10    4.85    1.02
  -9   4  10    4.41    0.94
   9  -4  10    5.19    1.06
   9  -5 -10    1.10    0.92
  -9   5 -10    0.57    0.84
  -9   5 -10    1.87    1.18
   9  -5  10   -0.07    0.85
  -9   5  10    1.42    1.33
  -9   5  10    0.73    0.85
  10   3 -10    5.38    0.97
  -3  10 -10    3.39    1.24
  -3  10  10    4.25    1.35
  10   3  10    4.36    0.84
  -2  10 -10    4.29    1.14
  10   2 -10    6.61    0.99
  10   2  10    5.60    0.93
  10   2  10    5.75    0.88
  -2  10  10    4.41    1.29
  -1  10 -10    0.98    1.04
  10   1 -10    0.80    0.83
  -1  10  10    1.03    1.10
  10   1  10    0.92    0.76
   0  10 -10   11.66    1.46
  10   0 -10   11.29    1.22
   0  10  10   11.35    1.45
 -10   0  10   11.20    1.25
  10   0  10    8.42    1.11
 -10   1 -10    2.24    0.90
  10  -1 -10    2.98    0.87
   1  10 -10    3.15    1.03
   1  10  10    2.92    0.99
  10  -1  10    2.66    0.88
 -10   1  10    2.46    0.88
 -10   2 -10    1.65    0.89
   2  10 -10    0.72    1.08
  10  -2 -10    0.70    0.85
   2  10  10    0.95    1.05
  10  -2  10    3.07    0.93
 -10   2  10    0.85    0.89
  10  -3 -10    2.30    0.98
 -10   3 -10    2.57    0.85
 -10   3  10    1.12    0.93
  10  -3  10    2.89    0.98
   3  10  10    2.10    1.13
   0   0 -11    0.04    0.19
   0   0  11    0.61    0.23
  -1   0 -11    2.21    0.28
   1   0 -11    1.56    0.25
   0   1 -11    2.89    0.33
   0  -1 -11    2.04    0.27
  -1   0 -11    2.18    0.18
   0   1  11    2.31    0.29
   0  -1  11    2.51    0.21
  -1   0  11    1.95    0.25
   0   1  11    2.21    0.20
   0  -1  11    2.25    0.29
   1   0  11    2.19    0.30
  -1  -1 -11   55.09    3.03
  -1   1 -11   55.82    3.05
  -1   1 -11   56.70    3.17
   1  -1 -11   55.02    3.01
   1   1 -11   57.56    3.05
  -1  -1  11   59.21    3.03
  -1   1  11   58.54    3.01
   1   1  11   57.31    3.03
   1  -1  11   57.10    3.06
  -1   2 -11  135.22    7.37
   2   1 -11  129.17    6.93
  -1   2 -11  135.34    6.94
  -2  -1 -11  137.26    6.93
   2   1 -11  132.64    6.92
   1  -2 -11  130.42    6.89
   2   1  11  134.84    6.92
   1  -2  11  136.63    6.96
  -1   2  11  134.51    7.39
  -2  -1  11  127.26    6.90
  -1   2  11  128.04    6.89
   0   2 -11   90.65    5.15
   2   0 -11   97.94    5.14
   2   0 -11   97.38    5.12
  -2   0 -11   98.89    5.15
   0   2 -11   97.39    5.45
   0  -2 -11   98.32    5.11
  -2   0  11   98.31    5.12
   2   0  11   97.87    5.15
   0   2  11  101.11    5.46
   0  -2  11   97.90    5.16
   0   2  11  101.80    5.13
   1   2 -11   69.88    3.90
  -2   1 -11   70.71    3.92
   2  -1 -11   70.49    3.87
   1   2 -11   70.69    3.91
  -1  -2 -11   72.79    3.88
  -1  -2  11   74.67    3.91
   1   2  11   77.06    4.13
  -2   1  11   75.63    3.88
   1   2  11   76.60    3.88
   2  -1  11   78.76    3.93
  -2   2 -11   34.40    2.02
  -2   2 -11   31.85    1.92
   2  -2 -11   33.23    1.87
  -2  -2 -11   33.98    1.89
   2   2 -11   33.10    1.92
   2   2 -11   30.69    1.89
  -2  -2  11   37.00    1.89
  -2   2  11   35.81    1.88
   2  -2  11   37.47    1.95
   2   2  11   36.43    1.87
  -3  -2 -11   64.38    3.42
   3   2 -11   62.10    3.43
  -2   3 -11   62.70    3.67
  -2   3 -11   65.66    3.46
   2  -3 -11   64.38    3.39
   3   2 -11   66.41    3.43
   2  -3  11   64.87    3.46
  -2   3  11   63.29    3.39
   3   2  11   61.26    3.39
  -3  -2  11   65.79    3.41
  -2   3  11   63.99    3.71
   3   1 -11   12.31    0.85
  -1   3 -11   12.34    0.86
  -3  -1 -11   12.50    0.85
   1  -3 -11   13.47    0.79
  -1   3 -11   14.30    0.93
  -3  -1  11   13.51    0.83
   3   1  11   12.66    0.85
   1  -3  11   13.57    0.89
  -1   3  11   13.99    0.94
  -1   3  11   13.13    0.80
   3   0 -11   99.57    5.06
  -3   0 -11   98.14    5.09
   0  -3 -11   98.44    5.02
   0   3 -11   98.38    5.08
   0   3 -11   96.98    5.08
   0   3 -11   98.50    5.40
   3   0 -11   99.08    5.05
   0   3  11   94.20    5.03
   0  -3  11   91.86    5.08
   0   3  11   92.95    5.40
  -3   0  11   95.23    5.05
   3   0  11   92.00    5.07
   3  -1 -11  105.25    5.47
   1   3 -11  104.28    5.49
   1   3 -11  105.82    5.86
   1   3 -11  104.79    5.50
  -1  -3 -11  106.38    5.45
  -3   1 -11  106.13    5.51
   3  -1 -11  107.49    5.46
   1   3  11  103.70    5.85
   1   3  11  106.76    5.42
  -1  -3  11   98.44    5.49
   3  -1  11  103.82    5.51
  -3   1  11  101.05    5.46
   1   3  11  102.67    5.43
  -2  -3 -11   79.61    4.02
   3  -2 -11   80.89    4.01
   2   3 -11   75.47    4.07
   3  -2 -11   81.13    4.04
   2   3 -11   77.62    4.07
  -3   2 -11   76.82    4.09
  -3   2  11   71.88    4.02
   2   3  11   71.18    3.98
   3  -2  11   74.44    4.08
   2   3  11   74.45    4.33
  -2  -3  11   75.28    4.04
  -3  -3 -11   37.21    2.05
   3   3 -11   37.38    2.12
   3   3 -11   35.11    2.09
   3  -3 -11   36.63    2.07
  -3   3 -11   36.41    2.29
  -3   3 -11   37.57    2.14
   3   3  11   40.59    2.04
   3   3  11   37.88    2.02
  -3   3  11   35.87    2.05
  -3  -3  11   36.45    2.06
  -3   3  11   38.31    2.36
   3  -3  11   39.09    2.15
  -3   4 -11    3.27    0.58
   3  -4 -11    3.54    0.44
  -3   4 -11    3.59    0.51
   4   3 -11    3.61    0.50
   4   3 -11    3.85    0.48
  -4  -3 -11    4.46    0.45
   3  -4  11    3.94    0.50
  -3   4  11    4.12    0.43
  -3   4  11    3.77    0.65
   4   3  11    3.79    0.40
  -4  -3  11    4.54    0.43
   4   2 -11    0.89    0.31
  -4  -2 -11    0.96    0.32
  -2   4 -11    0.96    0.40
  -2   4 -11    0.81    0.31
   4   2 -11    0.59    0.32
   2  -4 -11    1.02    0.28
  -2   4 -11    0.84    0.33
   4   2  11    0.80    0.30
  -4  -2  11    1.14    0.29
  -2   4  11    1.27    0.44
  -2   4  11    0.53    0.27
  -1   4 -11  293.66   14.73
   1  -4 -11  303.07   14.64
  -1   4 -11  282.09   14.69
  -4  -1 -11  286.28   14.71
   4   1 -11  289.01   14.68
  -1   4 -11  285.12   15.73
   4   1 -11  298.17   14.74
  -1   4  11  274.90   14.64
   1  -4  11  277.26   14.71
   4   1  11  259.79   14.68
  -4  -1  11  274.69   14.67
  -1   4  11  281.11   15.74
   0   4 -11    7.39    0.62
   0  -4 -11    7.64    0.53
   4   0 -11    7.58    0.60
   0   4 -11    7.05    0.62
   4   0 -11    7.84    0.61
   0   4 -11    7.35    0.71
  -4   0 -11    7.33    0.65
   0  -4  11    6.23    0.59
  -4   0  11    7.46    0.63
   4   0  11    7.34    0.67
   0   4  11    7.03    0.53
   0   4  11    7.24    0.70
   4  -1 -11  108.58    5.79
   4  -1 -11  104.05    5.80
  -1  -4 -11  109.30    5.76
  -4   1 -11  103.23    5.84
   1   4 -11  103.61    6.23
   1   4 -11  109.93    5.81
   1   4 -11  102.14    5.82
  -4   1  11  114.84    5.81
   4  -1  11  118.09    5.86
  -1  -4  11  116.41    5.84
   1   4  11  117.30    5.72
   1   4  11  117.14    6.24
   1   4  11  111.92    5.71
   2   4 -11   32.07    1.91
   4  -2 -11   32.89    1.88
   4  -2 -11   35.18    1.82
  -2  -4 -11   33.35    1.82
  -4   2 -11   32.09    1.94
   2   4 -11   33.76    1.88
  -2  -4  11   34.30    1.89
   2   4  11   33.37    2.04
  -4   2  11   32.78    1.88
   4  -2  11   32.01    1.93
  -4   3 -11    8.57    0.80
   4  -3 -11    9.01    0.74
   3   4 -11    7.50    0.76
   4  -3 -11    9.15    0.60
   3   4 -11    8.41    0.74
  -4   3  11    9.06    0.70
   4  -3  11    8.09    0.78
  -3  -4  11    8.42    0.69
  -4   4 -11   33.31    2.14
   4   4 -11   35.17    2.11
   4   4 -11   32.37    2.10
   4  -4 -11   36.76    1.96
   4  -4 -11   33.81    2.06
  -4   4 -11   35.38    2.39
  -4   4  11   38.66    2.09
   4  -4  11   39.56    2.19
   4   4  11   38.49    1.93
  -4  -4  11   38.27    2.06
  -4   4  11   41.71    2.45
   4  -5 -11    4.49    0.53
  -4   5 -11    4.72    0.81
   5   4 -11    5.07    0.62
  -4   5 -11    4.21    0.66
   5   4  11    5.46    0.46
  -4   5  11    4.33    0.81
  -4   5  11    4.90    0.54
   5   4  11    4.77    0.44
   4  -5  11    6.19    0.66
   5   3 -11   26.03    1.51
  -3   5 -11   26.39    1.57
  -3   5 -11   23.89    1.73
   5   3 -11   25.86    1.53
  -5  -3 -11   23.98    1.49
  -3   5 -11   25.55    1.42
   3  -5 -11   25.51    1.44
  -3   5  11   23.49    1.77
  -5  -3  11   22.72    1.47
   3  -5  11   25.51    1.57
  -3   5  11   22.86    1.42
   5   3  11   21.25    1.42
  -5  -2 -11   44.18    2.59
  -2   5 -11   46.59    2.54
   2  -5 -11   46.76    2.52
  -2   5 -11   45.83    2.62
   5   2 -11   45.22    2.59
  -2   5 -11   46.05    2.84
   5   2 -11   46.58    2.58
  -2   5  11   48.24    2.51
  -2   5  11   49.11    2.88
   2  -5  11   47.71    2.62
  -5  -2  11   47.74    2.57
   5   2  11   44.66    2.57
   1  -5 -11    5.57    0.52
   5   1 -11    5.89    0.57
  -1   5 -11    5.57    0.53
  -1   5 -11    5.41    0.55
  -1   5 -11    6.00    0.68
   5   1 -11    5.63    0.55
  -5  -1 -11    6.11    0.62
  -1   5  11    6.52    0.67
   1  -5  11    6.86    0.61
   5   1  11    5.85    0.59
  -5  -1  11    6.42    0.58
  -1   5  11    7.01    0.52
  -5   0 -11   97.72    5.05
   0   5 -11   96.59    5.40
   0   5 -11   94.22    4.98
   5   0 -11   93.89    5.00
   5   0 -11   99.05    5.00
   0   5 -11   94.36    5.00
   0   5  11   94.74    5.39
  -5   0  11   89.81    5.00
   5   0  11   88.99    5.02
   0  -5  11   92.53    5.01
   1   5 -11   16.95    1.16
   5  -1 -11   18.44    1.10
   5  -1 -11   17.76    1.16
   1   5 -11   17.41    1.31
  -5   1 -11   18.83    1.22
   1   5 -11   18.78    1.13
   5  -1  11   16.76    1.20
   1   5  11   17.58    1.28
  -5   1  11   17.32    1.14
  -1  -5  11   17.84    1.16
   2   5 -11   46.96    2.48
   2   5 -11   43.83    2.53
   5  -2 -11   47.43    2.45
  -5   2 -11   43.85    2.58
   2   5 -11   47.07    2.78
   5  -2 -11   46.54    2.54
  -2  -5  11   47.07    2.53
   2   5  11   45.42    2.72
   5  -2  11   42.35    2.57
  -5   2  11   39.97    2.49
   3   5 -11    1.87    0.45
   5  -3 -11    1.98    0.47
   3   5 -11    2.44    0.42
  -5   3 -11    2.06    0.56
   5  -3 -11    2.37    0.32
   3   5  11    1.71    0.51
   5  -3  11    1.13    0.52
  -5   3  11    1.54    0.44
   5  -4 -11    1.90    0.50
   4   5 -11    2.23    0.44
  -5   4 -11    1.26    0.69
  -5   4 -11    1.53    0.53
   5  -4  11    2.39    0.56
  -5   4  11    2.97    0.46
   5  -5 -11    9.42    0.91
  -5   5 -11    9.12    1.12
   5   5 -11    8.59    0.77
  -5   5 -11   10.16    0.96
   5  -5  11    8.53    0.91
  -5   5  11    8.12    1.17
  -5   5  11    9.16    0.87
   6   5 -11    1.67    0.54
  -5   6 -11    2.37    0.90
  -5   6 -11    1.36    0.62
  -5   6  11    2.30    0.99
   5  -6  11    2.02    0.64
  -5   6  11    1.85    0.52
  -4   6 -11   23.21    1.63
  -4   6 -11   25.56    1.95
   6   4 -11   23.73    1.59
  -4   6  11   25.59    1.96
   4  -6  11   25.48    1.68
   6   4  11   23.75    1.41
   6   4  11   24.54    1.42
  -4   6  11   25.87    1.51
  -3   6 -11    7.52    0.92
  -3   6 -11    7.92    0.76
   6   3 -11    8.00    0.73
   3  -6  11    7.13    0.72
  -6  -3  11    7.33    0.69
   6   3  11    6.79    0.65
  -3   6  11    6.23    0.58
  -3   6  11    6.41    0.91
   6   2 -11   22.35    1.42
  -2   6 -11   19.36    1.39
  -2   6 -11   19.47    1.61
  -6  -2 -11   20.60    1.43
  -2   6 -11   20.63    1.32
  -2   6  11   24.94    1.71
  -2   6  11   23.57    1.27
   6   2  11   20.93    1.40
   2  -6  11   23.55    1.43
  -6  -2  11   22.86    1.39
  -6  -1 -11   51.50    3.07
   6   1 -11   53.13    3.06
  -1   6 -11   52.95    3.31
  -1   6 -11   51.76    3.02
  -1   6 -11   52.14    3.01
  -1   6  11   57.82    3.37
  -6  -1  11   56.18    3.04
  -1   6  11   61.99    2.91
   6   1  11   55.09    3.06
   1  -6  11   56.45    3.05
   0   6 -11    9.45    0.81
   0   6 -11    9.85    0.77
   0   6 -11   10.87    1.05
  -6   0 -11    8.48    0.82
   6   0 -11    9.94    0.85
  -6   0  11    9.82    0.83
   0   6  11   11.10    0.97
   6   0  11    8.83    0.84
   1   6 -11    7.29    0.89
   1   6 -11    8.60    0.70
  -6   1 -11    8.52    0.82
   1   6 -11    8.89    0.82
   6  -1 -11    8.45    0.83
  -6   1  11   10.44    0.87
   6  -1  11   11.69    0.94
   1   6  11    9.87    0.94
   2   6 -11   12.41    1.16
   6  -2 -11   12.38    1.02
   2   6 -11   12.50    0.84
   2   6 -11   11.67    1.03
  -6   2 -11   10.55    1.07
   2   6  11   15.67    1.21
  -6   2  11   13.85    1.01
   6  -2  11   16.59    1.16
   6  -3 -11    3.97    0.58
  -6   3 -11    3.41    0.65
   3   6 -11    4.05    0.38
   6  -3  11    2.81    0.67
  -6   3  11    3.56    0.58
   3   6  11    3.14    0.66
   4   6 -11   35.01    1.88
  -6   4 -11   36.48    2.54
  -6   4 -11   32.75    2.17
   6  -4 -11   34.00    2.08
  -6   4  11   34.56    2.08
   6  -4  11   34.40    2.16
  -6   5 -11    0.77    0.59
  -6   5 -11    1.68    0.82
   6  -5 -11    1.29    0.54
   6  -5  11    0.53    0.66
  -6   5  11    1.34    0.55
  -6   5  11   -0.26    0.88
  -6   6 -11    1.10    0.68
   6  -6 -11    0.46    0.57
  -6   6 -11    0.69    0.98
  -6   6  11    1.77    0.60
   6  -6  11    1.66    0.70
  -6   6  11    1.35    1.04
  -6   7 -11    5.41    0.86
  -6   7 -11    6.10    1.27
  -6   7  11    6.17    0.77
  -6   7  11    5.49    1.33
  -5   7 -11    2.77    0.70
   7   5 -11    2.88    0.61
  -5   7 -11    2.01    1.01
  -5   7  11    2.20    0.55
  -5   7  11    1.31    1.02
  -4   7 -11    7.28    0.81
   7   4 -11    7.46    0.81
  -4   7 -11    6.15    1.09
  -4   7  11    8.24    1.25
  -4   7  11    7.70    0.69
   7   4  11    7.63    0.70
  -3   7 -11   26.61    1.78
  -3   7 -11   29.08    2.13
   7   3 -11   25.51    1.78
  -3   7  11   31.50    2.23
   7   3  11   28.92    1.73
  -3   7  11   30.05    1.66
  -2   7 -11    5.48    0.66
  -2   7 -11    5.85    0.86
   7   2 -11    5.93    0.74
   7   2  11    7.93    0.73
  -7  -2  11    7.84    0.78
  -2   7  11    8.59    0.60
  -2   7  11    6.73    0.94
   7   1 -11    3.73    0.62
  -7  -1 -11    3.93    0.65
  -1   7 -11    4.13    0.53
  -1   7 -11    4.23    0.80
   7   1  11    6.43    0.65
  -7  -1  11    5.66    0.69
  -1   7  11    6.29    0.83
  -7   0 -11   12.93    1.22
   0   7 -11   13.88    1.36
   7   0 -11   13.13    1.18
   0   7 -11   13.67    0.96
   0   7  11   17.04    1.38
   7   0  11   17.83    1.21
  -7   0  11   16.72    1.15
   1   7 -11    8.45    0.59
   7  -1 -11    8.25    0.87
  -7   1 -11    7.17    0.85
   1   7 -11    8.20    0.95
   1   7  11   11.13    1.05
   7  -1  11   10.74    0.95
  -7   1  11    9.57    0.90
   7  -2 -11   12.31    1.14
  -7   2 -11   11.84    1.09
   2   7 -11   12.23    1.23
  -7   2  11   11.46    1.03
   7  -2  11   11.83    1.14
   2   7  11   12.35    1.19
   7  -3 -11   25.28    1.64
  -7   3 -11   24.19    1.67
  -7   3  11   21.76    1.58
   7  -3  11   21.83    1.61
   3   7  11   21.41    1.78
  -7   4 -11    2.04    0.68
   7  -4 -11    3.27    0.68
   7  -4  11    1.25    0.64
  -7   4  11    1.51    0.57
  -7   5 -11    4.28    1.15
   7  -5 -11    3.81    0.76
  -7   5 -11    4.50    0.86
   7  -5  11    4.82    0.84
  -7   5  11    4.41    0.76
  -7   5  11    5.48    1.25
  -7   6 -11   24.99    2.25
   7  -6 -11   23.20    1.74
  -7   6 -11   22.69    1.73
  -7   6  11   23.93    1.65
  -7   6  11   21.15    2.19
   7  -6  11   21.29    1.73
  -7   7 -11    6.75    0.99
  -7   7 -11    6.12    1.37
  -7   7  11    6.38    0.88
  -7   7  11    8.06    1.48
  -6   8 -11    3.21    1.19
  -6   8 -11    3.33    0.81
  -6   8  11    1.79    1.36
  -6   8  11    3.84    0.73
  -5   8 -11   18.32    1.80
  -5   8 -11   15.45    1.36
   8   5 -11   14.60    1.31
  -5   8  11   16.86    1.22
  -5   8  11   15.66    1.87
  -4   8 -11    4.87    0.72
   8   4 -11    4.33    0.75
  -4   8 -11    4.79    1.03
  -4   8  11    3.83    0.57
   8   4  11    2.89    0.56
  -4   8  11    3.66    1.09
  -3   8 -11    3.38    0.62
   8   3 -11    3.65    0.72
  -3   8 -11    4.31    0.91
  -3   8  11    5.40    1.11
   8   3  11    4.48    0.67
   8   2 -11   22.20    1.57
  -2   8 -11   19.79    1.35
  -2   8 -11   21.81    1.85
  -2   8  11   23.93    1.92
  -8  -2  11   22.59    1.58
   8   2  11   20.92    1.51
  -1   8 -11   47.73    2.63
  -1   8 -11   49.00    3.17
  -8  -1 -11   47.75    2.87
   8   1 -11   49.31    2.85
   8   1  11   48.81    2.83
  -1   8  11   49.83    3.15
  -8  -1  11   48.23    2.84
   0   8 -11    7.09    0.93
  -8   0 -11    5.81    0.86
   8   0 -11    5.72    0.78
  -8   0  11    5.64    0.82
   8   0  11    5.63    0.77
   0   8  11    7.67    1.02
   1   8 -11    3.18    0.87
  -8   1 -11    3.07    0.70
   8  -1 -11    2.66    0.68
   1   8  11    2.48    0.75
  -8   1  11    3.24    0.73
   8  -1  11    3.67    0.74
   8  -2 -11   17.63    1.46
   2   8 -11   20.53    1.68
  -8   2 -11   19.43    1.49
   8  -2  11   17.86    1.51
   2   8  11   19.48    1.63
  -8   2  11   18.79    1.44
   8  -3 -11   14.22    1.23
  -8   3 -11   12.87    1.18
  -8   3  11    9.71    1.03
   3   8  11   11.68    1.22
   8  -3  11   10.34    1.10
   8  -4 -11    8.24    1.00
  -8   4 -11    8.77    1.00
  -8   4  11    7.93    0.97
   8  -4  11    6.73    1.05
   8  -5 -11    4.24    0.87
  -8   5 -11    5.03    0.86
  -8   5 -11    5.84    1.18
  -8   5  11    2.76    0.81
  -8   5  11    3.30    1.30
   8  -5  11    4.03    0.96
  -8   6 -11    1.60    0.84
  -8   6 -11    2.39    1.23
   8  -6 -11    2.34    0.92
   8  -6  11    2.86    0.91
  -8   6  11    2.19    0.79
  -8   6  11    1.10    1.31
  -5   9 -11    5.77    1.41
  -5   9 -11    4.88    0.82
  -5   9  11    8.37    1.62
   9   4 -11   16.51    1.39
  -4   9 -11   12.36    1.17
  -4   9 -11   15.37    1.70
  -4   9  11   14.00    1.76
  -3   9 -11    3.93    1.11
  -3   9 -11    2.37    0.56
   9   3 -11    4.13    0.85
   9   3  11    3.95    0.74
  -3   9  11    3.60    1.17
   9   3  11    3.91    0.73
  -2   9 -11   20.18    1.89
   9   2 -11   19.67    1.58
   9   2  11   20.56    1.49
  -2   9  11   19.17    1.95
  -1   9 -11    5.98    1.02
   9   1 -11    5.12    0.88
   9   1  11    3.01    0.80
  -1   9  11    5.77    1.09
  -9  -1  11    4.12    0.87
   0   9 -11    4.88    1.03
  -9   0 -11    5.40    0.92
   9   0 -11    5.92    0.86
   9   0  11    5.16    0.87
  -9   0  11    6.71    0.89
   0   9  11    5.49    1.08
   9  -1 -11    7.33    0.95
   1   9 -11    6.99    1.08
  -9   1 -11    5.88    0.92
   9  -1  11    6.40    0.88
   1   9  11    6.35    1.10
  -9   1  11    7.00    0.98
   9  -2 -11    8.33    1.09
  -9   2 -11    7.92    1.07
   2   9 -11    9.50    1.22
   2   9  11    8.14    1.13
   9  -2  11    8.25    1.03
  -9   2  11    8.85    1.02
  -9   3 -11   43.62    2.74
   9  -3 -11   43.08    2.75
   9  -3  11   46.28    2.78
   3   9  11   46.61    3.08
  -9   3  11   40.60    2.71
   9  -4 -11   18.96    1.59
  -9   4 -11   16.32    1.50
   9  -4  11   18.11    1.60
  -9   4  11   16.73    1.57
  -9   5 -11    0.94    0.78
   9  -5 -11    0.68    0.86
  -9   5 -11    0.43    1.12
   9  -5  11    0.58    0.90
  -9   5  11    0.52    1.29
  -9   5  11   -0.28    0.74
  10   3 -11    4.08    0.94
  -3  10 -11    3.84    1.25
  -3  10  11    4.20    1.23
  10   3  11    3.16    0.81
  10   2 -11    0.43    0.81
  -2  10 -11    1.73    1.12
  10   2  11    2.26    0.79
  -2  10  11    2.17    1.07
  10   2  11    0.72    0.79
  -1  10 -11    4.54    1.10
  10   1 -11    5.32    1.01
  10   1  11    6.15    0.93
  -1  10  11    5.85    1.18
   0  10 -11    1.85    0.97
  10   0 -11    1.65    0.83
 -10   0  11    3.31    0.88
  10   0  11    2.11    0.81
   0  10  11    3.04    1.00
   1  10 -11    1.58    1.04
  10  -1 -11    0.08    0.85
 -10   1 -11    0.28    0.77
 -10   1  11    0.69    0.89
  10  -1  11    1.08    0.77
   1  10  11    0.09    0.89
 -10   2 -11   36.56    2.57
  10  -2 -11   37.52    2.58
   2  10 -11   46.03    3.05
 -10   2  11   37.94    2.60
  10  -2  11   41.41    2.59
   2  10  11   41.72    2.89
  10  -3 -11    5.46    1.11
 -10   3 -11    4.27    1.03
 -10   3  11    5.03    1.00
  10  -3  11    4.55    1.06
   3  10  11    4.14    1.23
   0   0 -12   22.91    1.23
   0   0  12   19.43    1.22
   0  -1 -12    5.74    0.48
   1   0 -12    5.53    0.49
  -1   0 -12    5.73    0.54
   0   1 -12    6.49    0.57
   0  -1  12    6.44    0.53
   1   0  12    6.37    0.53
   0   1  12    6.65    0.43
   0  -1  12    6.82    0.40
  -1   0  12    6.02    0.49
   0   1  12    6.61    0.53
  -1  -1 -12   27.23    1.65
  -1   1 -12   27.34    1.67
   1  -1 -12   28.45    1.63
   1   1 -12   29.35    1.67
  -1   1 -12   26.29    1.67
  -1   1  12   33.35    1.73
  -1   1  12   31.79    1.64
   1  -1  12   31.65    1.69
   1   1  12   30.69    1.67
  -1  -1  12   32.27    1.66
   2   1 -12   65.20    3.58
  -2  -1 -12   65.67    3.59
   1  -2 -12   63.63    3.54
   2   1 -12   62.49    3.57
  -1   2 -12   66.64    3.60
  -1   2 -12   68.55    3.78
  -1   2  12   71.70    3.81
   2   1  12   69.16    3.58
  -1   2  12   67.13    3.55
   1  -2  12   72.90    3.63
  -2  -1  12   68.55    3.57
   2   0 -12   61.37    3.32
  -2   0 -12   61.52    3.36
   2   0 -12   60.72    3.34
   0   2 -12   61.75    3.51
   0   2 -12   59.58    3.36
   0  -2 -12   60.74    3.31
   0  -2  12   64.76    3.37
  -2   0  12   62.79    3.32
   0   2  12   67.34    3.34
   2   0  12   64.76    3.36
   0   2  12   64.72    3.53
   1   2 -12   37.13    1.95
  -1  -2 -12   36.41    1.90
   2  -1 -12   34.02    1.88
  -2   1 -12   35.96    1.94
   1   2 -12   35.87    1.91
  -1  -2  12   32.52    1.92
  -2   1  12   32.39    1.88
   1   2  12   34.72    1.99
   2  -1  12   33.68    1.94
   1   2  12   32.94    1.89
  -2  -2 -12  117.05    6.11
  -2   2 -12  116.25    6.14
   2  -2 -12  120.56    6.09
   2   2 -12  117.94    6.13
   2   2 -12  119.21    6.14
  -2   2 -12  117.48    6.51
  -2   2  12  111.78    6.09
   2   2  12  116.44    6.09
   2  -2  12  115.77    6.15
  -2  -2  12  115.37    6.10
   2  -3 -12   46.10    2.34
  -2   3 -12   45.64    2.54
  -3  -2 -12   48.18    2.38
   3   2 -12   43.55    2.37
  -2   3 -12   46.77    2.42
   3   2 -12   47.97    2.39
  -3  -2  12   38.81    2.33
  -2   3  12   39.32    2.32
   3   2  12   38.17    2.33
   2  -3  12   42.09    2.41
  -2   3  12   39.13    2.55
  -1   3 -12   28.97    1.79
  -3  -1 -12   29.19    1.78
   1  -3 -12   30.70    1.73
   3   1 -12   30.99    1.78
  -1   3 -12   31.39    1.90
  -1   3  12   32.64    1.75
   1  -3  12   34.41    1.83
   3   1  12   31.93    1.79
  -3  -1  12   33.78    1.78
  -1   3  12   34.16    1.92
   3   0 -12  140.44    7.54
   3   0 -12  139.84    7.56
   0   3 -12  140.28    8.06
   0   3 -12  141.03    7.58
   0  -3 -12  136.71    7.51
  -3   0 -12  140.94    7.58
   0   3 -12  140.77    7.58
   0   3  12  152.87    8.07
  -3   0  12  153.47    7.55
   3   0  12  149.86    7.58
   0   3  12  153.88    7.54
   0  -3  12  148.96    7.59
   3  -1 -12   75.63    3.98
  -1  -3 -12   74.17    3.97
   1   3 -12   73.75    4.26
   1   3 -12   72.20    4.00
   1   3 -12   71.09    4.02
   3  -1 -12   77.98    3.99
  -3   1 -12   74.79    4.03
   1   3  12   80.54    3.94
   1   3  12   71.63    3.95
  -3   1  12   77.14    3.99
   1   3  12   76.03    4.25
  -1  -3  12   78.79    4.03
   3  -1  12   74.39    4.03
   3  -2 -12   40.49    2.29
   3  -2 -12   41.64    2.27
   2   3 -12   40.89    2.34
   2   3 -12   39.39    2.31
  -3   2 -12   41.14    2.35
  -2  -3 -12   39.39    2.28
   2   3  12   42.88    2.25
   2   3  12   43.50    2.25
   2   3  12   46.00    2.48
   3  -2  12   43.99    2.37
  -3   2  12   43.75    2.31
  -2  -3  12   41.56    2.30
  -3  -3 -12   31.63    1.71
  -3   3 -12   31.22    1.92
   3  -3 -12   31.21    1.71
  -3   3 -12   31.00    1.80
   3   3 -12   32.32    1.78
   3   3 -12   29.18    1.74
  -3   3  12   29.44    1.97
   3  -3  12   29.61    1.78
   3   3  12   28.66    1.66
   3   3  12   31.38    1.69
  -3   3  12   28.49    1.70
  -3  -3  12   28.35    1.71
   4   3 -12    5.40    0.56
  -3   4 -12    6.03    0.61
   3  -4 -12    5.33    0.50
   4   3 -12    5.78    0.58
  -4  -3 -12    5.96    0.54
  -3   4 -12    4.90    0.64
  -3   4  12    5.72    0.51
  -4  -3  12    5.56    0.50
   4   3  12    5.52    0.48
   3  -4  12    5.75    0.62
  -3   4  12    4.88    0.70
   2  -4 -12   49.01    2.50
   4   2 -12   45.39    2.56
  -4  -2 -12   46.49    2.54
   4   2 -12   46.91    2.54
  -2   4 -12   49.07    2.59
  -2   4 -12   47.17    2.75
  -2   4 -12   47.83    2.54
  -2   4  12   42.58    2.48
   4   2  12   43.71    2.51
  -4  -2  12   44.45    2.51
   2  -4  12   45.81    2.59
  -2   4  12   45.14    2.76
   4   1 -12   38.06    2.15
   1  -4 -12   37.98    2.11
  -4  -1 -12   36.59    2.19
  -1   4 -12   38.01    2.33
  -1   4 -12   37.25    2.15
   4   1 -12   38.34    2.16
  -1   4 -12   36.90    2.18
  -1   4  12   40.30    2.11
  -1   4  12   41.38    2.36
   4   1  12   39.86    2.18
   1  -4  12   41.82    2.22
  -4  -1  12   39.90    2.16
   0   4 -12    4.20    0.44
   4   0 -12    3.21    0.37
   4   0 -12    3.30    0.42
   0   4 -12    3.20    0.46
   0  -4 -12    3.93    0.34
  -4   0 -12    3.68    0.45
   0   4 -12    3.90    0.44
   4   0  12    3.09    0.45
   0  -4  12    3.06    0.45
   0   4  12    3.57    0.31
  -4   0  12    3.10    0.39
   0   4  12    2.98    0.34
   0   4  12    3.61    0.47
   1   4 -12   17.40    1.07
   1   4 -12   19.36    1.08
  -4   1 -12   17.86    1.12
   4  -1 -12   18.72    1.01
  -1  -4 -12   19.47    1.00
   4  -1 -12   18.82    1.08
   1   4 -12   18.34    1.16
   1   4  12   14.32    0.92
   1   4  12   14.48    0.91
  -1  -4  12   14.42    1.06
   1   4  12   13.78    1.09
   4  -1  12   13.81    1.10
  -4   1  12   14.68    1.03
   4  -2 -12   19.59    1.32
  -4   2 -12   19.26    1.38
  -2  -4 -12   20.45    1.27
   2   4 -12   20.97    1.36
   2   4 -12   20.68    1.35
   4  -2 -12   20.61    1.26
  -2  -4  12   24.45    1.36
  -4   2  12   23.88    1.33
   4  -2  12   23.79    1.44
   2   4  12   23.69    1.44
   2   4  12   24.35    1.19
   4  -3 -12    2.36    0.30
   3   4 -12    1.91    0.46
  -4   3 -12    2.68    0.61
   4  -3 -12    2.18    0.39
  -4   3 -12    2.23    0.49
   3   4 -12    1.91    0.45
   4  -3  12    1.86    0.49
  -4   3  12    1.86    0.40
  -3  -4  12    2.39    0.38
  -4   4 -12    7.72    0.75
   4   4 -12    7.28    0.70
   4  -4 -12    7.87    0.52
   4   4 -12    8.43    0.70
  -4   4 -12    8.66    0.85
   4  -4 -12    8.39    0.67
  -4  -4  12    5.68    0.58
   4  -4  12    6.32    0.72
   4   4  12    5.20    0.46
  -4   4  12    5.38    0.84
  -4   4  12    5.37    0.59
  -4   5 -12    9.34    1.00
   5   4 -12    9.17    0.83
   4  -5 -12    9.12    0.83
  -4   5 -12    8.65    0.84
  -4   5  12    9.39    1.03
   4  -5  12   10.77    0.93
   5   4  12    8.68    0.65
  -4   5  12   10.64    0.82
   3  -5 -12    1.72    0.40
  -3   5 -12    1.17    0.56
  -3   5 -12    1.79    0.52
  -3   5 -12    2.57    0.39
   5   3 -12    1.27    0.48
   5   3 -12    2.59    0.50
  -3   5  12    1.34    0.38
   3  -5  12    1.84    0.50
  -3   5  12    1.62    0.57
  -5  -3  12    1.59    0.41
   5   3  12    1.16    0.36
  -2   5 -12   83.07    4.82
  -5  -2 -12   78.45    4.46
   2  -5 -12   82.25    4.39
  -2   5 -12   82.83    4.43
  -2   5 -12   79.06    4.47
   5   2 -12   83.41    4.45
   5   2 -12   78.29    4.46
  -5  -2  12   85.55    4.44
   2  -5  12   85.90    4.49
  -2   5  12   88.30    4.87
  -2   5  12   84.14    4.38
   5   2  12   87.08    4.45
  -1   5 -12    5.50    0.64
  -5  -1 -12    4.94    0.59
  -1   5 -12    4.64    0.54
   5   1 -12    4.46    0.55
  -1   5 -12    4.94    0.51
   5   1 -12    4.59    0.54
   1  -5 -12    5.30    0.45
   5   1  12    5.71    0.58
  -5  -1  12    6.57    0.61
  -1   5  12    5.51    0.51
   1  -5  12    6.27    0.59
  -1   5  12    5.20    0.63
   0   5 -12    9.82    0.78
   5   0 -12   10.82    0.76
   0   5 -12    9.52    0.86
   5   0 -12    9.78    0.79
   0   5 -12    9.37    0.76
  -5   0 -12    9.52    0.83
   0   5  12    9.87    0.91
  -5   0  12    8.55    0.76
   0  -5  12    9.02    0.81
   0   5  12   10.12    0.61
   5   0  12    9.06    0.80
   0   5  12    8.55    0.59
   5  -1 -12   26.36    1.54
   1   5 -12   26.70    1.56
   5  -1 -12   27.20    1.49
   1   5 -12   27.53    1.52
   1   5 -12   25.22    1.70
  -5   1 -12   28.18    1.65
   5  -1  12   24.02    1.60
   1   5  12   23.42    1.67
  -5   1  12   23.20    1.52
  -1  -5  12   23.48    1.54
   2   5 -12    9.24    0.81
   5  -2 -12    9.25    0.80
   2   5 -12    9.87    0.80
   2   5 -12   10.16    0.98
  -5   2 -12    8.98    0.88
   5  -2 -12    9.91    0.71
  -2  -5  12   10.44    0.85
   5  -2  12   10.10    0.94
  -5   2  12    9.95    0.84
   2   5  12    9.23    0.88
   3   5 -12   35.50    1.94
  -5   3 -12   33.93    2.03
   5  -3 -12   35.92    1.98
   3   5 -12   31.91    1.99
   5  -3 -12   34.66    1.84
  -5   3  12   30.50    1.93
   5  -3  12   30.38    2.03
   4   5 -12    3.91    0.55
  -5   4 -12    3.98    0.64
   5  -4 -12    4.18    0.59
  -5   4 -12    4.59    0.82
   5  -4  12    4.85    0.67
  -5   4  12    3.94    0.85
  -5   4  12    4.57    0.55
   5   5 -12   18.55    1.39
   5  -5 -12   20.44    1.42
  -5   5 -12   22.89    1.80
  -5   5 -12   19.80    1.52
  -5   5  12   21.87    1.40
  -5   5  12   22.79    1.90
   5  -5  12   22.30    1.56
  -5   6 -12   14.00    1.37
  -5   6 -12   13.42    1.21
   6   5 -12   11.76    1.10
  -5   6  12   12.70    1.04
  -5   6  12   13.05    1.47
   5  -6  12   12.38    1.19
  -4   6 -12   24.38    1.61
  -4   6 -12   25.25    1.89
   6   4 -12   24.15    1.56
   6   4  12   21.22    1.34
  -4   6  12   22.44    1.43
   4  -6  12   25.13    1.64
  -4   6  12   22.80    1.86
   6   4  12   22.91    1.36
  -3   6 -12   13.88    1.17
  -3   6 -12   15.48    1.38
   6   3 -12   15.74    1.18
   3  -6  12   16.30    1.18
  -6  -3  12   16.59    1.15
   6   3  12   14.98    1.08
  -3   6  12   15.00    1.02
  -3   6  12   16.42    1.42
  -2   6 -12   64.14    3.76
  -6  -2 -12   62.28    3.46
  -2   6 -12   62.10    3.44
  -2   6 -12   59.37    3.38
   6   2 -12   61.60    3.44
  -2   6  12   64.15    3.33
  -6  -2  12   64.60    3.44
   2  -6  12   60.90    3.45
  -2   6  12   65.57    3.81
   6   2  12   59.91    3.41
  -1   6 -12   28.50    1.85
  -1   6 -12   27.69    1.64
   6   1 -12   28.99    1.66
  -6  -1 -12   27.44    1.68
   6   1 -12   27.60    1.67
  -1   6 -12   26.36    1.59
   6   1  12   24.22    1.64
  -6  -1  12   25.26    1.62
   1  -6  12   24.84    1.64
  -1   6  12   25.69    1.81
  -1   6  12   26.98    1.48
   0   6 -12    5.78    0.56
   6   0 -12    5.66    0.58
   6   0 -12    5.39    0.60
  -6   0 -12    4.88    0.68
   0   6 -12    5.26    0.73
   0   6 -12    5.18    0.59
   6   0  12    4.09    0.62
  -6   0  12    4.84    0.58
   0   6  12    5.04    0.67
   1   6 -12  132.48    6.74
   1   6 -12  122.78    6.81
   6  -1 -12  132.82    6.83
  -6   1 -12  130.87    6.88
   6  -1 -12  137.65    6.78
   1   6 -12  126.77    7.33
  -6   1  12  122.20    6.80
   1   6  12  125.11    7.30
   6  -1  12  126.33    6.85
  -6   2 -12    5.20    0.67
   2   6 -12    6.17    0.79
   2   6 -12    4.82    0.46
   2   6 -12    4.97    0.59
   6  -2 -12    4.61    0.61
   6  -2  12    2.79    0.65
   2   6  12    4.18    0.70
  -6   2  12    3.11    0.55
  -6   3 -12   19.48    1.48
   3   6 -12   21.15    1.26
   6  -3 -12   20.43    1.41
   6  -3  12   22.02    1.55
   3   6  12   21.38    1.56
  -6   3  12   21.62    1.39
  -6   4 -12    3.95    0.71
   4   6 -12    5.15    0.48
   6  -4 -12    4.90    0.70
  -6   4 -12    4.22    0.97
  -6   4  12    4.27    0.61
   6  -4  12    4.20    0.77
  -6   5 -12    5.26    0.78
   6  -5 -12    4.69    0.75
   5   6 -12    5.39    0.54
  -6   5 -12    6.08    1.02
  -6   5  12    5.91    1.16
  -6   5  12    5.60    0.72
   6  -5  12    6.33    0.84
  -6   6 -12   31.64    2.14
  -6   6 -12   37.61    2.61
  -6   6  12   31.40    2.03
  -6   6  12   31.17    2.55
   6  -6  12   33.57    2.21
  -6   7 -12    5.49    1.27
  -6   7 -12    5.94    0.90
  -6   7  12    5.46    1.24
  -6   7  12    5.37    0.81
   7   5 -12    0.57    0.59
  -5   7 -12    1.45    0.67
  -5   7 -12    0.64    0.96
  -5   7  12   -0.18    0.97
  -5   7  12    0.41    0.50
   7   4 -12   26.10    1.68
  -4   7 -12   27.67    2.08
  -4   7 -12   26.97    1.69
  -4   7  12   24.46    2.15
   7   4  12   22.24    1.47
  -4   7  12   24.54    1.53
   7   3 -12    6.77    0.80
  -3   7 -12    6.31    0.76
  -3   7 -12    6.21    0.93
  -3   7  12    7.02    1.07
   7   3  12    6.42    0.69
  -3   7  12    7.80    0.69
   7   2 -12   30.62    1.95
  -2   7 -12   28.79    2.21
  -2   7 -12   30.54    1.93
  -2   7  12   31.81    2.24
  -7  -2  12   31.72    1.96
   7   2  12   34.20    1.95
  -2   7  12   34.98    1.79
  -1   7 -12    3.64    0.52
   7   1 -12    3.54    0.61
  -1   7 -12    2.84    0.53
  -1   7 -12    3.72    0.71
  -7  -1 -12    3.88    0.69
   7   1  12    5.51    0.67
  -7  -1  12    5.30    0.65
  -1   7  12    5.62    0.79
  -7   0 -12    8.90    0.87
   7   0 -12    9.94    0.91
   0   7 -12    9.09    0.73
   0   7 -12    9.40    0.89
   0   7 -12    8.70    0.97
   7   0  12    7.00    0.82
   0   7  12    8.02    0.95
  -7   0  12    7.11    0.78
  -7   1 -12    4.15    0.76
   1   7 -12    5.07    0.78
   7  -1 -12    5.38    0.68
   1   7 -12    4.46    0.44
  -7   1  12    4.85    0.66
   7  -1  12    4.37    0.68
   1   7  12    5.14    0.75
   7  -2 -12   41.14    2.53
  -7   2 -12   42.91    2.62
   2   7 -12   39.90    2.79
  -7   2  12   43.89    2.52
   7  -2  12   44.90    2.58
   2   7  12   44.59    2.75
   7  -3 -12   16.04    1.33
  -7   3 -12   16.43    1.32
  -7   3  12   14.36    1.21
   7  -3  12   15.83    1.38
   3   7  12   16.34    1.47
  -7   4 -12    0.64    0.64
   7  -4 -12    0.15    0.60
   7  -4  12    0.74    0.65
  -7   4  12    0.41    0.60
   7  -5 -12   17.19    1.40
  -7   5 -12   18.23    1.77
  -7   5 -12   18.43    1.50
   7  -5  12   18.14    1.55
  -7   5  12   15.79    1.36
  -7   5  12   15.50    1.76
  -7   6 -12   14.78    1.47
  -7   6 -12   17.44    1.80
  -7   6  12   16.80    1.37
  -7   6  12   16.66    1.80
   7  -6  12   17.39    1.57
  -7   7 -12    3.73    1.24
  -7   7 -12    3.21    0.90
  -7   7  12    3.06    1.35
  -7   7  12    4.21    0.81
  -6   8 -12    2.89    1.25
  -6   8 -12    1.65    0.78
  -6   8  12    2.67    1.24
  -6   8  12    3.18    0.72
  -5   8 -12   20.84    1.56
  -5   8 -12   22.76    2.14
   8   5 -12   20.65    1.54
  -5   8  12   17.89    1.96
  -5   8  12   22.19    1.47
  -4   8 -12   13.92    1.48
   8   4 -12   11.83    1.10
  -4   8 -12   10.32    1.03
  -4   8  12   13.95    1.01
   8   4  12   11.84    0.98
  -4   8  12   10.64    1.41
  -3   8 -12    1.10    0.55
   8   3 -12   -0.14    0.61
  -3   8 -12    0.44    0.83
  -3   8  12   -0.68    0.79
   8   3  12   -0.37    0.53
  -2   8 -12   25.79    1.95
   8   2 -12   24.44    1.67
  -2   8 -12   22.40    1.48
  -2   8  12   23.51    1.90
  -8  -2  12   21.37    1.66
   8   2  12   24.10    1.62
  -1   8 -12    7.04    1.03
  -1   8 -12    7.63    0.69
  -8  -1 -12    7.30    0.90
   8   1 -12    6.52    0.88
  -1   8  12    7.65    1.05
  -8  -1  12    8.28    0.87
   8   1  12    6.77    0.83
   8   0 -12    1.22    0.62
  -8   0 -12    0.38    0.67
   0   8 -12    0.77    0.74
  -8   0  12    1.99    0.68
   8   0  12    1.46    0.65
   0   8  12    2.20    0.81
   8  -1 -12    9.94    1.06
  -8   1 -12    9.56    1.04
   1   8 -12   11.24    1.24
  -8   1  12   11.88    1.08
   8  -1  12   12.71    1.19
   1   8  12   12.89    1.26
   8  -2 -12   15.70    1.35
  -8   2 -12   17.12    1.45
   2   8 -12   15.65    1.52
  -8   2  12   15.31    1.31
   2   8  12   15.83    1.47
   8  -2  12   16.44    1.36
  -8   3 -12   20.23    1.66
   8  -3 -12   20.84    1.65
   3   8  12   24.76    1.84
  -8   3  12   21.99    1.61
   8  -3  12   25.20    1.77
  -8   4 -12   11.18    1.14
   8  -4 -12    9.96    1.12
  -8   4  12    8.93    1.04
   8  -4  12    9.07    1.08
  -8   5 -12    7.66    1.40
   8  -5 -12    7.86    1.03
  -8   5 -12    6.64    1.05
  -8   5  12    9.58    1.04
   8  -5  12    8.99    1.15
  -8   5  12    9.60    1.56
  -8   6 -12    1.27    1.17
  -8   6 -12    0.34    0.84
   8  -6  12    1.98    0.97
  -8   6  12    1.41    1.30
  -8   6  12    2.29    0.79
  -5   9 -12   -0.42    1.16
  -5   9 -12    0.13    0.66
  -5   9  12   -0.59    1.26
   9   4 -12    5.71    0.91
  -4   9 -12    4.88    0.75
  -4   9 -12    5.90    1.18
  -4   9  12    5.11    1.37
  -3   9 -12    4.70    0.65
  -3   9 -12    5.09    1.13
   9   3 -12    5.96    0.94
   9   3  12    5.55    0.81
  -3   9  12    5.78    1.18
   9   3  12    6.83    0.84
  -2   9 -12    2.59    1.00
   9   2 -12    3.21    0.78
   9   2  12    1.61    0.72
  -2   9  12    2.46    0.95
   9   1 -12    0.48    0.75
  -1   9 -12    0.54    0.80
  -9  -1  12    0.90    0.77
  -1   9  12    1.07    0.90
   9   1  12    0.98    0.69
   0   9 -12    6.29    1.02
  -9   0 -12    6.06    0.90
   9   0 -12    6.64    0.97
   9   0  12    5.17    0.86
  -9   0  12    6.08    0.90
   0   9  12    5.66    1.09
  -9   1 -12   11.07    1.15
   9  -1 -12   10.55    1.19
   1   9 -12   11.08    1.29
  -9   1  12   12.64    1.16
   1   9  12   13.30    1.37
   9  -1  12   12.49    1.19
   9  -2 -12   16.08    1.45
  -9   2 -12   15.13    1.44
   2   9 -12   15.42    1.59
   2   9  12   17.54    1.61
   9  -2  12   17.42    1.53
  -9   2  12   15.91    1.43
   9  -3 -12   19.55    1.75
  -9   3 -12   23.49    1.77
   3   9  12   20.20    1.93
   9  -3  12   21.92    1.79
  -9   3  12   20.38    1.71
   9  -4 -12    1.00    0.81
  -9   4 -12   -0.46    0.81
   9  -4  12    0.56    0.85
  -9   4  12    0.59    0.75
  -9   5 -12    8.64    1.50
   9  -5 -12    7.11    1.18
  -9   5 -12    7.84    1.09
  -9   5  12    6.87    1.49
  -9   5  12    9.17    1.15
   9  -5  12   10.15    1.24
  -3  10  12    5.75    1.43
  10   2 -12    7.22    1.09
  -2  10 -12    8.80    1.40
  -2  10  12    6.70    1.38
  10   2  12    9.30    0.99
  10   2  12    8.37    1.04
  -1  10 -12    7.57    1.27
  10   1 -12    5.85    1.05
  -1  10  12    7.16    1.31
  10   1  12    7.72    1.03
  10   0 -12   10.35    1.30
   0  10 -12   11.65    1.51
 -10   0  12   13.30    1.37
   0  10  12   15.10    1.48
  10   0  12   15.12    1.41
 -10   1 -12    1.72    0.90
  10  -1 -12    0.85    0.89
   1  10 -12    0.83    0.92
   1  10  12    1.37    1.03
  10  -1  12    0.22    0.83
 -10   1  12    1.17    0.84
 -10   2 -12    6.46    1.04
  10  -2 -12    8.49    1.17
   2  10 -12    7.46    1.30
   2  10  12    6.21    1.24
 -10   2  12    6.02    1.11
  10  -2  12    6.71    1.02
   0   0 -13    0.01    0.21
   0   0  13    0.84    0.25
  -1   0 -13    4.31    0.44
   0   1 -13    5.05    0.46
   1   0 -13    4.81    0.45
   0  -1 -13    5.06    0.45
   0  -1  13    5.45    0.33
   0   1  13    5.06    0.36
  -1   0  13    4.76    0.45
   1   0  13    4.98    0.49
   0  -1  13    4.63    0.45
   0   1  13    4.96    0.45
   1  -1 -13   21.26    1.32
   1   1 -13   20.35    1.35
  -1   1 -13   19.79    1.36
  -1  -1 -13   21.50    1.34
   1  -1  13   25.01    1.39
  -1   1  13   26.07    1.34
  -1  -1  13   24.49    1.35
  -1   1  13   26.12    1.38
   1   1  13   25.90    1.38
  -1   2 -13   45.34    2.59
   2   1 -13   46.42    2.49
  -1   2 -13   45.31    2.52
  -2  -1 -13   46.56    2.50
   1  -2 -13   45.48    2.46
   2   1 -13   46.63    2.49
  -1   2  13   43.78    2.46
   1  -2  13   45.74    2.53
   2   1  13   46.26    2.49
  -2  -1  13   46.37    2.48
  -1   2  13   45.33    2.62
   0  -2 -13   99.27    5.22
   2   0 -13  100.57    5.23
  -2   0 -13  102.37    5.27
   0   2 -13   99.41    5.54
   0   2 -13   93.98    5.26
   0   2  13  101.34    5.55
   2   0  13   96.76    5.25
   0  -2  13  101.77    5.27
  -2   0  13   99.04    5.23
   0   2  13  102.02    5.23
   1   2 -13   15.08    1.00
  -2   1 -13   15.36    1.02
  -1  -2 -13   15.15    0.98
   2  -1 -13   14.42    0.96
   1   2 -13   15.00    1.04
   2  -1  13   16.91    1.04
  -2   1  13   17.01    0.97
   1   2  13   17.52    1.01
   1   2  13   17.08    0.99
  -1  -2  13   16.64    1.01
  -2   2 -13   31.19    1.84
   2   2 -13   30.70    1.81
   2  -2 -13   31.86    1.78
  -2   2 -13   32.00    1.89
  -2  -2 -13   31.05    1.81
   2   2 -13   32.34    1.85
   2   2  13   33.27    1.80
  -2  -2  13   32.90    1.81
  -2   2  13   32.26    1.78
  -2   2  13   33.17    1.95
   2  -2  13   34.37    1.86
   3   2 -13    1.43    0.34
   2  -3 -13    1.46    0.28
  -3  -2 -13    1.13    0.33
   3   2 -13    1.13    0.31
  -2   3 -13    1.17    0.33
  -2   3 -13    1.12    0.36
   3   2  13    1.33    0.31
  -2   3  13    1.85    0.40
  -2   3  13    1.48    0.28
  -3  -2  13    1.13    0.29
   2  -3  13    1.37    0.39
   1  -3 -13   42.10    2.22
  -1   3 -13   43.17    2.39
   3   1 -13   42.92    2.27
   3   1 -13   43.08    2.27
  -1   3 -13   42.00    2.29
  -3  -1 -13   44.50    2.30
   3   1  13   38.48    2.27
  -1   3  13   37.21    2.22
  -1   3  13   39.31    2.41
   1  -3  13   39.92    2.32
  -3  -1  13   39.69    2.25
   3   0 -13   64.49    3.42
   0   3 -13   65.46    3.47
   0  -3 -13   63.90    3.39
  -3   0 -13   67.23    3.46
   3   0 -13   65.32    3.42
   0   3 -13   63.68    3.63
   0   3 -13   64.50    3.45
   0   3  13   62.09    3.40
   0  -3  13   62.45    3.47
   0   3  13   63.21    3.64
  -3   0  13   62.74    3.42
   3   0  13   63.66    3.45
  -3   1 -13   40.02    2.11
   1   3 -13   36.15    2.06
   1   3 -13   36.34    2.09
   3  -1 -13   38.42    2.04
   1   3 -13   36.63    2.18
  -1  -3 -13   37.66    2.02
   3  -1 -13   39.25    2.03
   1   3  13   35.34    2.01
  -1  -3  13   36.60    2.08
   3  -1  13   35.20    2.08
   1   3  13   35.32    2.16
  -3   1  13   35.72    2.04
   3  -2 -13   61.38    3.33
  -2  -3 -13   56.37    3.32
  -3   2 -13   63.51    3.40
   2   3 -13   60.12    3.37
   3  -2 -13   62.45    3.32
   2   3 -13   59.93    3.39
   3  -2  13   66.95    3.42
   2   3  13   64.31    3.30
   2   3  13   64.38    3.57
   2   3  13   62.78    3.30
  -2  -3  13   65.59    3.36
  -3   2  13   60.66    3.34
  -3  -3 -13   47.97    2.54
   3   3 -13   48.38    2.61
   3  -3 -13   45.77    2.53
  -3   3 -13   45.10    2.75
   3   3 -13   45.81    2.57
  -3   3 -13   47.58    2.62
   3   3  13   47.48    2.52
   3  -3  13   47.77    2.61
  -3  -3  13   46.41    2.55
  -3   3  13   44.97    2.53
  -3   3  13   45.70    2.82
   3   3  13   44.87    2.50
   3  -4 -13   29.95    1.62
  -3   4 -13   29.21    1.83
   4   3 -13   29.31    1.69
  -4  -3 -13   30.77    1.64
   4   3 -13   28.00    1.69
  -3   4 -13   28.71    1.71
   4   3  13   25.74    1.59
  -3   4  13   27.93    1.88
   3  -4  13   26.07    1.70
  -3   4  13   25.20    1.59
  -4  -3  13   26.88    1.62
   4   2 -13   80.20    4.40
  -2   4 -13   84.71    4.40
  -2   4 -13   81.82    4.71
  -4  -2 -13   82.07    4.39
   4   2 -13   81.64    4.39
   2  -4 -13   85.32    4.35
  -2   4 -13   83.03    4.42
  -2   4  13   80.37    4.34
  -2   4  13   83.42    4.73
   4   2  13   78.21    4.37
   2  -4  13   82.35    4.43
  -4  -2  13   83.11    4.38
  -1   4 -13   85.53    4.65
   1  -4 -13   87.85    4.57
   4   1 -13   88.21    4.62
  -4  -1 -13   90.14    4.66
  -1   4 -13   88.60    4.95
   4   1 -13   88.80    4.63
  -1   4 -13   86.02    4.63
   4   1  13   85.00    4.63
  -4  -1  13   85.12    4.62
  -1   4  13   87.23    4.96
   1  -4  13   87.40    4.67
  -1   4  13   84.43    4.57
   4   0 -13    4.51    0.48
   0   4 -13    4.30    0.53
   0   4 -13    4.97    0.52
   4   0 -13    4.76    0.46
  -4   0 -13    4.76    0.53
   0  -4 -13    5.37    0.47
   0   4 -13    4.34    0.48
   0  -4  13    5.85    0.56
  -4   0  13    5.94    0.56
   0   4  13    6.42    0.63
   0   4  13    5.97    0.50
   0   4  13    6.03    0.47
   4   0  13    5.75    0.57
  -1  -4 -13   46.71    2.69
   1   4 -13   45.29    2.74
  -4   1 -13   47.31    2.79
   4  -1 -13   45.65    2.73
   1   4 -13   46.23    2.76
   1   4 -13   42.75    2.92
   4  -1 -13   46.73    2.70
  -4   1  13   55.32    2.75
  -1  -4  13   57.79    2.80
   1   4  13   56.95    2.95
   1   4  13   56.72    2.66
   4  -1  13   56.07    2.81
   4  -2 -13   42.07    2.13
   2   4 -13   38.61    2.21
  -4   2 -13   41.49    2.27
   4  -2 -13   41.25    2.20
   2   4 -13   38.69    2.20
  -2  -4 -13   41.62    2.15
   4  -2  13   38.99    2.25
   2   4  13   38.16    2.07
   2   4  13   37.96    2.05
  -4   2  13   36.46    2.17
   2   4  13   37.09    2.34
  -2  -4  13   37.90    2.20
   2   4  13   37.59    2.05
  -4   3 -13   30.39    2.02
   4  -3 -13   30.05    1.69
   4  -3 -13   28.37    1.77
   3   4 -13   30.95    1.83
   3   4 -13   27.94    1.80
  -4   3 -13   29.13    1.85
  -3  -4  13   34.06    1.80
   3   4  13   31.47    1.64
   3   4  13   30.46    1.65
  -4   3  13   31.96    1.77
   4  -3  13   33.40    1.90
   4  -4 -13    7.72    0.55
  -4   4 -13    7.35    0.73
   4   4 -13    7.72    0.72
   4  -4 -13    6.95    0.65
   4   4 -13    7.03    0.70
  -4   4 -13    7.29    0.82
   4  -4  13    6.90    0.76
   4   4  13    6.12    0.51
  -4   4  13    6.02    0.62
  -4   4  13    5.88    0.83
  -4  -4  13    7.82    0.71
  -4   5 -13    5.89    0.84
  -4   5 -13    6.47    0.58
   5   4 -13    5.97    0.71
   5   4 -13    5.56    0.68
  -4   5 -13    5.27    0.74
   4  -5 -13    6.11    0.61
   5   4  13    6.38    0.53
   4  -5  13    5.69    0.72
  -4   5  13    6.18    0.62
  -4   5  13    6.66    0.94
   3  -5 -13    0.82    0.37
   5   3 -13    0.24    0.43
  -3   5 -13    0.79    0.50
   5   3 -13    0.81    0.43
  -3   5 -13    0.66    0.35
  -3   5 -13    1.10    0.54
   5   3  13    0.02    0.34
  -3   5  13    0.49    0.34
  -5  -3  13    0.37    0.40
  -3   5  13    0.33    0.57
   3  -5  13    0.40    0.42
  -2   5 -13   67.79    3.99
  -5  -2 -13   68.27    3.71
   2  -5 -13   70.37    3.64
  -2   5 -13   72.42    3.68
   5   2 -13   71.33    3.70
   5   2 -13   70.65    3.70
  -2   5 -13   67.03    3.72
   5   2  13   62.82    3.67
  -2   5  13   67.63    4.03
   2  -5  13   66.62    3.73
  -2   5  13   65.68    3.62
  -5  -2  13   65.54    3.67
   5   1 -13   21.77    1.34
   1  -5 -13   22.45    1.28
  -1   5 -13   22.10    1.35
  -1   5 -13   22.25    1.38
   5   1 -13   21.09    1.35
  -1   5 -13   23.24    1.50
  -5  -1 -13   22.26    1.42
   1  -5  13   20.84    1.40
   5   1  13   21.20    1.38
  -5  -1  13   21.00    1.34
  -1   5  13   21.16    1.27
  -1   5  13   21.80    1.52
   0   5 -13  142.40    7.29
   0   5 -13  137.31    7.81
   5   0 -13  141.35    7.29
  -5   0 -13  143.52    7.34
   0   5 -13  134.34    7.30
   5   0 -13  142.08    7.29
   0   5  13  137.88    7.81
   5   0  13  136.96    7.32
  -5   0  13  139.08    7.28
   0   5  13  137.56    7.18
   0  -5  13  135.69    7.31
   0   5  13  135.70    7.18
   1   5 -13   23.18    1.35
   1   5 -13   21.67    1.49
   5  -1 -13   21.63    1.29
  -5   1 -13   21.54    1.42
   5  -1 -13   19.75    1.33
   1   5 -13   21.66    1.34
   5  -1  13   21.74    1.40
  -1  -5  13   21.30    1.37
  -5   1  13   21.31    1.36
   1   5  13   20.14    1.43
   5  -2 -13   60.26    3.01
   5  -2 -13   53.35    3.07
  -5   2 -13   56.25    3.15
   2   5 -13   57.13    3.06
   2   5 -13   56.52    3.11
   5  -2  13   53.14    3.14
  -5   2  13   53.88    3.06
   2   5  13   54.95    3.31
  -2  -5  13   55.93    3.09
  -5   3 -13    4.42    0.64
   3   5 -13    3.39    0.56
   5  -3 -13    4.30    0.55
   3   5 -13    5.35    0.57
   5  -3 -13    4.23    0.45
  -5   3  13    6.05    0.58
   5  -3  13    4.98    0.69
   4   5 -13    5.52    0.72
   4   5 -13    5.37    0.65
  -5   4 -13    5.14    0.88
  -5   4 -13    6.26    0.79
   5  -4 -13    6.34    0.68
   5  -4  13    6.03    0.78
  -5   4  13    5.95    0.62
  -5   4  13    6.69    0.99
   5  -5 -13    6.37    0.74
   5   5 -13    5.59    0.72
  -5   5 -13    5.59    0.82
  -5   5 -13    5.58    0.97
  -5   5  13    7.03    0.71
   5  -5  13    7.81    0.83
  -5   5  13    7.82    1.10
   6   5 -13    0.34    0.51
  -5   6 -13    1.30    0.67
  -5   6 -13    0.59    0.78
  -5   6  13    0.47    0.50
  -5   6  13    0.98    0.91
   5  -6  13    0.62    0.69
   6   4 -13   43.38    2.55
  -4   6 -13   42.92    2.56
  -4   6 -13   46.40    2.86
   6   4  13   39.67    2.36
  -4   6  13   43.97    2.88
  -4   6  13   44.05    2.45
   4  -6  13   44.32    2.58
  -3   6 -13   10.23    1.07
  -3   6 -13    9.89    0.93
   6   3 -13    9.85    0.96
  -3   6  13   11.29    0.85
  -6  -3  13   11.37    0.91
  -3   6  13   10.97    1.11
   3  -6  13   11.97    1.00
   6   3  13   11.07    0.91
   6   2 -13   22.42    1.41
  -2   6 -13   20.63    1.42
  -2   6 -13   21.78    1.30
  -6  -2 -13   22.10    1.41
  -2   6 -13   22.48    1.53
   6   2 -13   22.89    1.42
   6   2  13   17.86    1.32
  -2   6  13   19.27    1.24
  -6  -2  13   19.71    1.38
   2  -6  13   19.15    1.39
  -2   6  13   18.71    1.54
  -1   6 -13   77.72    4.50
  -1   6 -13   75.13    4.15
  -1   6 -13   72.45    4.13
   6   1 -13   74.58    4.17
   6   1 -13   73.19    4.14
  -6  -1 -13   74.28    4.20
  -6  -1  13   76.83    4.16
   1  -6  13   79.75    4.19
   6   1  13   76.68    4.17
  -1   6  13   76.57    4.50
  -1   6  13   84.58    4.03
   6   0 -13   25.47    1.60
   6   0 -13   25.63    1.52
  -6   0 -13   24.74    1.61
   0   6 -13   24.59    1.69
   0   6 -13   24.43    1.51
   0   6 -13   25.99    1.55
   6   0  13   23.27    1.57
   0   6  13   23.25    1.71
  -6   0  13   24.57    1.55
   1   6 -13   45.43    2.66
  -6   1 -13   47.80    2.72
   6  -1 -13   44.97    2.65
   1   6 -13   45.70    2.89
   6  -1 -13   48.69    2.60
   1   6 -13   46.21    2.58
  -6   1  13   47.45    2.67
   6  -1  13   46.99    2.70
   1   6  13   47.37    2.87
   2   6 -13    4.99    0.51
   6  -2 -13    5.00    0.67
   2   6 -13    4.86    0.73
   6  -2 -13    5.30    0.53
  -6   2 -13    4.34    0.73
   2   6 -13    4.73    0.66
   6  -2  13    5.73    0.75
  -6   2  13    5.47    0.62
   2   6  13    4.38    0.71
   3   6 -13   13.64    0.94
   6  -3 -13   12.03    1.05
  -6   3 -13   11.29    1.14
   3   6 -13   11.89    1.05
  -6   3  13   14.89    1.06
   3   6  13   14.65    1.25
   6  -3  13   12.91    1.16
   6  -4 -13   17.03    1.25
   4   6 -13   17.21    1.11
  -6   4 -13   18.59    1.65
  -6   4 -13   14.99    1.31
   6  -4  13   15.78    1.35
  -6   4  13   15.57    1.20
  -6   5 -13   12.62    1.39
   5   6 -13   14.19    0.98
  -6   5 -13   11.57    1.12
   6  -5 -13   12.57    1.13
  -6   5  13   11.65    1.11
   6  -5  13   13.13    1.22
  -6   5  13   14.89    1.54
  -6   6 -13   71.98    4.37
  -6   6 -13   65.08    3.88
  -6   6  13   71.77    4.46
   6  -6  13   65.19    3.90
  -6   6  13   66.81    3.78
  -6   7 -13   12.25    1.52
  -6   7 -13    9.85    1.11
  -6   7  13   11.40    1.08
  -6   7  13    9.81    1.46
  -5   7 -13   13.23    1.24
   7   5 -13   12.55    1.19
  -5   7 -13   14.42    1.53
  -5   7  13   13.22    1.13
  -5   7  13   13.24    1.56
  -4   7 -13   11.15    1.27
   7   4 -13   10.63    1.04
  -4   7 -13   10.64    1.01
  -4   7  13   11.74    0.96
   7   4  13   10.53    0.87
   7   4  13   10.55    0.89
  -4   7  13   12.97    1.42
   7   3 -13   35.29    2.06
  -3   7 -13   33.09    2.34
  -3   7 -13   32.17    2.03
  -3   7  13   31.08    1.87
   7   3  13   32.37    1.96
  -3   7  13   34.69    2.42
  -2   7 -13    0.65    0.67
   7   2 -13    1.50    0.60
  -2   7 -13    1.28    0.53
  -2   7  13    1.51    0.71
  -7  -2  13    2.63    0.61
   7   2  13    1.40    0.56
  -2   7  13    1.64    0.38
   7   1 -13   21.64    1.41
  -1   7 -13   20.65    1.59
  -1   7 -13   21.48    1.32
  -1   7 -13   18.17    1.29
  -7  -1 -13   20.48    1.47
   7   1  13   18.87    1.39
  -7  -1  13   17.95    1.41
  -1   7  13   18.32    1.54
   0   7 -13   18.27    1.56
  -7   0 -13   20.02    1.45
   0   7 -13   17.93    1.24
   7   0 -13   20.23    1.40
   0   7 -13   19.19    1.34
  -7   0  13   19.22    1.38
   7   0  13   21.44    1.44
   0   7  13   23.10    1.60
   1   7 -13    5.29    0.49
   1   7 -13    5.30    0.84
   7  -1 -13    4.75    0.69
   1   7 -13    4.95    0.68
  -7   1 -13    4.80    0.80
   7  -1  13    4.57    0.70
   1   7  13    4.70    0.77
  -7   1  13    3.61    0.68
   2   7 -13    9.49    1.09
   2   7 -13    9.50    0.67
  -7   2 -13   11.10    1.04
   7  -2 -13   10.14    0.94
   7  -2  13    8.97    0.95
   2   7  13    9.93    0.99
  -7   2  13   10.37    0.97
  -7   3 -13    3.56    0.75
   7  -3 -13    4.50    0.70
   7  -3  13    4.11    0.77
  -7   3  13    3.36    0.66
   3   7  13    4.25    0.83
   7  -4 -13   10.83    1.06
  -7   4 -13   10.67    1.38
  -7   4 -13    9.90    1.13
   7  -4  13   14.17    1.26
  -7   4  13   15.01    1.13
   7  -5 -13   12.06    1.15
  -7   5 -13   14.64    1.57
  -7   5 -13   12.52    1.20
   7  -5  13   15.23    1.37
  -7   5  13   13.15    1.18
  -7   5  13   13.75    1.61
  -7   6 -13    1.29    1.09
  -7   6 -13    0.77    0.78
  -7   6  13    3.27    1.14
   7  -6  13    2.63    0.85
  -7   6  13    2.39    0.72
  -7   7 -13    1.22    0.81
  -7   7 -13    2.00    1.14
  -7   7  13    2.09    0.76
  -7   7  13    1.73    1.30
  -6   8 -13   15.23    1.47
  -6   8 -13   16.73    1.87
  -6   8  13   17.33    1.93
  -6   8  13   18.12    1.39
  -5   8 -13   23.05    2.20
   8   5 -13   22.84    1.68
  -5   8 -13   19.83    1.67
  -5   8  13   24.73    2.24
  -5   8  13   24.00    1.56
   8   4 -13   10.17    1.04
  -4   8 -13   11.17    1.36
  -4   8 -13    9.98    0.99
   8   4  13    8.31    0.80
  -4   8  13   11.07    0.91
  -4   8  13    9.84    1.41
  -3   8 -13   10.66    1.05
  -3   8 -13   10.29    1.28
   8   3 -13   11.70    1.08
  -3   8  13   13.30    1.36
   8   3  13   12.09    1.09
   8   2 -13   25.91    1.72
  -2   8 -13   24.33    1.58
  -2   8 -13   28.65    2.03
  -2   8  13   23.38    1.96
   8   2  13   25.13    1.71
  -8  -2  13   24.23    1.76
  -8  -1 -13    6.49    0.89
  -1   8 -13    7.06    0.65
  -1   8 -13    7.60    1.04
   8   1 -13    6.52    0.88
  -8  -1  13    6.04    0.83
  -1   8  13    7.19    1.03
   8   1  13    7.01    0.85
   8   0 -13   30.91    2.03
   0   8 -13   31.85    2.22
  -8   0 -13   30.25    2.04
  -8   0  13   29.55    2.01
   8   0  13   29.53    1.99
   0   8  13   30.96    2.23
   1   8 -13    0.92    0.79
  -8   1 -13    0.96    0.72
   8  -1 -13    1.24    0.63
   1   8  13    1.30    0.70
   8  -1  13    1.44    0.65
  -8   1  13    0.98    0.67
  -8   2 -13    8.68    1.00
   8  -2 -13    8.79    0.96
   2   8 -13    8.52    1.09
   8  -2  13   10.01    1.05
  -8   2  13    7.31    0.91
   2   8  13    9.67    1.07
  -8   3 -13    7.39    1.04
   8  -3 -13    7.69    0.96
  -8   3  13    9.29    0.95
   8  -3  13    8.83    1.03
   3   8  13    9.17    1.08
   8  -4 -13    4.14    0.89
  -8   4 -13    4.23    0.85
   8  -4  13    3.44    0.88
  -8   4  13    5.08    0.87
  -8   5 -13    5.11    1.26
  -8   5 -13    4.60    0.90
   8  -5 -13    4.43    0.96
  -8   5  13    3.23    0.85
  -8   5  13    5.11    1.34
   8  -5  13    4.27    0.94
  -8   6 -13    4.66    1.25
  -8   6 -13    4.11    0.89
  -8   6  13    3.49    0.88
  -8   6  13    4.77    1.44
   8  -6  13    4.20    1.06
  -5   9 -13    0.65    1.14
  -5   9 -13    0.26    0.69
  -5   9  13    0.31    1.29
  -4   9 -13   24.85    2.12
   9   4 -13   23.15    1.74
  -4   9 -13   20.76    1.59
  -4   9  13   25.02    2.35
  -3   9 -13    1.47    0.89
  -3   9 -13    0.33    0.52
   9   3 -13    0.29    0.76
   9   3  13    1.16    0.66
   9   3  13    0.15    0.67
  -3   9  13   -0.79    0.91
   9   2 -13    5.85    0.92
  -2   9 -13    6.76    1.13
  -2   9  13    5.28    1.08
   9   2  13    5.11    0.86
  -1   9 -13    6.88    1.11
   9   1 -13    5.72    0.89
   9   1  13    7.07    0.91
  -1   9  13    6.93    1.07
  -9  -1  13    6.04    0.92
  -9   0 -13    4.45    0.92
   0   9 -13    6.80    1.01
   9   0 -13    6.43    0.91
   0   9  13    4.60    1.06
   9   0  13    6.13    0.91
  -9   0  13    4.52    0.87
   1   9 -13   11.16    1.30
  -9   1 -13    7.91    1.13
   9  -1 -13    9.49    1.09
   9  -1  13   12.35    1.13
   1   9  13   11.87    1.31
  -9   1  13   10.91    1.12
   9  -2 -13    2.76    0.88
   2   9 -13    3.39    1.04
  -9   2 -13    2.80    0.90
   9  -2  13    2.55    0.89
  -9   2  13    3.59    0.89
   2   9  13    3.19    0.90
   9  -3 -13    1.63    0.84
  -9   3 -13    1.75    0.89
   9  -3  13    3.12    0.96
  -9   3  13    3.69    0.91
   3   9  13    2.31    1.01
   9  -4 -13   30.77    2.32
  -9   4 -13   31.93    2.32
   9  -4  13   36.01    2.36
  -9   4  13   34.47    2.31
  -9   5 -13    7.83    1.50
   9  -5 -13    8.61    1.21
  -9   5 -13    9.09    1.20
   9  -5  13   10.64    1.27
  -9   5  13    7.53    1.13
  -9   5  13    7.42    1.50
  -2  10 -13   14.65    1.66
  10   2 -13   16.13    1.53
  10   2  13   15.64    1.41
  -2  10  13   14.62    1.72
  10   2  13   14.23    1.33
  -1  10 -13    5.07    1.17
  10   1 -13    5.91    1.02
  -1  10  13    3.79    1.20
  10   1  13    4.56    0.92
  10   0 -13   12.90    1.32
   0  10 -13   12.11    1.49
  10   0  13   10.70    1.21
 -10   0  13   10.87    1.24
   0  10  13   12.77    1.47
 -10   1 -13    5.70    1.08
   1  10 -13    7.69    1.25
  10  -1 -13    6.33    1.12
   1  10  13    7.86    1.29
 -10   1  13    6.90    1.14
  10  -1  13    6.84    1.09
 -10   2 -13   -0.09    0.88
   2  10 -13    1.61    1.11
  10  -2 -13   -0.44    0.90
  10  -2  13    1.19    0.91
   2  10  13    1.71    1.07
 -10   2  13    0.19    0.84
   0   0 -14    0.01    0.24
   0   0  14    0.05    0.22
   0   1 -14   32.16    1.81
   0  -1 -14   32.12    1.78
  -1   0 -14   31.68    1.80
   1   0 -14   31.07    1.77
   1   0  14   30.70    1.79
   0   1  14   31.23    1.79
   0  -1  14   33.04    1.81
   0   1  14   32.24    1.79
  -1   0  14   31.35    1.77
  -1   1 -14  150.15    7.99
   1   1 -14  158.85    7.98
   1  -1 -14  156.23    7.94
  -1  -1 -14  160.89    7.97
  -1   1  14  156.39    8.44
  -1   1  14  147.87    7.94
   1   1  14  149.46    7.96
   1  -1  14  147.47    7.98
  -1  -1  14  145.84    7.95
   1  -2 -14   51.94    2.69
  -1   2 -14   54.09    2.83
   2   1 -14   51.46    2.73
  -2  -1 -14   52.55    2.75
  -1   2 -14   53.96    2.77
   2   1 -14   52.42    2.73
  -2  -1  14   47.13    2.70
   2   1  14   46.77    2.72
  -1   2  14   44.21    2.68
   1  -2  14   49.28    2.76
  -1   2  14   47.74    2.85
   0   2 -14   36.14    1.86
  -2   0 -14   38.07    1.87
   0  -2 -14   36.39    1.81
   2   0 -14   35.06    1.81
   0   2 -14   34.91    1.86
  -2   0  14   27.89    1.79
   0   2  14   28.16    1.79
   0  -2  14   29.49    1.83
   0   2  14   29.06    1.86
   2   0  14   29.12    1.83
   1   2 -14    5.26    0.47
  -2   1 -14    4.94    0.46
   1   2 -14    5.21    0.45
   2  -1 -14    5.36    0.45
  -1  -2  14    2.68    0.41
   1   2  14    3.29    0.35
   1   2  14    3.04    0.38
   2  -1  14    2.93    0.42
  -2   1  14    2.57    0.37
  -2   2 -14   12.55    0.86
  -2   2 -14   13.08    0.91
   2   2 -14   11.57    0.88
   2  -2 -14   11.76    0.81
   2   2 -14   12.94    0.89
  -2  -2 -14   12.18    0.87
  -2   2  14   12.79    0.85
   2   2  14   12.82    0.85
  -2   2  14   14.01    0.95
  -2  -2  14   13.51    0.88
   2  -2  14   13.51    0.95
   2  -3 -14  120.42    6.61
   3   2 -14  121.20    6.66
  -2   3 -14  117.10    6.67
  -3  -2 -14  121.57    6.64
  -2   3 -14  121.40    7.08
   3   2 -14  118.69    6.65
  -2   3  14  138.52    7.13
  -2   3  14  135.83    6.62
  -3  -2  14  127.96    6.63
   2  -3  14  134.89    6.70
   3   2  14  134.94    6.63
  -3  -1 -14   35.88    2.05
   3   1 -14   34.49    2.03
  -1   3 -14   37.74    2.07
   3   1 -14   35.13    2.03
   1  -3 -14   36.83    2.00
  -1   3 -14   36.43    2.14
  -1   3  14   35.52    2.00
  -3  -1  14   37.57    2.03
   3   1  14   36.72    2.05
  -1   3  14   37.96    2.17
   1  -3  14   35.63    2.08
   0  -3 -14    9.16    0.61
   3   0 -14    8.35    0.67
   3   0 -14    7.37    0.64
   0   3 -14    7.62    0.70
  -3   0 -14    8.15    0.68
   0   3 -14    8.21    0.69
   0   3 -14    7.53    0.63
   3   0  14    7.52    0.67
   0  -3  14    7.56    0.72
   0   3  14    7.19    0.62
  -3   0  14    7.19    0.61
   0   3  14    7.32    0.65
   1   3 -14   17.77    1.13
   3  -1 -14   19.21    1.09
  -3   1 -14   18.52    1.18
   3  -1 -14   19.00    1.06
  -1  -3 -14   18.47    1.07
   1   3 -14   18.19    1.12
   3  -1  14   16.67    1.14
   1   3  14   15.45    1.05
  -3   1  14   16.12    1.07
  -1  -3  14   16.98    1.12
   1   3  14   16.71    1.12
  -3   2 -14   83.30    4.66
   3  -2 -14   80.33    4.34
   2   3 -14   76.71    4.37
  -3   2 -14   81.02    4.40
  -2  -3 -14   77.13    4.33
   3  -2 -14   82.40    4.33
   2   3 -14   81.87    4.39
   3  -2  14   86.04    4.41
   2   3  14   84.87    4.31
  -2  -3  14   83.10    4.36
  -3   2  14   82.79    4.34
   3   3 -14    3.53    0.46
  -3  -3 -14    4.09    0.46
   3  -3 -14    3.73    0.42
  -3   3 -14    4.22    0.56
  -3   3 -14    4.08    0.52
   3   3 -14    4.19    0.50
  -3   3  14    3.17    0.56
   3   3  14    3.04    0.37
  -3   3  14    4.03    0.46
   3  -3  14    3.42    0.51
  -3  -3  14    3.01    0.44
   3  -4 -14   11.20    0.83
   4   3 -14   10.15    0.92
  -4  -3 -14   11.85    0.87
  -3   4 -14   11.17    0.94
   4   3 -14   10.39    0.93
  -3   4 -14   11.53    0.99
  -3   4  14   11.18    1.08
  -3   4  14   13.36    0.86
   3  -4  14   12.20    0.96
  -4  -3  14   11.80    0.88
   4   3  14   12.43    0.84
   4   2 -14   17.35    1.23
  -4  -2 -14   17.28    1.23
  -2   4 -14   18.74    1.29
  -2   4 -14   16.38    1.22
   4   2 -14   16.94    1.22
   2  -4 -14   18.11    1.16
  -2   4 -14   17.47    1.32
  -2   4  14   20.43    1.17
   2  -4  14   22.51    1.33
  -2   4  14   21.91    1.36
   4   2  14   20.91    1.20
  -4  -2  14   21.76    1.23
   1  -4 -14   47.05    2.61
   4   1 -14   47.66    2.68
  -1   4 -14   49.45    2.68
  -1   4 -14   47.59    2.85
  -1   4 -14   50.50    2.72
   4   1 -14   46.39    2.66
  -4  -1 -14   47.59    2.70
   4   1  14   48.66    2.68
  -1   4  14   49.50    2.87
   1  -4  14   48.43    2.71
  -1   4  14   47.41    2.61
  -4  -1  14   51.52    2.67
   4   0 -14   14.66    1.03
   0  -4 -14   14.88    0.95
   4   0 -14   15.27    0.99
  -4   0 -14   15.63    1.06
   0   4 -14   14.85    1.01
   0   4 -14   14.44    1.05
   0   4 -14   14.52    1.05
   0  -4  14   14.24    1.08
   4   0  14   16.37    1.05
   0   4  14   15.74    0.93
  -4   0  14   14.92    0.99
   0   4  14   14.91    1.07
   0   4  14   15.61    0.95
   4  -1 -14   11.05    0.81
   1   4 -14   11.66    0.92
   1   4 -14   10.57    0.89
   1   4 -14   10.43    0.94
  -4   1 -14   11.70    0.97
   4  -1 -14   10.94    0.85
  -1  -4 -14   11.47    0.81
   4  -1  14   13.04    0.94
  -4   1  14   14.10    0.88
  -1  -4  14   13.16    0.93
   1   4  14   12.68    0.77
   1   4  14   12.51    0.91
   2   4 -14    1.55    0.46
  -2  -4 -14    2.05    0.38
   4  -2 -14    2.08    0.40
   4  -2 -14    2.45    0.36
   2   4 -14    2.25    0.43
  -4   2 -14    2.00    0.46
  -4   2  14    2.15    0.43
   2   4  14    2.66    0.45
  -2  -4  14    2.28    0.45
   2   4  14    2.54    0.29
   4  -2  14    3.84    0.55
   2   4  14    2.53    0.25
   3   4 -14   36.05    2.20
   4  -3 -14   37.16    2.15
   3   4 -14   37.34    2.24
  -4   3 -14   38.59    2.27
  -4   3 -14   38.70    2.41
   4  -3 -14   38.82    2.09
   4  -3  14   38.41    2.26
   3   4  14   39.33    2.06
  -3  -4  14   38.87    2.18
  -4   3  14   38.97    2.18
   4  -4 -14    1.66    0.31
   4   4 -14    1.00    0.48
  -4   4 -14    0.96    0.49
  -4   4 -14    1.25    0.55
   4   4 -14    1.27    0.49
   4  -4 -14    1.61    0.44
   4   4  14    1.87    0.30
   4  -4  14    1.60    0.53
  -4   4  14    1.96    0.41
  -4   4  14    2.47    0.69
  -4  -4  14    2.22    0.45
   5   4 -14    6.17    0.74
   5   4 -14    5.51    0.70
  -4   5 -14    5.83    0.81
   4  -5 -14    6.72    0.65
  -4   5 -14    6.43    0.74
  -4   5 -14    6.97    0.61
   5   4  14    4.75    0.49
  -4   5  14    6.71    0.88
  -4   5  14    4.35    0.60
   4  -5  14    6.29    0.79
   5   3 -14   23.18    1.57
  -3   5 -14   25.80    1.75
   5   3 -14   24.69    1.56
   3  -5 -14   26.97    1.51
  -3   5 -14   26.71    1.62
  -3   5 -14   25.22    1.51
  -3   5  14   23.34    1.49
   5   3  14   23.74    1.49
   3  -5  14   25.03    1.60
  -3   5  14   25.87    1.76
  -5  -3  14   23.25    1.51
  -2   5 -14    5.15    0.64
  -5  -2 -14    5.65    0.60
  -2   5 -14    4.96    0.61
   5   2 -14    5.44    0.60
   5   2 -14    4.93    0.60
   2  -5 -14    5.86    0.51
  -2   5 -14    5.41    0.54
  -2   5  14    4.26    0.68
   2  -5  14    3.71    0.60
   5   2  14    3.27    0.52
  -5  -2  14    4.34    0.53
  -2   5  14    3.80    0.45
  -1   5 -14   11.96    1.00
  -5  -1 -14   12.00    0.93
   5   1 -14   10.72    0.89
  -1   5 -14   11.53    0.97
   1  -5 -14   10.75    0.80
  -1   5 -14   11.99    0.93
   5   1 -14   11.33    0.90
   1  -5  14   12.37    0.97
  -1   5  14   12.29    0.82
  -5  -1  14   12.12    0.90
  -1   5  14   12.36    1.04
   5   1  14   11.94    0.95
   0   5 -14   31.41    1.84
  -5   0 -14   33.26    1.90
   0   5 -14   31.37    1.98
   5   0 -14   31.88    1.84
   5   0 -14   31.45    1.81
   0   5 -14   32.92    1.85
   0  -5  14   30.08    1.88
  -5   0  14   30.49    1.82
   5   0  14   30.47    1.88
   0   5  14   30.48    1.72
   0   5  14   30.59    1.97
   1   5 -14    5.62    0.60
   5  -1 -14    5.29    0.51
   1   5 -14    4.43    0.62
   1   5 -14    6.13    0.59
   5  -1 -14    5.19    0.57
  -5   1 -14    4.93    0.64
   5  -1  14    4.64    0.60
  -5   1  14    5.11    0.55
  -1  -5  14    5.26    0.60
   1   5  14    4.66    0.61
  -5   2 -14    1.49    0.51
   5  -2 -14    1.65    0.41
   5  -2 -14    1.65    0.36
   2   5 -14    1.03    0.47
   2   5 -14    1.59    0.44
   5  -2  14    0.86    0.51
  -5   2  14    1.19    0.42
  -2  -5  14    1.34    0.45
   2   5  14    1.56    0.49
   5  -3 -14   89.34    4.81
  -5   3 -14   89.72    4.89
   3   5 -14   88.08    4.81
   3   5 -14   84.75    4.83
   5  -3 -14   97.29    4.73
   5  -3  14   87.34    4.88
  -5   3  14   88.76    4.80
   5  -4 -14    3.43    0.58
  -5   4 -14    1.73    0.73
   4   5 -14    2.02    0.52
  -5   4 -14    2.77    0.67
   4   5 -14    2.73    0.55
  -5   4  14    2.76    0.76
  -5   4  14    3.06    0.51
   5  -4  14    3.59    0.65
   5  -5 -14   40.78    2.37
  -5   5 -14   47.18    2.78
   5   5 -14   38.61    2.37
  -5   5 -14   39.48    2.48
  -5   5  14   41.14    2.77
  -5   5  14   39.15    2.34
   5  -5  14   37.56    2.45
  -5   6 -14    2.72    0.75
   6   5 -14    2.90    0.63
  -5   6 -14    2.07    0.87
  -5   6  14    2.63    0.57
   5  -6  14    3.17    0.73
  -5   6  14    1.88    0.87
  -4   6 -14   91.87    5.36
   6   4 -14   93.58    5.33
  -4   6 -14  100.14    5.82
   6   4  14   93.52    5.17
   4  -6  14  102.90    5.39
  -4   6  14  101.54    5.24
  -4   6  14  106.71    5.88
  -3   6 -14    0.57    0.63
   6   3 -14    0.60    0.51
  -3   6 -14    0.91    0.56
  -3   6  14    0.93    0.40
   3  -6  14    0.34    0.55
  -6  -3  14    0.13    0.48
  -3   6  14    0.25    0.69
   6   3  14    0.29    0.43
  -2   6 -14   15.12    1.06
   6   2 -14   16.31    1.12
  -2   6 -14   15.38    1.19
  -6  -2 -14   14.97    1.15
  -2   6 -14   15.79    1.28
   6   2 -14   14.93    1.14
  -2   6  14   13.37    1.32
   6   2  14   14.26    1.08
  -6  -2  14   14.16    1.10
   2  -6  14   14.12    1.16
  -2   6  14   14.10    0.98
   6   1 -14   29.17    1.79
  -1   6 -14   28.46    1.96
  -1   6 -14   30.32    1.81
   6   1 -14   30.23    1.79
  -6  -1 -14   28.59    1.85
  -1   6 -14   27.72    1.76
   6   1  14   27.75    1.80
   1  -6  14   29.53    1.83
  -1   6  14   31.83    1.64
  -6  -1  14   28.85    1.78
  -1   6  14   28.41    1.98
   6   0 -14   48.04    2.65
   6   0 -14   46.08    2.68
  -6   0 -14   46.39    2.73
   0   6 -14   46.94    2.67
   0   6 -14   47.95    2.66
   0   6 -14   46.62    2.89
   6   0  14   47.21    2.70
   0   6  14   48.06    2.90
  -6   0  14   46.90    2.69
   1   6 -14    6.94    0.66
   6  -1 -14    7.36    0.76
   1   6 -14    6.54    0.83
   6  -1 -14    8.45    0.73
  -6   1 -14    7.92    0.80
   1   6 -14    7.21    0.72
  -6   1  14    7.63    0.73
   6  -1  14    7.39    0.78
   1   6  14    8.80    0.86
  -6   2 -14    6.22    0.75
   2   6 -14    5.33    0.70
   2   6 -14    5.93    0.81
   6  -2 -14    5.99    0.57
   2   6 -14    5.99    0.59
   6  -2 -14    4.95    0.65
   2   6  14    4.35    0.71
  -6   2  14    5.73    0.69
   6  -2  14    5.70    0.74
  -6   3 -14   22.17    1.62
   6  -3 -14   22.47    1.52
   3   6 -14   21.97    1.52
   3   6 -14   24.08    1.43
   6  -3  14   24.00    1.63
   3   6  14   23.78    1.70
  -6   3  14   22.13    1.53
  -6   4 -14    9.04    1.14
   4   6 -14   10.63    0.88
   6  -4 -14   10.25    0.94
  -6   4 -14    9.65    1.04
   6  -4  14   11.03    1.08
  -6   4  14    9.03    0.90
   6  -5 -14    2.27    0.66
  -6   5 -14    1.08    0.66
  -6   5 -14    1.92    0.90
   5   6 -14    1.68    0.49
   6  -5  14    1.49    0.72
  -6   5  14    1.19    0.90
  -6   5  14    1.49    0.59
  -6   6 -14    9.99    1.09
  -6   6 -14   11.97    1.40
   6   6 -14   10.18    0.96
   6  -6  14   12.41    1.18
  -6   6  14   13.38    1.54
  -6   6  14   11.32    1.10
  -6   7 -14    0.58    1.03
  -6   7 -14    0.34    0.74
  -6   7  14    0.85    0.63
  -6   7  14    0.33    0.99
   7   5 -14   21.20    1.60
  -5   7 -14   21.47    1.68
  -5   7 -14   23.91    2.05
  -5   7  14   23.12    2.15
  -5   7  14   24.76    1.56
  -4   7 -14   17.21    1.41
   7   4 -14   18.15    1.42
  -4   7 -14   17.88    1.71
   7   4  14   17.08    1.18
  -4   7  14   20.10    1.29
  -4   7  14   19.50    1.85
   7   4  14   17.67    1.20
  -3   7 -14    2.93    0.65
  -3   7 -14    3.08    0.82
   7   3 -14    2.64    0.67
  -3   7  14    2.93    0.82
  -3   7  14    3.29    0.49
   7   3  14    2.81    0.57
  -2   7 -14    5.38    0.85
   7   2 -14    4.75    0.76
  -2   7 -14    5.60    0.73
  -7  -2  14    6.69    0.79
  -2   7  14    7.43    0.63
   7   2  14    6.77    0.74
  -2   7  14    6.25    0.90
  -1   7 -14   23.23    1.48
  -1   7 -14   24.11    1.69
  -7  -1 -14   23.38    1.58
   7   1 -14   20.63    1.51
  -1   7 -14   22.44    1.47
  -7  -1  14   23.46    1.54
   7   1  14   21.61    1.52
  -1   7  14   21.36    1.73
   0   7 -14   16.64    1.40
   0   7 -14   16.01    1.12
  -7   0 -14   15.97    1.30
   7   0 -14   19.02    1.27
   0   7 -14   17.79    1.25
   0   7  14   14.21    1.32
   7   0  14   14.44    1.27
  -7   0  14   14.75    1.22
   1   7 -14   19.43    1.40
  -7   1 -14   20.81    1.51
   1   7 -14   20.59    1.26
   1   7 -14   20.44    1.55
   7  -1 -14   21.65    1.44
   1   7  14   18.55    1.55
  -7   1  14   18.38    1.40
   7  -1  14   18.19    1.48
   7  -2 -14    5.85    0.76
   2   7 -14    5.88    0.90
  -7   2 -14    6.09    0.84
   2   7 -14    5.99    0.53
  -7   2  14    4.90    0.76
   7  -2  14    5.96    0.86
   2   7  14    5.61    0.86
  -7   3 -14   47.34    2.92
   7  -3 -14   44.64    2.84
   3   7  14   50.67    3.08
   7  -3  14   52.53    2.98
  -7   3  14   49.08    2.86
   7  -4 -14   14.87    1.28
  -7   4 -14   16.81    1.59
  -7   4 -14   15.24    1.35
  -7   4  14   13.53    1.22
   7  -4  14   16.15    1.40
  -7   5 -14    2.06    0.81
  -7   5 -14    1.53    1.02
   7  -5 -14    1.22    0.67
  -7   5  14    1.45    0.98
  -7   5  14    1.23    0.61
   7  -5  14    1.24    0.79
  -7   6 -14    0.58    1.04
  -7   6 -14    1.08    0.79
  -7   6  14    0.73    0.68
  -7   6  14    0.11    0.98
   7  -6  14    0.07    0.79
  -7   7 -14    1.36    0.85
  -7   7 -14    1.60    1.15
  -7   7  14    1.96    0.75
  -7   7  14   -0.13    1.22
  -6   8 -14   11.68    1.20
  -6   8 -14   12.07    1.61
  -6   8  14   11.02    1.65
  -6   8  14   11.79    1.08
  -5   8 -14    9.82    1.46
  -5   8 -14    9.52    1.11
   8   5 -14   11.09    1.10
  -5   8  14   12.57    1.09
  -5   8  14   12.75    1.55
  -4   8 -14   21.83    1.99
  -4   8 -14   21.76    1.58
   8   4 -14   21.68    1.62
  -4   8  14   23.48    1.45
  -4   8  14   19.58    2.06
  -3   8 -14    4.12    0.97
   8   3 -14    4.93    0.81
  -3   8 -14    4.24    0.71
  -3   8  14    4.24    1.06
   8   3  14    3.75    0.68
  -2   8 -14    4.80    0.67
   8   2 -14    5.02    0.83
  -2   8 -14    3.95    0.91
  -8  -2  14    5.39    0.85
  -2   8  14    4.46    0.99
   8   2  14    5.36    0.78
  -1   8 -14    8.90    0.83
   8   1 -14    9.39    0.99
  -1   8 -14    9.53    1.10
   8   1  14    7.45    0.91
  -8  -1  14    7.54    0.90
  -1   8  14    8.18    1.07
   0   8 -14    7.48    1.04
   8   0 -14    8.30    0.97
   0   8 -14    7.36    0.69
  -8   0 -14    7.82    0.94
   8   0  14    7.09    0.91
  -8   0  14    8.07    0.95
   0   8  14    9.36    1.08
   8  -1 -14    2.36    0.71
   1   8 -14    3.38    0.84
  -8   1 -14    2.68    0.76
   1   8  14    2.21    0.73
   8  -1  14    2.60    0.76
  -8   1  14    2.27    0.73
   8  -2 -14   21.14    1.62
   2   8 -14   19.85    1.72
  -8   2 -14   20.15    1.59
   2   8  14   20.10    1.66
   8  -2  14   21.50    1.65
  -8   2  14   20.08    1.53
   8  -3 -14    5.85    0.95
  -8   3 -14    7.62    0.99
  -8   3  14    6.43    0.87
   3   8  14    5.88    0.97
   8  -3  14    7.35    0.97
  -8   4 -14    9.21    1.41
   8  -4 -14   10.34    1.11
  -8   4 -14   10.22    1.18
   8  -4  14   11.31    1.18
  -8   4  14   10.92    1.12
  -8   5 -14   12.47    1.61
  -8   5 -14   11.07    1.30
   8  -5 -14   10.85    1.22
  -8   5  14   15.71    1.70
   8  -5  14   14.63    1.37
  -8   5  14   16.09    1.37
  -8   6 -14    1.33    0.89
  -8   6 -14    0.26    1.08
  -8   6  14    1.09    0.81
  -8   6  14    1.72    1.32
   8  -6  14    1.36    0.99
  -4   9 -14   17.15    1.62
   9   4 -14   16.06    1.44
  -4   9 -14   12.99    1.27
  -4   9  14   11.85    1.71
  -3   9 -14    5.46    1.16
   9   3 -14    6.29    1.01
  -3   9 -14    5.12    0.76
   9   3  14    6.78    0.91
   9   3  14    9.55    0.91
  -3   9  14    7.32    1.23
   9   2 -14   23.92    1.77
  -2   9 -14   22.72    2.02
   9   2  14   21.94    1.63
  -2   9  14   23.01    1.99
  -1   9 -14   21.44    1.78
   9   1 -14   20.11    1.66
  -9  -1  14   19.02    1.60
  -1   9  14   18.75    1.85
   9   1  14   20.73    1.57
   0   9 -14   15.76    1.63
   9   0 -14   15.47    1.47
  -9   0 -14   14.38    1.39
   9   0  14   13.76    1.37
   0   9  14   16.72    1.64
  -9   0  14   14.40    1.35
   1   9 -14   24.65    1.93
  -9   1 -14   23.31    1.76
   9  -1 -14   23.19    1.75
   1   9  14   18.10    1.83
   9  -1  14   18.93    1.68
  -9   1  14   18.62    1.63
  -9   2 -14    1.84    0.82
   9  -2 -14    2.46    0.82
   2   9 -14    2.16    1.01
  -9   2  14    2.38    0.78
   2   9  14    3.05    0.90
   9  -2  14    3.45    0.93
  -9   3 -14    3.93    0.92
   9  -3 -14    4.65    1.00
   3   9  14    5.52    1.11
   9  -3  14    4.39    1.02
  -9   3  14    4.32    0.90
  -9   4 -14   12.25    1.58
   9  -4 -14   11.87    1.26
  -9   4 -14   10.40    1.22
  -9   4  14   11.17    1.26
   9  -4  14   12.99    1.33
  10   2 -14   23.87    1.94
  -2  10 -14   25.01    2.25
  10   2  14   25.84    1.85
  -2  10  14   24.13    2.30
  -1  10 -14    0.57    1.00
  10   1 -14    1.02    0.87
  -1  10  14    2.59    1.12
  10   1  14    0.32    0.78
  10   0 -14    0.20    0.93
   0  10 -14    1.66    1.03
   0  10  14    0.53    1.00
 -10   0  14    1.50    0.93
  10   0  14    0.53    0.83
  10  -1 -14   -0.22    0.82
   1  10 -14    1.62    1.01
 -10   1 -14    2.14    0.87
 -10   1  14   -0.44    0.82
   1  10  14    0.80    1.02
  10  -1  14    0.08    0.86
  10  -2 -14    0.78    0.86
 -10   2 -14    1.68    0.96
 -10   2  14    0.82    0.96
  10  -2  14    1.45    0.95
   2  10  14    1.47    1.05
   0   0 -15   -0.12    0.23
   0   0  15   -0.04    0.24
   0  -1 -15    3.31    0.38
   0   1 -15    3.56    0.42
  -1   0 -15    2.77    0.39
   1   0 -15    3.23    0.38
   0   1  15    3.30    0.40
   1   0  15    3.37    0.39
  -1   0  15    3.24    0.37
   0   1  15    3.48    0.28
   0  -1  15    2.82    0.39
  -1   1 -15  162.76    8.60
  -1  -1 -15  172.68    8.58
   1   1 -15  169.10    8.59
   1  -1 -15  164.63    8.55
  -1  -1  15  156.82    8.57
  -1   1  15  168.53    9.08
   1   1  15  162.98    8.57
   1  -1  15  160.46    8.59
  -1   1  15  161.08    8.55
   2   1 -15   29.15    1.77
  -1   2 -15   29.28    1.81
  -1   2 -15   29.51    1.79
   2   1 -15   29.63    1.77
   1  -2 -15   29.23    1.73
  -2  -1 -15   30.23    1.80
   1  -2  15   34.92    1.84
  -1   2  15   33.77    1.83
  -1   2  15   32.16    1.75
  -2  -1  15   33.12    1.77
   2   1  15   32.70    1.78
  -2   0 -15   41.53    2.52
   2   0 -15   41.61    2.48
   0   2 -15   41.39    2.53
   0  -2 -15   41.46    2.47
   2   0  15   47.91    2.54
  -2   0  15   48.06    2.50
   0   2  15   49.05    2.50
   0   2  15   48.78    2.59
   0  -2  15   51.26    2.56
   2  -1 -15    3.93    0.42
   1   2 -15    4.02    0.47
  -2   1 -15    4.46    0.43
   1   2 -15    4.22    0.48
  -1  -2 -15    4.71    0.46
  -2   1 -15    4.44    0.50
  -1  -2  15    4.48    0.48
  -2   1  15    5.45    0.47
   1   2  15    5.29    0.47
   1   2  15    6.05    0.45
   2  -1  15    4.76    0.51
   2  -2 -15  122.34    6.19
   2   2 -15  119.62    6.24
  -2  -2 -15  119.27    6.22
   2   2 -15  124.26    6.26
  -2   2 -15  122.93    6.26
  -2   2 -15  120.92    6.58
  -2   2  15  114.30    6.19
   2   2  15  113.63    6.20
   2  -2  15  116.53    6.26
  -2  -2  15  110.00    6.21
  -2   2  15  117.10    6.62
  -2   3 -15   31.68    1.81
   2  -3 -15   29.97    1.68
   3   2 -15   31.61    1.74
   3   2 -15   31.69    1.75
  -3  -2 -15   32.84    1.75
  -2   3 -15   31.64    1.78
  -2   3  15   27.46    1.69
   3   2  15   26.17    1.69
  -3  -2  15   27.76    1.72
   2  -3  15   29.43    1.80
  -2   3  15   27.51    1.83
  -1   3 -15   86.59    5.05
  -1   3 -15   86.05    4.81
  -3  -1 -15   91.83    4.81
   1  -3 -15   89.46    4.73
   3   1 -15   89.03    4.78
   3   1 -15   85.00    4.77
   1  -3  15   90.78    4.83
  -1   3  15   87.29    4.74
   3   1  15   94.66    4.79
  -3  -1  15   93.93    4.78
  -1   3  15   95.67    5.09
  -3   0 -15   27.64    1.49
   0  -3 -15   25.56    1.38
   3   0 -15   24.58    1.39
   0   3 -15   25.84    1.47
   0   3 -15   25.82    1.49
   3   0 -15   23.89    1.40
   0   3 -15   25.99    1.46
   0   3  15   21.14    1.37
   0   3  15   20.39    1.44
   0  -3  15   23.03    1.45
  -3   0  15   21.10    1.38
   3   0  15   21.29    1.43
  -3   1 -15   30.15    1.74
   3  -1 -15   29.66    1.66
   1   3 -15   28.00    1.72
   1   3 -15   29.79    1.71
   3  -1 -15   27.66    1.66
  -1  -3 -15   29.38    1.66
  -1  -3  15   28.91    1.72
   3  -1  15   30.62    1.74
   1   3  15   28.17    1.65
   1   3  15   29.36    1.74
  -3   1  15   28.84    1.68
   2   3 -15   63.85    3.48
  -3   2 -15   64.88    3.67
   2   3 -15   67.00    3.51
   3  -2 -15   62.50    3.43
  -2  -3 -15   63.22    3.44
  -3   2 -15   68.52    3.52
  -3   2  15   61.09    3.44
   2   3  15   62.82    3.41
  -2  -3  15   60.59    3.47
   3  -2  15   66.62    3.52
   3   3 -15   87.50    4.61
  -3  -3 -15   86.40    4.56
   3  -3 -15   88.87    4.55
  -3   3 -15   90.70    4.88
  -3   3 -15   88.17    4.63
   3   3 -15   80.73    4.58
  -3   3  15   79.32    4.53
   3  -3  15   89.52    4.65
   3   3  15   83.83    4.51
  -3  -3  15   83.85    4.56
  -3   3  15   82.58    4.92
   4   3 -15    2.13    0.49
  -3   4 -15    2.01    0.48
  -4  -3 -15    1.58    0.43
   4   3 -15    1.43    0.48
   3  -4 -15    2.44    0.43
  -3   4 -15    1.83    0.50
   4   3  15    1.89    0.38
  -3   4  15    1.68    0.41
  -3   4  15    1.72    0.55
  -4  -3  15    1.85    0.44
   3  -4  15    1.70    0.49
   4   2 -15    0.55    0.34
  -2   4 -15    0.53    0.43
  -4  -2 -15    0.75    0.40
   2  -4 -15    0.42    0.32
  -2   4 -15    0.50    0.38
   4   2 -15    0.51    0.37
  -2   4 -15    0.55    0.43
  -2   4  15    0.69    0.31
  -2   4  15    0.53    0.42
   2  -4  15    0.60    0.41
  -4  -2  15    0.48    0.35
   4   2  15    0.59    0.34
  -1   4 -15    1.19    0.44
  -4  -1 -15    1.46    0.44
   4   1 -15    1.50    0.40
   4   1 -15    1.11    0.36
  -1   4 -15    1.57    0.43
   1  -4 -15    1.24    0.32
  -1   4 -15    1.02    0.37
   1  -4  15    3.50    0.52
   4   1  15    2.83    0.42
  -1   4  15    3.88    0.49
  -4  -1  15    3.20    0.41
  -1   4  15    2.99    0.39
   0  -4 -15   10.30    0.76
   4   0 -15   10.86    0.82
  -4   0 -15   10.64    0.88
   4   0 -15    9.82    0.82
   0   4 -15   10.46    0.87
   0   4 -15   11.15    0.90
   0   4 -15   10.61    0.88
   0  -4  15   12.13    0.90
   4   0  15   11.00    0.87
   0   4  15   11.49    0.79
  -4   0  15   12.07    0.86
   0   4  15   12.17    0.90
   1   4 -15   59.72    3.33
  -4   1 -15   60.36    3.36
  -1  -4 -15   62.58    3.26
   4  -1 -15   60.73    3.28
   4  -1 -15   59.41    3.30
   1   4 -15   56.69    3.51
   1   4 -15   57.96    3.35
   4  -1  15   64.95    3.38
   1   4  15   60.96    3.24
  -4   1  15   63.02    3.31
   1   4  15   60.21    3.50
  -1  -4  15   64.44    3.36
   4  -2 -15    9.25    0.72
  -4   2 -15    9.08    0.85
   4  -2 -15    9.09    0.78
  -2  -4 -15    8.90    0.76
   2   4 -15    8.79    0.86
   2   4 -15    9.51    0.81
   2   4  15   11.63    0.89
  -4   2  15   10.76    0.83
   4  -2  15   10.38    0.90
  -2  -4  15   10.38    0.86
   2   4  15   11.33    0.69
   4  -3 -15   25.13    1.43
  -4   3 -15   26.64    1.65
  -4   3 -15   25.56    1.56
   3   4 -15   23.14    1.45
   3   4 -15   23.73    1.50
   4  -3 -15   26.09    1.35
   4  -3  15   19.10    1.52
  -3  -4  15   20.40    1.42
   3   4  15   20.54    1.30
  -4   3  15   19.81    1.38
   4   4 -15   11.73    1.05
   4   4 -15   10.83    0.95
   4  -4 -15   11.03    0.80
  -4   4 -15   12.19    1.12
  -4   4 -15   10.39    1.03
   4  -4 -15   10.90    0.89
  -4   4  15   12.73    0.90
  -4  -4  15   13.11    0.95
  -4   4  15   11.73    1.23
   4  -4  15   13.72    1.12
   4   4  15   12.23    0.80
  -4   5 -15    3.24    0.71
   5   4 -15    3.99    0.64
   4  -5 -15    3.69    0.56
  -4   5 -15    3.34    0.65
  -4   5 -15    3.97    0.56
   5   4 -15    2.79    0.59
   4  -5  15    4.35    0.69
  -4   5  15    4.40    0.84
  -4   5  15    3.43    0.54
   5   4  15    3.94    0.44
  -3   5 -15   23.89    1.61
  -3   5 -15   22.42    1.42
   5   3 -15   23.40    1.49
  -3   5 -15   20.77    1.48
   3  -5 -15   24.54    1.39
   5   3 -15   21.99    1.47
   5   3  15   21.64    1.38
   3  -5  15   21.92    1.50
  -3   5  15   22.27    1.65
  -3   5  15   20.67    1.36
  -5  -3  15   20.11    1.42
  -2   5 -15    3.59    0.57
   5   2 -15    2.65    0.53
  -5  -2 -15    2.80    0.53
   2  -5 -15    3.14    0.45
   5   2 -15    3.45    0.55
  -2   5 -15    3.55    0.53
  -2   5 -15    2.91    0.57
   5   2  15    3.50    0.51
  -2   5  15    2.92    0.61
  -2   5  15    2.91    0.43
  -5  -2  15    3.25    0.53
   2  -5  15    3.57    0.60
   5   1 -15    9.48    0.85
  -1   5 -15    9.62    0.86
   5   1 -15    9.89    0.85
  -1   5 -15   10.10    0.96
  -1   5 -15    9.34    0.90
  -5  -1 -15    9.39    0.89
   1  -5  15   10.39    0.89
   5   1  15   11.16    0.87
  -5  -1  15   10.96    0.85
  -1   5  15   11.26    0.98
  -1   5  15   11.06    0.78
   5   0 -15    5.40    0.58
   0   5 -15    6.50    0.65
   5   0 -15    5.69    0.60
   0   5 -15    5.08    0.63
   0   5 -15    5.66    0.62
  -5   0 -15    6.55    0.67
  -5   0  15    6.36    0.61
   0   5  15    6.16    0.54
   5   0  15    6.08    0.67
   0   5  15    6.80    0.67
   0  -5  15    6.23    0.69
   1   5 -15    6.82    0.72
   1   5 -15    7.02    0.69
   5  -1 -15    6.87    0.66
   5  -1 -15    6.81    0.69
  -5   1 -15    6.67    0.73
   1   5 -15    7.15    0.69
   5  -1  15    7.78    0.77
   1   5  15    6.66    0.70
  -5   1  15    7.42    0.72
  -1  -5  15    8.20    0.73
   5  -2 -15   51.06    2.88
   2   5 -15   53.03    2.90
   2   5 -15   51.32    2.92
  -5   2 -15   51.77    2.98
   5  -2 -15   53.25    2.81
  -5   2  15   49.21    2.87
   5  -2  15   50.78    2.95
  -2  -5  15   51.05    2.90
   2   5  15   52.55    3.08
   3   5 -15   44.82    2.66
   3   5 -15   41.50    2.62
  -5   3 -15   44.33    2.70
   5  -3 -15   46.14    2.62
   5  -3 -15   47.71    2.51
  -5   3 -15   51.98    2.95
   5  -3  15   48.23    2.74
  -5   3  15   45.04    2.60
   5  -4 -15   62.14    3.26
   4   5 -15   53.00    3.24
  -5   4 -15   62.26    3.36
   4   5 -15   56.86    3.28
  -5   4 -15   67.20    3.64
   5  -4  15   54.85    3.35
  -5   4  15   56.49    3.22
  -5   4  15   54.28    3.65
   5   5 -15   12.51    1.14
  -5   5 -15   12.78    1.26
   5  -5 -15   11.53    1.05
  -5   5 -15   15.48    1.41
  -5   5  15   14.97    1.53
   5  -5  15   13.04    1.23
  -5   5  15   14.44    1.09
  -5   6 -15    2.56    0.75
   6   5 -15    1.82    0.67
  -5   6 -15    2.15    0.85
  -5   6  15    2.07    0.57
   5  -6  15    1.20    0.74
  -5   6  15    1.16    0.84
  -4   6 -15   16.62    1.41
   6   4 -15   16.26    1.17
  -4   6 -15   17.22    1.27
  -4   6  15   10.74    1.02
   4  -6  15   12.19    1.17
   6   4  15   10.67    0.90
  -4   6  15   11.83    1.23
   6   3 -15   20.08    1.36
   6   3 -15   20.18    1.39
  -3   6 -15   18.47    1.27
  -3   6 -15   18.30    1.53
  -3   6 -15   19.38    1.42
  -6  -3  15   19.46    1.36
  -3   6  15   18.68    1.24
  -3   6  15   18.47    1.56
   6   3  15   19.12    1.28
   3  -6  15   18.31    1.38
  -2   6 -15   23.05    1.39
   6   2 -15   24.00    1.47
  -2   6 -15   23.42    1.61
   6   2 -15   23.72    1.50
  -2   6 -15   25.91    1.53
  -6  -2 -15   23.04    1.47
   2  -6  15   18.70    1.44
  -6  -2  15   18.76    1.44
  -2   6  15   20.01    1.31
  -2   6  15   18.79    1.58
   6   2  15   19.94    1.43
  -1   6 -15    8.00    0.84
   6   1 -15    8.26    0.78
  -6  -1 -15    7.91    0.82
   6   1 -15    8.22    0.80
  -1   6 -15    7.29    0.79
  -1   6 -15    8.71    0.81
  -6  -1  15    8.48    0.81
  -1   6  15    7.70    0.83
   6   1  15    7.82    0.78
   1  -6  15    9.30    0.84
  -1   6  15    9.32    0.69
   0   6 -15    1.72    0.52
   6   0 -15    2.15    0.52
  -6   0 -15    1.53    0.56
   6   0 -15    1.72    0.47
   0   6 -15    1.93    0.56
   0   6 -15    1.85    0.50
   6   0  15    2.25    0.55
  -6   0  15    2.43    0.51
   0   6  15    1.99    0.57
   6  -1 -15    7.45    0.68
  -6   1 -15    6.88    0.81
   1   6 -15    6.82    0.68
   6  -1 -15    7.11    0.73
   1   6 -15    6.59    0.74
   1   6 -15    5.74    0.79
   6  -1  15    8.83    0.87
   1   6  15    8.79    0.83
  -6   1  15    8.84    0.82
   2   6 -15    9.28    0.86
   2   6 -15    9.43    0.89
  -6   2 -15    7.69    0.91
   6  -2 -15    8.76    0.83
   6  -2 -15    8.91    0.79
   2   6  15   11.19    1.04
   6  -2  15   11.01    1.02
  -6   2  15   10.98    0.92
  -6   3 -15   22.79    1.61
   3   6 -15   24.74    1.43
   3   6 -15   22.59    1.55
   6  -3 -15   22.10    1.48
   6  -3  15   21.43    1.60
  -6   3  15   19.40    1.46
   6  -4 -15   50.47    3.00
  -6   4 -15   58.34    3.44
   4   6 -15   52.01    2.93
  -6   4 -15   53.38    3.11
  -6   4  15   51.37    2.99
   6  -4  15   51.86    3.12
  -6   5 -15   24.10    1.98
   6  -5 -15   21.69    1.52
  -6   5 -15   20.84    1.69
   5   6 -15   20.96    1.43
   6  -5  15   21.45    1.67
  -6   5  15   24.45    2.06
  -6   5  15   20.00    1.52
  -6   6 -15   10.52    1.19
  -6   6 -15   13.42    1.47
   6   6 -15   11.25    1.03
  -6   6  15   14.06    1.17
   6  -6  15   12.02    1.27
  -6   6  15   13.14    1.54
  -6   7 -15    3.54    0.89
  -6   7 -15    3.20    1.13
  -6   7  15    5.72    0.82
  -6   7  15    3.23    1.22
   7   5 -15    4.74    0.82
  -5   7 -15    4.37    1.06
  -5   7 -15    3.13    0.81
  -5   7  15    5.61    0.70
  -5   7  15    5.74    1.21
  -4   7 -15    7.56    0.97
   7   4 -15    9.05    0.97
  -4   7 -15    9.67    1.18
  -4   7  15   10.24    1.23
  -4   7  15   10.32    0.92
   7   4  15   10.12    0.86
  -3   7 -15   16.21    1.50
   7   3 -15   14.34    1.29
  -3   7 -15   15.05    1.32
  -3   7  15   16.56    1.11
  -3   7  15   15.98    1.50
   7   3  15   16.42    1.22
   7   2 -15   18.76    1.41
  -2   7 -15   16.10    1.34
  -2   7 -15   17.88    1.53
  -2   7  15   18.05    1.60
  -2   7  15   19.65    1.16
  -7  -2  15   17.27    1.34
   7   2  15   18.28    1.35
  -1   7 -15    6.90    0.75
  -1   7 -15    6.96    0.77
   7   1 -15    7.85    0.88
  -1   7 -15    7.24    0.94
  -7  -1 -15    6.97    0.90
  -1   7  15   10.95    1.02
  -7  -1  15   10.59    0.91
   7   1  15    8.65    0.85
   0   7 -15   20.07    1.40
   0   7 -15   20.02    1.45
  -7   0 -15   19.22    1.60
   7   0 -15   21.93    1.54
   0   7 -15   21.49    1.65
   0   7  15   23.69    1.67
   7   0  15   21.45    1.53
  -7   0  15   23.34    1.54
   1   7 -15    9.56    1.01
   7  -1 -15    9.21    0.91
   1   7 -15    8.38    0.82
  -7   1 -15   10.19    0.99
   1   7 -15    8.95    0.89
   7  -1  15    9.30    0.94
   1   7  15    9.57    0.94
  -7   1  15    8.78    0.91
   7  -2 -15    6.79    0.80
  -7   2 -15    6.17    0.92
   2   7 -15    6.80    0.85
   2   7 -15    6.99    0.61
   2   7 -15    7.45    0.97
  -7   2  15    6.50    0.78
   2   7  15    6.27    0.89
   7  -2  15    6.34    0.85
  -7   3 -15   28.37    1.91
   7  -3 -15   27.94    1.81
  -7   3  15   26.36    1.77
   3   7  15   26.18    1.98
   7  -3  15   26.40    1.88
  -7   4 -15   11.17    1.20
  -7   4 -15   13.35    1.40
   7  -4 -15   11.90    1.15
  -7   4  15   12.25    1.11
   7  -4  15   11.57    1.19
   7  -5 -15   31.75    2.16
  -7   5 -15   32.69    2.24
  -7   5 -15   36.45    2.63
   7  -5  15   35.75    2.31
  -7   5  15   31.96    2.16
  -7   5  15   36.15    2.74
  -7   6 -15    2.34    1.10
  -7   6 -15    1.07    0.76
  -7   6  15    2.22    0.73
  -7   6  15    1.25    1.16
   7  -6  15    1.13    0.87
  -7   7 -15    0.95    1.14
  -7   7 -15    1.28    0.80
  -7   7  15    1.42    0.76
  -7   7  15    1.12    1.14
  -6   8 -15    5.65    1.03
  -6   8 -15    6.34    1.39
  -6   8  15    7.53    0.92
  -6   8  15    6.74    1.52
   8   5 -15    1.27    0.75
  -5   8 -15    0.49    0.77
  -5   8 -15    0.22    1.01
  -5   8  15    2.03    0.65
  -5   8  15    1.15    1.15
   8   4 -15    3.60    0.85
  -4   8 -15    4.74    0.82
  -4   8 -15    2.69    1.01
  -4   8  15    5.56    0.66
  -4   8  15    4.36    1.09
  -3   8 -15   20.62    1.61
   8   3 -15   23.74    1.71
  -3   8 -15   24.46    1.97
   8   3  15   24.58    1.60
  -3   8  15   24.13    2.07
  -2   8 -15    8.69    0.83
   8   2 -15    8.25    0.98
  -2   8 -15    8.32    1.08
   8   2  15    7.42    0.89
  -2   8  15    6.48    1.11
  -8  -2  15    6.86    0.95
   8   1 -15    4.01    0.80
  -1   8 -15    3.65    0.57
  -1   8 -15    3.41    0.87
   8   1  15    3.44    0.77
  -8  -1  15    3.56    0.72
  -1   8  15    3.25    0.81
  -8   0 -15   36.39    2.34
   0   8 -15   36.63    2.47
   0   8 -15   33.93    2.01
   8   0 -15   36.75    2.26
  -8   0  15   34.58    2.23
   8   0  15   34.03    2.25
   0   8  15   36.25    2.46
   8  -1 -15    1.63    0.68
   1   8 -15    1.38    0.79
  -8   1 -15    1.26    0.78
  -8   1  15    0.54    0.60
   1   8  15    0.92    0.75
   8  -1  15    1.33    0.71
   8  -2 -15    9.81    1.01
   2   8 -15   10.63    1.22
  -8   2 -15   10.12    1.09
  -8   2  15    7.06    0.95
   2   8  15    8.69    1.10
   8  -2  15    9.46    1.05
  -8   3 -15    1.93    0.85
   8  -3 -15    2.83    0.75
   8  -3  15    2.53    0.88
   3   8  15    4.14    0.92
  -8   3  15    2.79    0.75
  -8   4 -15   27.63    2.02
  -8   4 -15   29.76    2.37
   8  -4 -15   26.73    1.90
  -8   4  15   24.23    1.89
   8  -4  15   27.45    1.99
  -8   5 -15    6.27    1.07
  -8   5 -15    9.29    1.40
   8  -5 -15    6.22    0.98
  -8   5  15    6.71    1.31
  -8   5  15    5.79    0.91
   8  -5  15    7.73    1.10
  -8   6 -15   14.75    1.45
  -8   6 -15   19.17    1.88
   8  -6  15   14.69    1.53
  -8   6  15   12.43    1.82
  -8   6  15   12.51    1.32
   9   4 -15   13.42    1.31
  -4   9 -15   12.07    1.15
  -4   9 -15   13.17    1.55
  -4   9  15   14.97    1.73
   9   3 -15    2.86    0.89
  -3   9 -15    2.31    0.66
  -3   9 -15    2.86    1.04
  -3   9  15    3.41    1.06
   9   3  15    3.39    0.75
  -2   9 -15    3.92    1.04
   9   2 -15    4.08    0.92
   9   2  15    5.32    0.87
  -2   9  15    4.37    1.02
  -1   9 -15    6.97    1.14
   9   1 -15    7.50    1.08
  -9  -1  15    8.97    1.10
  -1   9  15    9.59    1.23
   9   1  15    9.83    1.01
   0   9 -15    7.90    1.22
   9   0 -15    8.89    1.14
  -9   0 -15    8.49    1.14
  -9   0  15   10.38    1.15
   0   9  15   11.43    1.27
   9   0  15    9.92    1.09
   9  -1 -15   57.98    3.38
   1   9 -15   57.62    3.65
  -9   1 -15   57.27    3.41
   1   9  15   55.12    3.64
   9  -1  15   57.08    3.39
  -9   1  15   54.28    3.39
  -9   2 -15   14.98    1.34
   9  -2 -15   13.46    1.34
   2   9  15   13.29    1.35
  -9   2  15   11.20    1.23
   9  -2  15   13.51    1.33
   9  -3 -15    6.59    1.03
  -9   3 -15    6.28    1.03
   9  -3  15    6.93    1.14
  -9   3  15    7.17    0.99
  -9   4 -15   11.60    1.52
   9  -4 -15    9.98    1.27
  -9   4 -15    9.91    1.22
   9  -4  15   10.63    1.27
  -9   4  15    9.94    1.16
  -1  10 -15    2.44    1.06
  10   1 -15    1.03    0.90
  -1  10  15    2.32    1.10
  10   1  15    2.20    0.83
   0  10 -15    8.51    1.30
  10   0 -15    6.97    1.17
  10   0  15    7.06    1.09
 -10   0  15    7.59    1.09
   0  10  15    8.74    1.29
  10  -1 -15    0.85    0.87
   1  10 -15    1.40    1.02
 -10   1 -15    0.59    0.87
  10  -1  15    1.54    0.92
 -10   1  15    0.84    0.95
   1  10  15    1.80    1.05
   0   0 -16  260.25   13.25
   0   0  16  250.44   13.24
   0  -1 -16    9.14    0.70
   1   0 -16    9.03    0.70
  -1   0 -16    8.43    0.75
   0   1 -16    8.39    0.73
   0  -1  16   10.11    0.74
   1   0  16    9.83    0.74
   0   1  16    8.92    0.73
  -1   0  16    9.59    0.71
   0   1  16    9.80    0.57
   1   1 -16    7.82    0.74
  -1  -1 -16    8.83    0.70
   1  -1 -16    8.12    0.66
  -1   1 -16    7.23    0.72
   1   1  16    9.81    0.74
  -1   1  16   10.11    0.62
   1  -1  16    9.76    0.76
  -1   1  16    9.01    0.68
  -1  -1  16    9.72    0.72
   2   1 -16   38.58    2.18
   2   1 -16   39.94    2.19
   1  -2 -16   39.56    2.14
  -2  -1 -16   38.30    2.19
  -1   2 -16   37.70    2.21
  -1   2 -16   40.81    2.20
  -1   2  16   39.53    2.24
  -1   2  16   37.52    2.15
   2   1  16   37.11    2.18
   1  -2  16   38.49    2.21
  -2  -1  16   37.20    2.15
   2   0 -16   55.31    3.19
   0  -2 -16   55.17    3.18
   0   2 -16   56.41    3.24
  -2   0 -16   56.68    3.24
   0   2  16   63.27    3.21
   2   0  16   61.17    3.24
   0   2  16   61.51    3.33
   0  -2  16   61.66    3.24
  -2   0  16   61.55    3.20
   1   2 -16   58.35    3.38
  -1  -2 -16   60.25    3.35
   2  -1 -16   60.60    3.35
  -2   1 -16   58.86    3.39
  -2   1 -16   59.75    3.48
   1   2 -16   60.86    3.40
   1   2  16   69.19    3.51
  -2   1  16   64.40    3.35
   2  -1  16   61.85    3.40
  -1  -2  16   66.32    3.40
   1   2  16   64.33    3.36
   2   2 -16   15.20    1.08
  -2  -2 -16   15.12    1.08
   2   2 -16   13.59    1.09
   2  -2 -16   14.75    1.03
  -2   2 -16   15.64    1.12
  -2   2 -16   14.55    1.05
  -2   2  16   18.92    1.09
  -2   2  16   20.38    1.15
   2  -2  16   20.27    1.20
   2   2  16   19.48    1.09
  -2  -2  16   17.99    1.11
   3   2 -16    5.49    0.56
   2  -3 -16    5.56    0.50
  -2   3 -16    5.11    0.59
  -2   3 -16    6.13    0.61
  -3  -2 -16    5.49    0.56
   3   2 -16    6.03    0.58
  -2   3  16    4.65    0.55
   3   2  16    4.96    0.53
  -2   3  16    4.42    0.47
   2  -3  16    4.43    0.58
  -3  -2  16    5.35    0.55
  -1   3 -16   45.62    2.70
   3   1 -16   43.70    2.60
   3   1 -16   45.30    2.61
   1  -3 -16   46.85    2.56
  -1   3 -16   45.90    2.64
  -3  -1 -16   46.05    2.63
  -1   3  16   46.37    2.57
  -3  -1  16   50.05    2.60
   1  -3  16   48.85    2.66
   3   1  16   49.76    2.61
  -1   3  16   49.64    2.74
   0   3 -16  146.83    8.05
   3   0 -16  149.95    8.00
   0   3 -16  152.23    8.06
  -3   0 -16  152.84    8.04
   0  -3 -16  145.86    7.97
   3   0 -16  151.27    8.02
   0   3 -16  147.85    8.49
  -3   0  16  154.49    8.00
   0  -3  16  161.69    8.06
   0   3  16  162.24    7.99
   3   0  16  159.05    8.05
   0   3  16  152.49    8.50
   3  -1 -16   84.43    4.50
  -3   1 -16   86.87    4.55
   1   3 -16   80.14    4.53
   1   3 -16   77.73    4.53
   3  -1 -16   83.27    4.49
  -1  -3 -16   89.09    4.49
  -1  -3  16   89.29    4.55
   1   3  16   85.33    4.76
   1   3  16   80.08    4.47
   3  -1  16   88.24    4.57
  -3   1  16   85.49    4.50
   2   3 -16   31.11    1.76
   3  -2 -16   29.30    1.66
   2   3 -16   31.83    1.74
  -3   2 -16   32.01    1.76
  -2  -3 -16   30.06    1.69
  -3   2 -16   30.04    1.75
   3  -2  16   26.99    1.74
  -2  -3  16   25.16    1.67
  -3   2  16   25.42    1.66
   2   3  16   25.53    1.63
   3   3 -16   16.04    1.11
  -3   3 -16   17.20    1.16
   3  -3 -16   16.01    1.03
   3   3 -16   16.12    1.11
  -3   3 -16   17.10    1.13
  -3  -3 -16   15.91    1.07
   3   3  16   14.68    1.01
  -3   3  16   15.44    1.03
  -3  -3  16   14.29    1.05
  -3   3  16   14.54    1.20
   3  -3  16   15.55    1.19
  -3   4 -16   20.73    1.44
   4   3 -16   22.83    1.45
   3  -4 -16   22.10    1.32
   4   3 -16   22.51    1.39
  -4  -3 -16   23.45    1.40
  -3   4 -16   23.05    1.48
   4   3  16   20.36    1.31
  -3   4  16   19.20    1.32
   3  -4  16   19.22    1.43
  -4  -3  16   19.99    1.37
  -3   4  16   20.73    1.54
  -2   4 -16    7.76    0.73
  -2   4 -16    8.30    0.76
   4   2 -16    7.16    0.72
  -4  -2 -16    8.62    0.80
   4   2 -16    6.53    0.71
   2  -4 -16    7.61    0.66
  -2   4 -16    7.14    0.74
  -2   4  16    8.86    0.70
   2  -4  16    8.89    0.83
  -4  -2  16    8.40    0.76
   4   2  16    8.86    0.74
  -2   4  16    9.24    0.84
   4   1 -16   16.45    1.09
  -1   4 -16   16.48    1.13
   1  -4 -16   17.91    1.06
   4   1 -16   15.96    1.11
  -1   4 -16   16.68    1.15
  -4  -1 -16   17.43    1.18
  -1   4 -16   17.61    1.19
  -4  -1  16   16.57    1.12
   1  -4  16   14.35    1.18
  -1   4  16   15.74    1.07
  -1   4  16   16.34    1.17
   4   1  16   16.46    1.11
   0   4 -16    8.16    0.75
   4   0 -16    8.42    0.77
   4   0 -16    7.61    0.67
  -4   0 -16    8.88    0.85
   0  -4 -16    8.25    0.68
   0   4 -16    7.80    0.77
   0   4 -16    7.55    0.72
  -4   0  16    8.34    0.76
   0   4  16    7.15    0.72
   4   0  16    8.27    0.74
   0   4  16    9.24    0.68
   0  -4  16    7.96    0.79
   1   4 -16    1.42    0.45
   1   4 -16    1.04    0.41
  -4   1 -16    1.91    0.47
   1   4 -16    1.35    0.45
   4  -1 -16    1.32    0.36
  -1  -4 -16    0.95    0.34
   4  -1 -16    1.35    0.36
   1   4  16    0.49    0.30
  -4   1  16    0.57    0.39
   1   4  16    0.60    0.37
  -1  -4  16    0.75    0.43
   4  -1  16    0.77    0.44
   2   4 -16   10.53    0.91
   4  -2 -16   11.32    0.89
   4  -2 -16   12.20    0.87
  -4   2 -16   11.52    1.00
   2   4 -16   10.16    0.97
   2   4  16   12.50    0.80
   4  -2  16   12.86    1.02
  -2  -4  16   12.78    0.94
   2   4  16   14.21    0.97
  -4   2  16   12.16    0.90
   4  -3 -16   27.23    1.56
   4  -3 -16   27.21    1.65
   3   4 -16   26.77    1.69
   3   4 -16   27.40    1.72
  -4   3 -16   28.93    1.83
  -4   3 -16   27.12    1.73
   4  -3  16   26.81    1.73
  -4   3  16   25.30    1.61
  -3  -4  16   26.58    1.66
   3   4  16   27.63    1.54
   4   4 -16  124.10    7.06
   4   4 -16  135.22    7.07
  -4   4 -16  133.12    7.10
  -4   4 -16  140.60    7.56
   4  -4 -16  129.66    6.99
   4  -4 -16  134.38    6.94
  -4   4  16  133.78    7.61
  -4   4  16  130.09    6.99
   4   4  16  136.53    6.92
   4  -4  16  133.64    7.11
  -4  -4  16  128.93    7.01
  -4   5 -16    9.83    0.93
   5   4 -16   10.60    0.97
  -4   5 -16   10.98    1.04
   4  -5 -16    9.85    0.92
  -4   5 -16   11.32    1.03
   5   4 -16   10.27    0.95
   4  -5  16   11.81    1.09
   5   4  16   10.63    0.81
  -4   5  16   11.64    1.14
  -4   5  16   10.34    0.92
  -3   5 -16    9.59    0.91
   5   3 -16    8.36    0.83
   5   3 -16    8.40    0.81
  -3   5 -16    8.97    0.86
  -3   5 -16    8.60    0.79
   3  -5 -16    8.74    0.82
  -5  -3  16   10.47    0.89
   3  -5  16    9.51    0.88
   5   3  16    9.17    0.81
  -3   5  16   10.06    0.84
  -3   5  16    9.32    0.95
  -2   5 -16    5.69    0.64
  -5  -2 -16    5.16    0.67
   2  -5 -16    5.41    0.56
   5   2 -16    5.03    0.62
   5   2 -16    5.69    0.64
  -2   5 -16    4.85    0.70
  -2   5 -16    4.89    0.66
   5   2  16    7.12    0.68
   2  -5  16    8.08    0.78
  -5  -2  16    8.09    0.72
  -2   5  16    7.05    0.76
  -2   5  16    7.29    0.60
   5   1 -16    1.91    0.48
  -1   5 -16    2.42    0.50
  -1   5 -16    1.64    0.50
  -5  -1 -16    1.57    0.53
  -1   5 -16    1.86    0.52
   5   1 -16    1.84    0.46
  -5  -1  16    2.52    0.51
  -1   5  16    3.15    0.55
   5   1  16    1.93    0.50
  -1   5  16    3.21    0.42
   1  -5  16    1.89    0.53
   5   0 -16   19.87    1.33
   5   0 -16   20.23    1.29
   0   5 -16   22.13    1.38
   0   5 -16   19.57    1.40
  -5   0 -16   21.96    1.45
   0   5 -16   21.62    1.36
   0   5  16   19.59    1.41
   0   5  16   19.85    1.21
   5   0  16   20.30    1.40
   0  -5  16   18.91    1.36
  -5   0  16   20.39    1.32
   1   5 -16    3.90    0.54
   1   5 -16    3.51    0.57
   1   5 -16    3.75    0.57
   5  -1 -16    4.09    0.53
   5  -1 -16    4.09    0.50
  -5   1 -16    3.91    0.65
  -1  -5  16    3.15    0.56
   5  -1  16    3.61    0.59
  -5   1  16    2.66    0.54
   1   5  16    2.98    0.31
   1   5  16    1.95    0.50
   5  -2 -16   40.92    2.21
   2   5 -16   38.51    2.30
   5  -2 -16   37.89    2.27
  -5   2 -16   39.85    2.37
   2   5 -16   37.24    2.30
   5  -2  16   40.77    2.36
   2   5  16   39.52    2.42
  -2  -5  16   40.65    2.32
  -5   2  16   39.35    2.27
   5  -3 -16   17.39    1.06
   3   5 -16   13.93    1.21
   5  -3 -16   17.04    1.17
   3   5 -16   16.47    1.21
  -5   3 -16   18.09    1.42
  -5   3 -16   16.61    1.36
  -5   3  16   16.55    1.16
   5  -3  16   14.47    1.26
  -5   4 -16   25.67    1.77
  -5   4 -16   29.17    1.93
   5  -4 -16   26.67    1.65
   4   5 -16   24.30    1.72
   4   5 -16   23.95    1.68
  -5   4  16   27.60    2.01
  -5   4  16   25.42    1.66
   5  -4  16   27.23    1.83
  -5   5 -16   16.83    1.35
   5   5 -16   14.15    1.24
   5  -5 -16   15.41    1.21
  -5   5 -16   17.41    1.54
   5   5 -16   15.44    1.30
  -5   5  16   13.79    1.43
  -5   5  16   14.98    1.20
   5  -5  16   16.07    1.35
   6   5 -16   12.70    1.25
  -5   6 -16   12.95    1.26
  -5   6 -16   16.31    1.55
  -5   6  16   12.59    1.43
  -5   6  16   13.14    1.13
   5  -6  16   14.99    1.43
  -4   6 -16   22.10    1.65
  -4   6 -16   25.64    1.80
   6   4 -16   25.34    1.64
   6   4  16   21.06    1.37
  -4   6  16   21.02    1.84
   4  -6  16   22.18    1.62
  -4   6  16   20.60    1.44
   6   3 -16   -0.13    0.55
  -3   6 -16    0.53    0.43
  -3   6 -16    0.59    0.61
   6   3 -16    0.90    0.58
  -3   6 -16    0.28    0.56
   6   3  16    0.41    0.48
  -6  -3  16    0.73    0.53
  -3   6  16    0.01    0.68
   3  -6  16    1.59    0.57
  -3   6  16    0.23    0.42
  -2   6 -16   17.75    1.26
   6   2 -16   17.03    1.32
  -6  -2 -16   16.47    1.28
  -2   6 -16   17.22    1.33
  -2   6 -16   16.50    1.39
   6   2 -16   16.46    1.25
   2  -6  16   18.23    1.36
  -6  -2  16   18.35    1.27
  -2   6  16   18.85    1.17
  -2   6  16   19.24    1.49
   6   2  16   18.77    1.26
  -6  -1 -16    7.23    0.84
  -1   6 -16    7.12    0.76
  -1   6 -16    7.71    0.85
   6   1 -16    6.11    0.77
  -1   6 -16    6.79    0.73
   6   1 -16    6.69    0.74
   1  -6  16    9.21    0.80
  -1   6  16    7.93    0.85
  -6  -1  16    8.23    0.76
   6   1  16    7.44    0.78
  -1   6  16    8.54    0.68
   0   6 -16   12.53    1.06
   6   0 -16   14.19    1.07
   0   6 -16   12.94    1.08
  -6   0 -16   12.66    1.20
   0   6 -16   12.94    1.15
   6   0 -16   14.75    1.02
  -6   0  16   11.98    1.04
   0   6  16   13.19    1.09
   6   0  16   12.36    1.13
  -6   1 -16    3.13    0.65
   6  -1 -16    3.38    0.59
   1   6 -16    3.35    0.57
   1   6 -16    3.26    0.64
   1   6 -16    3.32    0.58
   6  -1 -16    3.47    0.52
   1   6  16    3.61    0.63
  -6   1  16    3.06    0.61
   6  -1  16    4.14    0.67
   6  -2 -16   49.09    2.80
   2   6 -16   50.83    2.74
   6  -2 -16   52.99    2.69
   2   6 -16   46.45    2.78
  -6   2 -16   49.59    2.89
   6  -2  16   48.06    2.86
   2   6  16   45.44    2.96
  -6   2  16   43.93    2.75
  -6   3 -16    1.28    0.64
   6  -3 -16    1.33    0.54
   3   6 -16    0.94    0.55
   3   6 -16    1.32    0.49
  -6   3  16    0.60    0.55
   6  -3  16    0.50    0.61
   4   6 -16   83.58    4.72
   4   6 -16   83.28    4.83
   6  -4 -16   87.23    4.78
  -6   4 -16   97.20    5.31
  -6   4 -16   89.19    4.91
  -6   4  16   86.30    4.79
  -6   4  16   87.23    5.36
   6  -4  16   89.05    4.90
  -6   5 -16    4.83    1.00
   6  -5 -16    4.91    0.72
   5   6 -16    4.13    0.65
  -6   5 -16    4.23    0.83
   6  -5  16    4.58    0.87
  -6   5  16    3.98    0.99
  -6   5  16    4.85    0.74
   6   6 -16    3.85    0.68
  -6   6 -16    5.33    1.08
  -6   6 -16    4.25    0.85
  -6   6  16    7.08    1.25
  -6   6  16    5.84    0.79
   6  -6  16    4.95    1.02
  -6   7 -16    2.92    0.87
  -6   7 -16    2.98    1.12
  -6   7  16    4.78    0.76
  -6   7  16    4.24    1.23
  -5   7 -16   19.55    1.82
   7   5 -16   18.37    1.47
  -5   7 -16   17.78    1.54
  -5   7  16   17.70    1.37
  -5   7  16   17.96    1.82
   7   4 -16   11.25    1.06
  -4   7 -16   10.84    1.06
  -4   7 -16   12.90    1.24
  -4   7  16    8.55    0.81
   7   4  16    7.47    0.76
  -4   7  16    7.95    1.24
  -3   7 -16    3.26    0.80
  -3   7 -16    3.31    0.71
   7   3 -16    3.56    0.75
  -3   7  16    3.76    0.56
   7   3  16    3.60    0.63
  -3   7  16    3.56    0.92
  -2   7 -16    5.25    0.83
  -2   7 -16    4.25    0.74
   7   2 -16    4.41    0.72
  -7  -2  16    4.26    0.70
   7   2  16    4.40    0.72
  -2   7  16    5.39    0.54
  -2   7  16    4.89    0.83
  -1   7 -16    4.95    0.70
   7   1 -16    4.59    0.71
  -1   7 -16    4.55    0.68
  -7  -1 -16    4.03    0.79
  -1   7 -16    4.19    0.81
  -7  -1  16    6.17    0.79
   7   1  16    5.71    0.76
  -1   7  16    5.94    0.85
   0   7 -16    3.91    0.66
  -7   0 -16    3.81    0.75
   7   0 -16    4.22    0.75
   0   7 -16    3.79    0.76
   0   7 -16    4.15    0.61
  -7   0  16    3.85    0.66
   0   7  16    3.51    0.74
   7   0  16    2.40    0.70
   1   7 -16    8.88    0.85
  -7   1 -16   10.06    1.00
   1   7 -16    9.10    0.91
   7  -1 -16    9.37    0.91
   1   7 -16    9.27    1.01
   7  -1  16    8.02    0.97
   1   7  16    8.73    0.96
  -7   1  16    7.72    0.90
  -7   2 -16   10.17    1.13
   2   7 -16   12.07    0.96
   2   7 -16   10.76    1.06
   7  -2 -16   11.79    1.13
  -7   2  16   13.23    1.12
   7  -2  16   15.58    1.26
   2   7  16   13.90    1.27
   7  -3 -16   22.83    1.57
  -7   3 -16   23.76    1.75
   3   7 -16   21.13    1.34
   7  -3  16   22.62    1.68
  -7   3  16   19.81    1.52
  -7   4 -16   18.49    1.58
   7  -4 -16   19.22    1.48
  -7   4 -16   22.83    1.87
  -7   4  16   18.32    1.49
   7  -4  16   18.20    1.60
   7  -5 -16    3.34    0.77
  -7   5 -16    3.91    1.07
  -7   5 -16    2.70    0.89
  -7   5  16    4.89    0.83
   7  -5  16    5.57    0.95
  -7   5  16    3.45    1.19
  -7   6 -16    1.03    1.01
  -7   6 -16   -0.73    0.81
   7  -6  16    0.09    0.84
  -7   6  16    0.61    0.68
  -7   6  16   -0.84    1.07
  -7   7 -16    4.25    1.28
  -7   7 -16    3.14    0.99
  -7   7  16    4.00    1.26
  -7   7  16    4.43    0.86
  -6   8 -16    3.73    1.29
  -6   8  16    0.49    1.30
  -5   8 -16    4.58    1.22
   8   5 -16    5.38    0.92
  -5   8 -16    4.94    0.96
  -5   8  16    5.65    1.35
  -5   8  16    5.87    0.77
  -4   8 -16   15.73    1.55
  -4   8 -16   13.83    1.39
   8   4 -16   15.97    1.40
  -4   8  16   16.84    1.20
  -4   8  16   14.93    1.66
  -3   8 -16   11.00    1.07
  -3   8 -16   10.61    1.26
   8   3 -16   12.50    1.16
  -3   8  16   13.61    1.41
   8   3  16   11.48    1.11
   8   2 -16    3.80    0.82
  -2   8 -16    3.44    0.86
  -2   8 -16    4.38    0.72
  -8  -2  16    4.99    0.85
   8   2  16    4.11    0.77
  -2   8  16    2.76    0.93
  -1   8 -16   12.26    1.05
  -1   8 -16   15.14    1.39
   8   1 -16   12.27    1.18
  -8  -1  16   10.89    1.11
  -1   8  16   12.96    1.29
   8   1  16   11.72    1.10
  -8   0 -16   53.68    3.30
   0   8 -16   50.40    3.06
   8   0 -16   59.35    3.32
   0   8 -16   54.43    3.52
   0   8  16   60.19    3.54
   8   0  16   55.59    3.24
  -8   0  16   59.61    3.30
   1   8 -16    5.06    0.92
   8  -1 -16    4.41    0.86
  -8   1 -16    3.89    0.85
   1   8  16    4.68    0.89
   8  -1  16    4.77    0.83
  -8   1  16    4.56    0.84
   8  -2 -16   23.09    1.61
  -8   2 -16   20.85    1.72
  -8   2  16   18.03    1.53
   2   8  16   20.79    1.72
   8  -2  16   19.56    1.61
   8  -3 -16   10.36    1.06
  -8   3 -16    7.21    1.11
   8  -3  16   10.36    1.18
  -8   3  16    8.94    1.01
  -8   4 -16    0.32    0.77
   8  -4 -16    1.12    0.82
  -8   4 -16    0.20    0.98
   8  -4  16    0.51    0.82
  -8   4  16    0.32    0.67
  -8   5 -16   16.40    1.65
   8  -5 -16   12.19    1.31
  -8   5 -16   13.11    1.31
   8  -5  16   13.93    1.44
  -8   5  16   12.02    1.68
  -8   5  16   11.22    1.19
  -8   6 -16    1.37    1.15
  -8   6  16    1.58    1.19
  -4   9 -16   12.72    1.53
   9   4 -16   13.07    1.29
  -4   9 -16   10.95    1.13
  -4   9  16   11.86    1.62
  -3   9 -16    2.36    0.68
  -3   9 -16    2.86    1.01
   9   3 -16    3.80    0.90
  -3   9  16    1.93    1.10
   9   3  16    2.86    0.78
  -2   9 -16    5.89    0.73
  -2   9 -16    7.22    1.14
   9   2 -16    6.63    1.03
  -2   9  16    6.16    1.16
   9   2  16    5.34    0.87
  -1   9 -16    1.32    0.88
   9   1 -16    1.47    0.84
   9   1  16    1.18    0.76
  -9  -1  16    2.14    0.89
  -1   9  16    2.44    0.97
   9   0 -16    1.46    0.79
   0   9 -16    1.89    0.90
   0   9  16    1.54    0.87
   9   0  16    2.04    0.81
  -9   0  16    1.43    0.79
  -9   1 -16   15.93    1.52
   9  -1 -16   14.62    1.43
   1   9 -16   15.03    1.55
   1   9  16   17.31    1.58
  -9   1  16   16.54    1.47
   9  -1  16   17.44    1.55
   9  -2 -16    0.32    0.79
  -9   2 -16    0.39    0.78
   2   9  16    0.68    0.90
  -9   2  16    0.55    0.84
   9  -2  16   -0.31    0.85
  -9   3 -16    0.61    0.83
   9  -3 -16    0.85    0.89
  -9   3  16    0.90    0.86
   9  -3  16    0.85    0.94
  -9   4 -16    1.77    0.91
  -9   4 -16    3.62    1.25
   9  -4 -16    2.05    0.89
   9  -4  16    2.65    1.07
  -9   4  16    1.42    0.91
   0  10 -16   36.74    2.72
   0  10  16   35.80    2.65
   0   0 -17    0.65    0.31
   0   0  17    0.77    0.30
   1   0 -17   41.96    2.33
   0  -1 -17   42.17    2.31
  -1   0 -17   41.60    2.34
   0   1 -17   43.01    2.36
  -1   0  17   40.97    2.32
   1   0  17   40.47    2.34
   0   1  17   40.59    2.31
   0  -1  17   42.84    2.35
   1  -1 -17  120.14    6.29
  -1  -1 -17  121.40    6.30
   1   1 -17  121.06    6.32
  -1   1 -17  117.02    6.33
  -1   1  17  121.30    6.62
  -1   1  17  115.98    6.29
  -1  -1  17  117.82    6.31
   1  -1  17  120.81    6.33
   1   1  17  120.76    6.31
  -2  -1 -17   36.39    2.01
  -1   2 -17   37.75    1.98
   2   1 -17   36.32    2.00
  -1   2 -17   36.46    2.04
   2   1 -17   37.05    2.01
   1  -2 -17   35.65    1.95
  -2  -1  17   33.63    1.99
   1  -2  17   33.18    2.02
  -1   2  17   30.59    1.95
  -1   2  17   35.55    2.03
   2   1  17   29.86    1.97
   2   0 -17   21.83    1.38
  -2   0 -17   20.34    1.41
   0  -2 -17   20.74    1.35
  -2   0 -17   21.88    1.31
   0   2 -17   22.45    1.45
   0   2  17   24.29    1.36
   0   2  17   25.74    1.40
   0  -2  17   25.64    1.43
   2   0  17   23.16    1.42
  -2   0  17   24.86    1.39
  -2   1 -17   27.33    1.60
  -1  -2 -17   28.02    1.56
  -2   1 -17   27.80    1.50
   2  -1 -17   25.79    1.53
   1   2 -17   30.93    1.63
   1   2 -17   27.52    1.59
   2  -1  17   22.95    1.57
  -1  -2  17   23.76    1.57
  -2   1  17   23.04    1.53
   1   2  17   24.12    1.53
  -2  -2 -17   18.89    1.28
   2  -2 -17   19.53    1.26
   2   2 -17   19.76    1.34
  -2   2 -17   20.54    1.35
  -2   2 -17   21.17    1.27
   2   2 -17   18.64    1.30
  -2  -2  17   21.93    1.31
   2   2  17   21.42    1.30
   2  -2  17   23.44    1.38
  -2   2  17   23.12    1.35
  -2   2  17   21.48    1.27
  -2   3 -17   38.77    2.18
  -3  -2 -17   39.42    2.15
   3   2 -17   38.68    2.15
   2  -3 -17   38.45    2.09
   3   2 -17   37.74    2.15
  -2   3 -17   38.64    2.20
  -2   3  17   36.36    2.22
   2  -3  17   34.97    2.16
   3   2  17   35.11    2.11
  -2   3  17   34.87    2.08
  -3  -2  17   34.83    2.11
   3   1 -17   13.56    0.95
  -3  -1 -17   12.87    0.96
  -1   3 -17   14.64    0.92
   1  -3 -17   13.88    0.88
  -1   3 -17   13.00    0.99
   3   1 -17   13.42    0.94
  -3  -1  17   12.53    0.93
  -1   3  17   12.19    0.88
  -1   3  17   12.75    0.95
   3   1  17   12.21    0.98
   1  -3  17   13.18    1.01
   0   3 -17   71.72    4.05
   3   0 -17   80.69    4.02
   0   3 -17   77.80    4.20
   0   3 -17   79.55    4.07
   3   0 -17   78.57    4.02
  -3   0 -17   79.05    4.06
   0  -3 -17   77.62    3.99
   3   0  17   72.15    4.04
   0   3  17   71.23    3.98
  -3   0  17   69.96    3.99
   0  -3  17   69.54    4.03
   0   3  17   67.55    4.20
  -3   1 -17    3.28    0.50
   1   3 -17    2.78    0.49
   3  -1 -17    2.98    0.43
   1   3 -17    2.66    0.47
   3  -1 -17    2.99    0.42
  -1  -3 -17    2.99    0.43
   3  -1  17    3.38    0.52
   1   3  17    4.03    0.46
   1   3  17    3.87    0.41
  -3   1  17    3.27    0.44
  -1  -3  17    3.01    0.47
   3  -2 -17    1.60    0.37
   2   3 -17    1.11    0.44
  -3   2 -17    1.85    0.36
  -3   2 -17    1.92    0.48
  -2  -3 -17    1.43    0.38
   2   3 -17    2.01    0.49
  -3   2  17    0.82    0.39
   3  -2  17    0.90    0.45
  -2  -3  17    0.53    0.38
   2   3  17    0.86    0.35
  -3   3 -17   38.02    2.22
   3   3 -17   37.53    2.18
   3  -3 -17   39.25    2.12
  -3   3 -17   39.63    2.25
   3   3 -17   37.53    2.16
  -3  -3 -17   39.72    2.16
   3  -3  17   36.72    2.22
  -3  -3  17   36.40    2.16
  -3   3  17   34.62    2.12
  -3   3  17   36.11    2.31
   3   3  17   34.91    2.08
   4   3 -17   72.75    4.14
  -3   4 -17   76.61    4.40
   3  -4 -17   78.20    4.10
   4   3 -17   73.78    4.16
  -3   4 -17   79.06    4.22
  -3   4  17   74.54    4.09
  -3   4  17   77.48    4.45
   4   3  17   74.17    4.07
   3  -4  17   80.20    4.22
  -4  -3  17   74.61    4.12
   2  -4 -17    7.93    0.69
  -2   4 -17    9.06    0.77
   4   2 -17    8.50    0.74
   4   2 -17    7.21    0.72
  -4  -2 -17    8.97    0.82
  -2   4 -17   10.26    0.90
  -2   4  17    5.58    0.60
  -2   4  17    6.71    0.71
  -4  -2  17    6.34    0.64
   4   2  17    6.16    0.65
   2  -4  17    5.82    0.71
   4   1 -17   39.84    2.32
  -1   4 -17   40.60    2.38
  -4  -1 -17   41.62    2.38
  -1   4 -17   40.47    2.37
   1  -4 -17   40.81    2.26
   4   1 -17   39.25    2.33
  -1   4 -17   39.04    2.41
  -1   4  17   43.44    2.45
  -4  -1  17   41.39    2.31
  -1   4  17   42.18    2.28
   4   1  17   41.19    2.34
   1  -4  17   38.81    2.36
   0   4 -17   22.33    1.48
   0   4 -17   22.28    1.46
   4   0 -17   21.87    1.40
  -4   0 -17   24.00    1.52
   0   4 -17   22.81    1.51
   0  -4 -17   21.47    1.37
   4   0 -17   22.33    1.42
   0   4  17   23.97    1.47
   0   4  17   23.66    1.37
  -4   0  17   22.48    1.41
   0  -4  17   24.81    1.49
   4   0  17   22.94    1.47
   1   4 -17   31.03    1.97
  -4   1 -17   32.72    1.99
   4  -1 -17   31.50    1.89
  -1  -4 -17   31.44    1.88
   1   4 -17   30.21    1.98
   4  -1 -17   30.30    1.90
   1   4  17   35.00    1.87
  -4   1  17   34.46    1.92
   1   4  17   35.26    2.01
  -1  -4  17   35.20    1.99
   4  -1  17   35.57    2.00
   2   4 -17   11.59    1.03
   4  -2 -17   12.15    0.89
   4  -2 -17   11.86    0.93
   2   4 -17   11.79    1.01
  -4   2 -17   12.03    1.10
   2   4  17   14.14    0.99
  -4   2  17   11.78    0.97
   4  -2  17   14.17    1.07
  -2  -4  17   12.66    0.98
   2   4  17   13.15    0.84
   3   4 -17    7.12    0.73
  -4   3 -17    6.88    0.83
   3   4 -17    6.82    0.78
   4  -3 -17    7.90    0.72
  -4   3 -17    8.57    0.85
   4  -3 -17    8.18    0.70
   3   4  17    7.87    0.65
   4  -3  17    8.10    0.81
  -4   3  17    8.56    0.80
  -4   3  17    8.03    0.88
  -3  -4  17    8.29    0.75
   4  -4 -17   32.25    1.88
   4  -4 -17   32.41    1.95
   4   4 -17   31.13    2.03
   4   4 -17   29.69    1.99
  -4   4 -17   32.50    2.16
  -4   4 -17   34.39    2.12
   4   4  17   33.82    1.87
  -4  -4  17   33.39    1.99
   4  -4  17   35.54    2.13
  -4   4  17   33.42    1.94
  -4   4  17   36.98    2.26
  -4   5 -17   10.94    1.03
  -4   5 -17    9.78    1.03
   4  -5 -17   10.46    0.95
  -4   5 -17    8.61    0.87
   5   4 -17    9.03    0.93
   5   4 -17   10.18    0.97
  -4   5  17    9.57    1.07
   4  -5  17   11.69    1.10
   5   4  17   10.05    0.82
  -4   5  17   10.21    0.91
  -3   5 -17   30.22    1.95
  -3   5 -17   33.78    2.12
   3  -5 -17   33.09    1.89
   5   3 -17   30.83    1.98
  -3   5 -17   29.65    2.02
   5   3 -17   31.80    1.97
   3  -5  17   31.62    2.01
   5   3  17   33.44    1.89
  -3   5  17   30.87    1.87
  -3   5  17   32.77    2.16
  -5  -3  17   32.70    1.95
  -2   5 -17    5.81    0.67
  -5  -2 -17    4.49    0.61
   5   2 -17    4.61    0.63
  -2   5 -17    4.88    0.62
   2  -5 -17    4.99    0.54
  -2   5 -17    4.17    0.64
   5   2 -17    4.53    0.64
   2  -5  17    4.12    0.66
  -5  -2  17    4.19    0.62
   5   2  17    4.54    0.59
  -2   5  17    4.25    0.53
  -2   5  17    4.39    0.67
   5   1 -17   18.86    1.31
  -1   5 -17   18.34    1.40
  -1   5 -17   20.20    1.42
  -5  -1 -17   20.74    1.45
   5   1 -17   18.84    1.35
  -1   5 -17   20.63    1.40
  -1   5  17   23.36    1.47
  -5  -1  17   21.26    1.35
   1  -5  17   21.13    1.44
  -1   5  17   21.88    1.28
   5   1  17   20.96    1.36
   0   5 -17   59.44    3.17
   5   0 -17   56.27    3.14
  -5   0 -17   62.74    3.23
   5   0 -17   58.87    3.12
   0   5 -17   61.02    3.19
   0   5 -17   58.92    3.34
   0  -5  17   52.40    3.19
  -5   0  17   51.99    3.12
   0   5  17   50.87    3.31
   5   0  17   55.96    3.17
   0   5  17   54.66    3.04
   5  -1 -17    3.63    0.57
   5  -1 -17    3.74    0.49
   1   5 -17    3.53    0.60
   1   5 -17    3.17    0.57
  -5   1 -17    2.93    0.61
   1   5 -17    3.33    0.56
  -1  -5  17    3.02    0.58
   1   5  17    3.28    0.36
   5  -1  17    2.63    0.63
   1   5  17    2.54    0.54
  -5   1  17    3.48    0.53
  -5   2 -17    2.57    0.66
   2   5 -17    2.11    0.57
   2   5 -17    2.06    0.57
   5  -2 -17    2.68    0.54
   5  -2 -17    2.94    0.46
   5  -2  17    0.88    0.61
  -5   2  17    1.22    0.51
  -2  -5  17    2.42    0.56
   2   5  17    2.14    0.53
  -5   3 -17    6.28    0.78
   3   5 -17    6.15    0.75
  -5   3 -17    5.85    0.79
   3   5 -17    4.35    0.68
   5  -3 -17    5.75    0.57
   5  -3 -17    5.93    0.65
  -5   3  17    5.01    0.67
   5  -3  17    5.66    0.77
  -5   4 -17   26.31    1.79
   5  -4 -17   22.36    1.52
   4   5 -17   20.60    1.52
  -5   4 -17   21.72    1.62
   4   5 -17   21.39    1.53
  -5   4  17   24.29    1.84
  -5   4  17   22.84    1.52
   5  -4  17   23.45    1.70
  -5   5 -17   18.22    1.48
   5  -5 -17   16.30    1.24
  -5   5 -17   17.93    1.45
   5   5 -17   16.19    1.29
   5   5 -17   17.33    1.29
  -5   5  17   13.20    1.14
  -5   5  17   14.37    1.48
   5  -5  17   12.63    1.26
  -5   6 -17    2.57    0.89
   6   5 -17    2.27    0.70
  -5   6 -17    3.39    0.85
  -5   6  17    2.64    0.66
  -5   6  17    2.67    0.96
   5  -6  17    3.45    0.86
  -4   6 -17   47.50    2.97
   6   4 -17   49.32    2.95
   6   4 -17   45.66    2.92
  -4   6 -17   50.33    3.20
   4  -6  17   55.94    3.04
  -4   6  17   51.43    2.85
  -4   6  17   51.95    3.24
   6   4  17   50.71    2.78
  -3   6 -17    2.58    0.68
   6   3 -17    1.28    0.63
  -3   6 -17    1.91    0.52
  -3   6 -17    3.37    0.73
   6   3 -17    1.14    0.56
  -6  -3  17    2.41    0.61
  -3   6  17    1.51    0.48
   6   3  17    1.97    0.53
   3  -6  17    1.52    0.61
  -3   6  17    2.56    0.77
  -2   6 -17   31.44    1.92
  -2   6 -17   31.38    2.00
  -2   6 -17   33.75    2.13
   6   2 -17   30.74    1.95
   6   2 -17   31.05    1.99
  -2   6  17   30.97    1.84
   2  -6  17   30.67    2.02
   6   2  17   31.36    1.93
  -6  -2  17   31.47    1.94
  -2   6  17   33.03    2.16
  -6  -1 -17   30.66    1.92
  -1   6 -17   31.12    1.99
   6   1 -17   26.84    1.80
  -1   6 -17   31.40    1.90
   6   1 -17   31.21    1.91
  -1   6 -17   29.77    1.85
  -1   6  17   29.22    2.00
   1  -6  17   28.10    1.90
  -6  -1  17   29.79    1.85
   6   1  17   28.51    1.88
  -1   6  17   31.40    1.72
  -6   0 -17    0.17    0.56
   0   6 -17    0.95    0.54
   0   6 -17    0.51    0.50
   6   0 -17    1.24    0.51
   6   0 -17    0.16    0.46
   0   6 -17    1.10    0.54
   0   6  17   -0.06    0.49
   6   0  17   -0.22    0.54
  -6   0  17    0.52    0.48
   1   6 -17    8.34    0.90
   6  -1 -17    8.99    0.82
  -6   1 -17    8.14    0.93
   6  -1 -17    8.07    0.83
   1   6 -17    9.39    0.84
   1   6 -17    8.40    0.88
   1   6  17    9.80    0.97
   6  -1  17   10.82    1.01
  -6   1  17    9.57    0.91
   2   6 -17   32.12    1.96
   6  -2 -17   32.84    1.89
   6  -2 -17   29.29    1.97
  -6   2 -17   30.63    2.08
   2   6 -17   30.23    2.03
  -6   2  17   34.77    2.00
   2   6  17   33.87    2.13
   6  -2  17   35.03    2.11
  -6   3 -17   -0.02    0.67
   3   6 -17    0.42    0.51
   6  -3 -17    0.48    0.58
   3   6 -17    0.03    0.59
  -6   3  17    0.22    0.51
   6  -3  17    0.43    0.61
   4   6 -17   19.53    1.51
   6  -4 -17   18.53    1.50
  -6   4 -17   20.53    1.78
   4   6 -17   19.05    1.43
  -6   4 -17   22.28    1.64
  -6   4  17   22.62    1.51
  -6   4  17   21.90    1.93
   6  -4  17   25.42    1.69
   6  -5 -17    2.60    0.72
  -6   5 -17    3.65    0.87
  -6   5 -17    5.19    0.99
   5   6 -17    3.43    0.63
  -6   5  17    3.03    0.65
  -6   5  17    2.67    1.02
   6  -5  17    2.12    0.82
  -6   6 -17   18.18    1.61
   6   6 -17   13.19    1.30
  -6   6 -17   20.71    1.84
  -6   6  17   19.23    1.95
  -6   6  17   18.85    1.41
   6  -6  17   21.76    1.66
  -6   7 -17   10.97    1.41
  -6   7 -17    8.73    1.16
  -6   7  17    8.34    1.34
  -6   7  17    8.84    0.96
  -5   7 -17   19.02    1.79
   7   5 -17   16.80    1.45
  -5   7 -17   17.33    1.53
  -5   7  17   16.55    1.73
  -5   7  17   16.24    1.33
   7   4 -17    7.92    0.99
  -4   7 -17    8.63    1.14
  -4   7 -17    7.72    1.02
  -4   7  17   10.01    1.26
  -4   7  17   11.01    0.97
   7   4  17    8.76    0.78
   7   3 -17   33.54    2.26
  -3   7 -17   33.33    2.42
  -3   7 -17   29.21    2.22
   7   3  17   40.20    2.19
  -3   7  17   36.00    2.52
  -3   7  17   39.70    2.09
  -2   7 -17   46.05    2.84
   7   2 -17   43.27    2.67
  -2   7 -17   42.84    2.63
  -2   7  17   44.97    2.45
   7   2  17   42.73    2.59
  -2   7  17   43.35    2.88
  -7  -2  17   46.14    2.64
  -7  -1 -17    5.84    0.83
  -1   7 -17    5.81    0.78
  -1   7 -17    5.44    0.77
   7   1 -17    6.00    0.85
  -1   7 -17    7.24    0.88
   7   1 -17    6.83    0.75
  -7  -1  17    6.70    0.78
   7   1  17    6.49    0.80
  -1   7  17    6.97    0.89
   0   7 -17   91.74    5.27
   0   7 -17   88.22    4.92
   7   0 -17   87.08    4.86
   7   0 -17   89.57    4.94
  -7   0 -17   93.77    5.01
   0   7 -17   86.81    4.85
  -7   0  17   90.63    4.92
   0   7  17   89.52    5.26
   7   0  17   90.79    4.94
   7  -1 -17   11.65    1.09
   1   7 -17   10.91    0.97
   1   7 -17   10.49    1.01
   7  -1 -17   10.37    0.95
   1   7 -17   10.76    1.10
  -7   1 -17   10.76    1.14
   7  -1  17   11.81    1.11
   1   7  17   10.36    1.05
  -7   1  17   11.00    1.07
   2   7 -17    6.84    0.72
   2   7 -17    7.91    0.92
   7  -2 -17    7.55    0.88
  -7   2 -17    5.44    0.91
   7  -2  17    8.31    0.97
  -7   2  17    8.12    0.86
   2   7  17    7.90    0.88
   7  -3 -17    4.70    0.78
   3   7 -17    4.95    0.58
   3   7 -17    4.71    0.79
  -7   3 -17    5.29    0.88
  -7   3  17    4.64    0.76
   7  -3  17    4.41    0.87
  -7   4 -17   10.62    1.34
  -7   4 -17   10.06    1.14
   7  -4 -17   11.31    1.04
   7  -4  17   10.23    1.18
  -7   4  17    9.89    1.06
   7  -5 -17    7.00    0.94
  -7   5 -17    9.67    1.27
  -7   5 -17    8.48    1.13
  -7   5  17    5.68    1.32
   7  -5  17    8.27    1.13
  -7   5  17    8.42    0.97
  -7   6 -17   16.78    1.63
  -7   6 -17   19.83    1.92
  -7   6  17   16.78    1.45
  -7   6  17   14.61    1.79
   7  -6  17   16.08    1.53
  -5   8 -17   -0.01    0.77
   8   5 -17    0.49    0.74
  -5   8 -17    0.18    1.00
  -5   8  17    1.12    0.64
  -5   8  17    0.60    1.09
  -4   8 -17   20.32    1.71
  -4   8 -17   24.06    2.01
   8   4 -17   21.34    1.75
  -4   8  17   22.49    1.50
  -4   8  17   23.35    2.11
  -3   8 -17   26.42    1.91
   8   3 -17   29.91    2.00
  -3   8 -17   31.45    2.21
   8   3  17   27.98    1.85
  -3   8  17   26.16    2.23
  -2   8 -17   36.39    2.33
   8   2 -17   36.26    2.42
  -2   8 -17   40.57    2.63
  -2   8  17   36.21    2.65
  -8  -2  17   38.69    2.39
   8   2  17   39.12    2.34
  -1   8 -17    3.42    0.84
   8   1 -17    3.15    0.78
  -1   8 -17    3.51    0.67
  -8  -1  17    3.82    0.79
   8   1  17    4.44    0.78
  -1   8  17    3.64    0.80
   0   8 -17    8.85    0.83
   0   8 -17   10.38    1.15
   8   0 -17   10.83    1.05
  -8   0 -17    9.33    1.08
   0   8 -17   10.11    1.00
  -8   0  17    9.44    1.08
   8   0  17    8.83    1.03
   0   8  17   10.67    1.15
   8  -1 -17   13.28    1.28
  -8   1 -17   12.07    1.26
   1   8 -17   11.98    1.30
   8  -1  17   14.42    1.30
  -8   1  17   14.57    1.35
   1   8  17   13.54    1.39
  -8   2 -17    5.62    1.01
   8  -2 -17    3.60    0.89
   8  -2  17    4.53    0.90
  -8   2  17    4.42    0.82
   2   8  17    5.48    0.93
   8  -3 -17    1.28    0.74
  -8   3 -17    1.59    0.88
  -8   3  17    1.98    0.73
   8  -3  17    2.23    0.85
  -8   4 -17    4.41    1.10
   8  -4 -17    3.97    0.84
  -8   4 -17    3.41    0.91
   8  -4  17    3.81    0.97
  -8   4  17    3.30    0.82
  -8   5 -17   21.42    1.81
  -8   5 -17   25.21    2.20
   8  -5 -17   20.61    1.73
  -8   5  17   24.05    1.78
   8  -5  17   23.06    1.98
  -8   5  17   21.54    2.20
   9   4 -17    3.50    0.95
  -4   9 -17    1.79    1.12
  -4   9  17    0.77    1.04
  -3   9 -17    7.61    0.96
   9   3 -17    9.10    1.17
  -3   9 -17    8.04    1.25
  -3   9  17   10.59    1.43
   9   3  17   12.23    1.05
  -2   9 -17    4.42    1.06
   9   2 -17    3.96    0.96
  -2   9 -17    3.43    0.68
  -2   9  17    4.10    1.07
   9   2  17    5.21    0.89
  -1   9 -17    5.57    1.04
   9   1 -17    3.67    0.91
  -1   9  17    4.10    0.96
   9   1  17    3.91    0.87
  -9  -1  17    4.90    0.93
   9   0 -17   -0.51    0.82
   0   9 -17   -0.11    0.85
   0   9  17   -0.32    0.82
  -9   0  17   -0.06    0.73
   9   0  17   -0.30    0.76
   1   9 -17    5.50    1.06
  -9   1 -17    4.79    0.98
   9  -1 -17    4.70    1.03
   9  -1  17    5.28    1.00
   1   9  17    3.82    1.01
  -9   1  17    5.58    0.95
  -9   2 -17    6.66    1.06
   9  -2 -17    6.55    1.09
   9  -2  17    7.45    1.14
   2   9  17    5.30    1.07
  -9   2  17    5.07    1.01
   9  -3 -17    8.23    1.15
  -9   3 -17    8.01    1.19
  -9   3  17    9.94    1.15
   9  -3  17   11.69    1.27
   9  -4 -17    6.90    1.17
   0   0 -18    0.55    0.32
   0   0  18    0.20    0.34
   0  -1 -18   73.32    3.85
   0   1 -18   77.04    3.89
   1   0 -18   69.78    3.85
  -1   0 -18   72.00    3.86
   1   0  18   68.90    3.86
   0   1  18   70.12    3.84
  -1   0  18   70.76    3.85
  -1   0  18   73.11    3.97
   0  -1  18   67.75    3.85
   1  -1 -18   58.91    3.15
  -1  -1 -18   63.64    3.17
  -1   1 -18   55.99    3.18
   1   1 -18   61.38    3.19
  -1   1  18   55.19    3.14
  -1   1  18   56.97    3.23
   1   1  18   56.91    3.15
  -1  -1  18   56.40    3.16
   1  -1  18   54.86    3.17
  -1   2 -18    7.65    0.52
   1  -2 -18    7.37    0.65
  -2  -1 -18    7.01    0.68
   2   1 -18    7.96    0.72
   2   1 -18    7.56    0.72
  -1   2 -18    6.44    0.71
  -2  -1  18    7.83    0.70
  -1   2  18    7.70    0.70
  -1   2  18    9.28    0.63
   2   1  18    7.60    0.70
   1  -2  18    6.72    0.68
  -2   0 -18    8.38    0.71
   0   2 -18    7.59    0.70
   2   0 -18    7.44    0.68
   0  -2 -18    6.82    0.61
   0  -2  18    5.83    0.63
   2   0  18    5.42    0.59
   0   2  18    5.64    0.57
  -2   0  18    5.35    0.56
   0   2  18    6.22    0.52
   2  -1 -18   33.14    1.84
   1   2 -18   35.88    1.91
   1   2 -18   31.40    1.90
  -1  -2 -18   33.98    1.86
  -2   1 -18   33.64    1.91
  -1  -2  18   29.61    1.86
  -2   1  18   30.25    1.84
   1   2  18   31.42    1.83
   2  -1  18   28.64    1.88
  -2   2 -18   29.02    1.84
   2  -2 -18   30.36    1.78
  -2  -2 -18   30.93    1.79
  -2   2 -18   32.13    1.78
   2   2 -18   31.63    1.85
   2   2 -18   31.89    1.82
  -2  -2  18   29.95    1.80
   2   2  18   27.95    1.77
   2  -2  18   30.95    1.88
  -2   2  18   29.58    1.76
  -2   2  18   31.65    1.85
  -2   3 -18   37.33    2.28
   2  -3 -18   39.37    2.20
  -3  -2 -18   37.78    2.25
   3   2 -18   38.82    2.26
   3   2 -18   38.90    2.28
  -2   3 -18   39.37    2.29
  -2   3  18   38.60    2.34
   3   2  18   41.20    2.23
  -3  -2  18   40.25    2.23
   2  -3  18   38.67    2.29
  -2   3  18   38.34    2.20
   3   1 -18   61.01    3.37
   3   1 -18   58.70    3.35
  -3  -1 -18   59.07    3.38
  -1   3 -18   60.34    3.47
  -1   3 -18   59.86    3.41
   1  -3 -18   60.31    3.31
  -1   3  18   61.58    3.33
  -1   3  18   65.44    3.52
   3   1  18   63.57    3.38
   1  -3  18   62.12    3.41
  -3  -1  18   62.05    3.35
   0   3 -18   26.25    1.52
   0   3 -18   26.28    1.60
   0  -3 -18   24.68    1.50
   3   0 -18   25.66    1.52
  -3   0 -18   24.75    1.57
   0   3 -18   24.28    1.61
   3   0 -18   27.05    1.55
   0   3  18   23.53    1.52
   3   0  18   25.09    1.57
   0   3  18   24.03    1.49
   0  -3  18   25.49    1.59
  -3   0  18   24.56    1.54
   1   3 -18    2.80    0.49
  -1  -3 -18    2.62    0.43
   1   3 -18    2.00    0.52
   3  -1 -18    2.12    0.44
  -3   1 -18    2.57    0.50
   3  -1 -18    2.96    0.44
   3  -1  18    2.50    0.50
   1   3  18    2.67    0.44
  -3   1  18    2.77    0.44
  -1  -3  18    2.56    0.47
   1   3  18    2.61    0.37
   3  -2 -18    8.27    0.72
   2   3 -18    7.39    0.77
   2   3 -18    7.74    0.77
  -3   2 -18    9.12    0.72
  -2  -3 -18    7.78    0.74
  -3   2 -18    7.05    0.78
   2   3  18    7.50    0.73
  -3   2  18    9.01    0.75
  -2  -3  18    8.37    0.75
   3  -2  18    9.35    0.84
  -3   3 -18   69.19    3.82
   3   3 -18   67.01    3.66
  -3  -3 -18   64.36    3.62
   3   3 -18   67.91    3.68
  -3   3 -18   68.73    3.71
   3  -3 -18   63.31    3.59
  -3   3  18   64.92    3.61
  -3  -3  18   63.94    3.63
   3  -3  18   68.81    3.73
   3   3  18   65.16    3.57
  -3   3  18   68.40    3.88
   4   3 -18   19.19    1.41
   4   3 -18   19.71    1.36
   3  -4 -18   19.43    1.29
  -3   4 -18   20.51    1.46
  -3   4 -18   20.91    1.40
  -3   4  18   18.70    1.26
   4   3  18   19.57    1.27
  -4  -3  18   18.94    1.33
  -3   4  18   18.90    1.44
   3  -4  18   21.11    1.43
  -2   4 -18   30.45    2.01
   4   2 -18   29.57    1.91
   2  -4 -18   30.39    1.88
  -4  -2 -18   30.25    1.97
  -2   4 -18   31.81    2.00
   4   2 -18   30.22    1.97
  -4  -2  18   36.46    1.95
   4   2  18   36.38    1.96
  -2   4  18   34.30    2.06
  -2   4  18   35.18    1.90
   2  -4  18   33.46    2.03
  -1   4 -18   25.58    1.67
  -1   4 -18   24.47    1.63
  -1   4 -18   26.51    1.68
  -4  -1 -18   24.94    1.67
   4   1 -18   24.37    1.59
   4   1 -18   25.44    1.60
   1  -4 -18   25.89    1.53
  -1   4  18   27.19    1.56
  -4  -1  18   27.56    1.60
   1  -4  18   24.52    1.64
  -1   4  18   27.90    1.67
   4   1  18   26.95    1.64
  -4   0 -18   20.96    1.38
   0   4 -18   19.75    1.31
   0   4 -18   20.27    1.29
   0   4 -18   19.12    1.36
   4   0 -18   19.32    1.25
   4   0 -18   19.67    1.27
   0  -4 -18   19.23    1.21
   0   4  18   19.67    1.21
   4   0  18   18.20    1.31
   0   4  18   18.05    1.26
  -4   0  18   18.80    1.25
   0  -4  18   17.89    1.35
   1   4 -18   16.95    1.27
   1   4 -18   18.98    1.22
   4  -1 -18   18.83    1.16
   4  -1 -18   19.05    1.21
  -4   1 -18   18.89    1.28
  -1  -4 -18   19.86    1.14
   1   4  18   15.71    1.11
  -4   1  18   15.43    1.15
   1   4  18   15.22    1.18
   4  -1  18   16.95    1.26
  -1  -4  18   14.69    1.22
   4  -2 -18    0.37    0.39
   2   4 -18    0.27    0.47
  -4   2 -18   -0.11    0.42
  -4   2 -18    0.70    0.54
   2   4 -18    0.06    0.48
   4  -2 -18    0.48    0.43
  -4   2  18    0.24    0.38
   2   4  18    0.22    0.31
   2   4  18    0.13    0.41
  -2  -4  18    0.53    0.43
   4  -2  18    0.78    0.50
   3   4 -18   19.59    1.46
   4  -3 -18   21.40    1.38
  -4   3 -18   22.52    1.58
   4  -3 -18   19.35    1.42
  -4   3 -18   22.44    1.61
   3   4 -18   19.59    1.52
   4  -3  18   26.04    1.64
   3   4  18   25.28    1.37
  -4   3  18   23.83    1.67
  -4   3  18   24.96    1.49
  -3  -4  18   27.33    1.55
   4  -4 -18    1.59    0.43
   4  -4 -18    1.60    0.46
  -4   4 -18    1.21    0.55
   4   4 -18    1.27    0.52
   4   4 -18    1.49    0.58
  -4   4 -18    2.32    0.68
  -4   4  18    1.23    0.61
  -4   4  18    1.23    0.50
   4   4  18    1.21    0.39
   4  -4  18    1.05    0.58
  -4  -4  18    1.57    0.55
   5   4 -18    3.06    0.69
   4  -5 -18    3.56    0.61
  -4   5 -18    2.29    0.63
   5   4 -18    3.37    0.65
  -4   5 -18    4.24    0.80
  -4   5 -18    3.73    0.75
   4  -5  18    4.86    0.82
  -4   5  18    3.09    0.78
   5   4  18    4.18    0.52
  -4   5  18    4.25    0.61
  -3   5 -18   59.57    3.71
   5   3 -18   62.23    3.74
   3  -5 -18   65.84    3.66
   5   3 -18   59.35    3.71
  -3   5 -18   64.76    3.77
  -3   5 -18   67.73    3.96
   5   3  18   75.11    3.68
   3  -5  18   73.55    3.82
  -3   5  18   66.55    3.64
  -3   5  18   71.60    4.02
  -5  -3  18   71.52    3.73
  -2   5 -18   11.12    0.98
   5   2 -18   10.54    1.03
  -5  -2 -18   10.88    1.04
  -2   5 -18   11.74    1.10
  -2   5 -18   10.04    0.97
   5   2 -18    9.80    0.98
   5   2  18   11.25    0.96
  -2   5  18   10.17    1.05
  -5  -2  18   11.22    1.00
  -2   5  18   12.70    0.91
   2  -5  18   12.26    1.06
   5   1 -18   14.20    1.11
  -1   5 -18   13.55    1.14
  -5  -1 -18   15.70    1.23
  -1   5 -18   14.50    1.16
   5   1 -18   14.15    1.06
  -1   5 -18   14.94    1.17
  -1   5  18   15.66    1.02
   5   1  18   15.48    1.16
  -5  -1  18   14.56    1.13
   1  -5  18   13.93    1.16
  -1   5  18   15.75    1.17
  -5   0 -18  124.17    6.59
   0   5 -18  123.83    6.56
   5   0 -18  118.34    6.52
   0   5 -18  119.52    6.93
   0   5 -18  122.79    6.56
   5   0 -18  121.98    6.50
  -5   0  18  119.56    6.51
   0  -5  18  124.78    6.58
   0   5  18  127.47    6.43
   0   5  18  121.21    6.92
   5   0  18  125.30    6.56
  -5   1 -18    1.24    0.57
   1   5 -18    1.74    0.53
   5  -1 -18    2.32    0.54
   5  -1 -18    1.58    0.45
   1   5 -18    1.91    0.56
   1   5 -18    2.08    0.55
  -5   1  18    1.52    0.46
  -1  -5  18    0.77    0.52
   1   5  18    1.01    0.46
   5  -1  18    1.95    0.61
   1   5  18    1.39    0.34
   5  -2 -18  110.25    5.73
   2   5 -18  103.92    5.83
   2   5 -18   99.99    5.82
  -5   2 -18  109.25    5.87
   5  -2 -18  105.11    5.77
   2   5  18  112.53    5.62
   2   5  18  106.77    6.15
   5  -2  18  116.87    5.90
  -2  -5  18  110.42    5.81
  -5   2  18  105.48    5.77
   3   5 -18    2.70    0.64
   3   5 -18    1.66    0.59
  -5   3 -18    2.11    0.68
   5  -3 -18    2.42    0.46
  -5   3 -18    2.88    0.69
   5  -3 -18    1.83    0.52
   5  -3  18    4.50    0.71
  -5   3  18    3.97    0.58
  -5   4 -18    1.52    0.73
   4   5 -18    0.94    0.60
  -5   4 -18    1.83    0.70
   4   5 -18    0.85    0.56
   5  -4 -18    1.54    0.52
  -5   4  18    0.68    0.53
   5  -4  18    1.12    0.71
  -5   4  18    1.12    0.76
   5  -5 -18   41.18    2.67
  -5   5 -18   47.69    2.99
   5   5 -18   40.63    2.73
   5   5 -18   43.57    2.74
  -5   5 -18   43.32    2.84
   5  -5  18   53.61    2.89
  -5   5  18   51.45    2.72
  -5   5  18   53.04    3.09
  -5   6 -18    7.96    0.99
  -5   6 -18    7.79    1.09
   6   5 -18    7.83    0.94
  -5   6  18    7.59    1.10
  -5   6  18    9.08    0.86
   5  -6  18    6.78    1.01
  -4   6 -18   33.91    2.17
  -4   6 -18   35.71    2.30
   6   4 -18   30.67    2.04
   6   4 -18   32.19    2.08
   6   4  18   31.48    1.87
   4  -6  18   29.95    2.12
  -4   6  18   31.89    2.27
  -4   6  18   30.65    1.94
   6   3 -18   25.10    1.60
  -3   6 -18   24.68    1.72
  -3   6 -18   21.18    1.54
   6   3 -18   23.59    1.66
  -3   6 -18   23.92    1.70
  -3   6  18   22.33    1.80
   3  -6  18   22.52    1.70
  -3   6  18   23.13    1.48
  -6  -3  18   22.43    1.59
   6   3  18   23.50    1.52
  -2   6 -18    3.06    0.66
   6   2 -18    2.49    0.61
   6   2 -18    2.95    0.62
  -2   6 -18    3.10    0.61
  -2   6 -18    2.83    0.68
  -2   6  18    2.38    0.50
   2  -6  18    1.34    0.59
   6   2  18    1.81    0.57
  -2   6  18    1.46    0.67
  -6  -2  18    2.11    0.57
  -6  -1 -18    5.73    0.80
   6   1 -18    4.73    0.67
  -1   6 -18    6.47    0.71
  -1   6 -18    5.85    0.72
   6   1 -18    5.16    0.69
  -1   6 -18    4.93    0.72
   6   1  18    3.14    0.68
  -1   6  18    3.89    0.51
  -1   6  18    3.35    0.68
   1  -6  18    3.28    0.71
  -6  -1  18    3.68    0.68
   0   6 -18   12.53    1.09
   0   6 -18   12.44    1.11
  -6   0 -18   13.26    1.19
   6   0 -18   11.33    1.08
   0   6 -18   12.15    1.17
   6   0 -18   12.58    1.03
   6   0  18   13.24    1.20
  -6   0  18   13.78    1.14
   0   6  18   13.86    1.16
   0   6  18   14.04    0.83
   1   6 -18    6.44    0.80
   1   6 -18    7.10    0.82
   6  -1 -18    6.56    0.68
  -6   1 -18    6.80    0.87
   1   6 -18    6.12    0.77
   6  -1 -18    5.51    0.73
   6  -1  18    8.93    0.91
  -6   1  18    7.33    0.75
   1   6  18    6.62    0.78
   2   6 -18    8.01    0.90
   6  -2 -18    9.45    0.83
  -6   2 -18    8.71    0.96
   2   6 -18    9.63    0.85
   6  -2 -18    9.27    0.85
   6  -2  18    7.49    0.92
  -6   2  18    5.94    0.82
   2   6  18    7.42    0.86
   3   6 -18    2.21    0.68
   3   6 -18    1.71    0.56
  -6   3 -18    1.37    0.75
  -6   3 -18    2.19    0.81
   6  -3 -18    1.77    0.64
   6  -3  18    1.20    0.70
  -6   3  18    1.28    0.61
  -6   4 -18    1.19    0.72
   4   6 -18    0.66    0.57
   6  -4 -18    1.08    0.58
  -6   4 -18    1.29    0.76
   4   6 -18    0.61    0.62
   6  -4  18    0.45    0.69
  -6   4  18    0.36    0.85
  -6   4  18    0.28    0.54
   6  -5 -18    8.40    0.96
   5   6 -18    6.98    0.86
  -6   5 -18    8.38    1.11
  -6   5 -18    9.18    1.15
   6  -5  18    8.80    1.10
  -6   5  18    9.93    1.28
  -6   5  18    8.95    0.93
   6   6 -18    0.97    0.64
  -6   6 -18    1.81    0.93
  -6   6 -18    1.85    0.89
   6  -6  18    1.78    0.88
  -6   6  18    1.17    0.67
  -6   6  18    1.74    1.06
  -6   7 -18   30.83    2.22
  -6   7  18   30.47    2.05
  -6   7  18   30.04    2.59
  -5   7 -18    2.13    0.86
   7   5 -18    2.42    0.82
  -5   7 -18    2.23    0.97
  -5   7  18    1.54    0.66
  -5   7  18    1.11    0.93
  -4   7 -18    5.13    0.90
  -4   7 -18    5.69    0.99
   7   4 -18    5.93    0.94
  -4   7  18    6.14    0.73
   7   4  18    5.10    0.67
  -4   7  18    7.47    1.15
  -3   7 -18    2.01    0.76
   7   3 -18    2.74    0.76
  -3   7 -18    3.00    0.79
  -3   7  18    3.18    0.57
  -3   7  18    1.85    0.83
   7   3  18    2.64    0.68
  -2   7 -18   12.69    1.26
   7   2 -18   11.94    1.18
  -2   7 -18   11.79    1.10
   7   2 -18   12.44    1.15
  -7  -2  18   13.50    1.17
  -2   7  18   12.41    1.22
   7   2  18   11.30    1.11
  -2   7  18   13.67    0.96
   7   1 -18    5.21    0.77
   7   1 -18    5.64    0.86
  -1   7 -18    5.96    0.77
  -7  -1 -18    6.89    0.92
  -1   7 -18    5.84    0.81
  -1   7 -18    6.04    0.84
   7   1  18    7.34    0.85
  -7  -1  18    7.16    0.82
  -1   7  18    5.72    0.86
   0   7 -18   30.56    2.08
  -7   0 -18   33.47    2.22
   0   7 -18   33.67    2.07
   7   0 -18   30.82    2.08
   7   0 -18   32.27    2.02
   0   7 -18   36.04    2.28
   7   0  18   34.88    2.16
   0   7  18   33.44    2.24
  -7   0  18   32.58    2.08
   7  -1 -18   30.92    1.95
   7  -1 -18   26.97    1.75
   1   7 -18   27.40    1.88
   1   7 -18   26.92    2.00
  -7   1 -18   26.63    2.01
   1   7 -18   25.97    1.77
   1   7  18   31.53    2.01
  -7   1  18   30.10    1.88
   7  -1  18   30.04    1.99
  -7   2 -18   58.20    3.24
   2   7 -18   52.96    3.08
   7  -2 -18   55.03    3.07
   2   7 -18   53.23    2.95
   2   7  18   48.87    3.23
  -7   2  18   48.03    3.03
   7  -2  18   51.68    3.15
   3   7 -18    2.24    0.71
  -7   3 -18    3.02    0.82
   7  -3 -18    2.19    0.69
   3   7 -18    2.03    0.53
   7  -3  18    1.37    0.86
  -7   3  18    2.31    0.68
  -7   4 -18   12.27    1.37
  -7   4 -18   10.85    1.17
   7  -4 -18   10.77    1.05
  -7   4  18    9.39    1.41
   7  -4  18   10.26    1.20
  -7   4  18    8.53    1.03
   7  -5 -18   10.91    1.12
  -7   5 -18   14.51    1.47
  -7   5 -18   11.93    1.31
  -7   5  18   10.06    1.11
   7  -5  18   11.10    1.28
  -7   5  18   10.23    1.42
  -7   6 -18    4.28    1.03
  -7   6  18    1.97    0.78
   7  -6  18    3.12    1.08
  -7   6  18    2.49    1.20
   8   5 -18    5.83    0.95
  -5   8 -18    5.33    1.02
  -5   8  18    4.51    1.27
  -5   8  18    5.01    0.78
  -4   8 -18    6.73    1.00
  -4   8 -18    8.00    1.18
   8   4 -18    8.08    1.06
  -4   8  18    7.14    1.27
  -4   8  18    8.12    0.83
  -3   8 -18    2.52    0.79
  -3   8 -18    3.10    0.90
   8   3 -18    2.45    0.83
   8   3  18    2.76    0.75
  -3   8  18    1.45    0.94
   8   2 -18    7.38    1.01
  -2   8 -18    7.16    1.06
  -2   8 -18    8.15    0.91
  -8  -2  18    6.47    0.93
  -2   8  18    6.98    1.07
   8   2  18    7.72    0.94
  -1   8 -18    3.28    0.70
   8   1 -18    2.84    0.85
  -1   8 -18    3.56    0.84
   8   1  18    3.68    0.79
  -1   8  18    3.04    0.87
  -8  -1  18    5.06    0.83
   0   8 -18    3.60    0.88
   0   8 -18    3.37    0.64
   0   8 -18    4.36    0.77
  -8   0 -18    3.77    0.96
   8   0 -18    5.05    0.90
  -8   0  18    4.61    0.87
   8   0  18    3.31    0.84
   0   8  18    3.77    0.87
  -8   1 -18   24.32    1.87
   1   8 -18   24.34    1.93
   8  -1 -18   26.53    1.86
   1   8 -18   21.46    1.75
   1   8  18   23.43    1.82
   8  -1  18   26.53    1.81
  -8   1  18   23.92    1.82
  -8   2 -18   10.68    1.26
   8  -2 -18   11.96    1.11
  -8   2  18    8.37    1.05
   2   8  18   10.13    1.15
   8  -2  18   10.36    1.20
  -8   3 -18    4.74    1.02
   8  -3 -18    3.80    0.93
   8  -3  18    4.33    0.96
  -8   3  18    3.37    0.87
   8  -4 -18   13.35    1.35
  -8   4 -18   15.27    1.44
   8  -4  18   18.52    1.72
  -8   4  18   16.40    1.40
   8  -5 -18   10.57    1.23
  -8   5 -18   11.71    1.36
   8  -5  18   13.92    1.42
  -8   5  18   11.86    1.24
  -8   5  18   10.59    1.67
  -3   9 -18    1.72    0.73
   9   3 -18    2.68    0.93
  -3   9 -18    2.87    1.08
  -3   9  18    1.14    0.95
   9   3  18    1.76    0.78
  -2   9 -18    2.58    0.67
  -2   9 -18    3.77    1.02
   9   2 -18    2.81    0.95
   9   2  18    3.49    0.87
  -2   9  18    2.56    1.01
  -1   9 -18   44.97    3.13
   9   1 -18   42.89    2.91
  -9  -1  18   48.09    2.94
  -1   9  18   45.65    3.13
   9   1  18   47.30    2.83
   9   0 -18    0.65    0.87
   0   9 -18    0.83    0.86
   9   0  18    0.54    0.78
  -9   0  18    0.61    0.86
   0   9  18    0.70    0.85
   9  -1 -18   12.77    1.29
   1   9 -18   12.56    1.42
  -9   1 -18   11.46    1.31
   9  -1  18   12.85    1.28
  -9   1  18   11.67    1.33
   1   9  18   14.10    1.38
   9  -2 -18    9.14    1.14
  -9   2 -18   10.57    1.24
   9  -2  18    8.54    1.22
  -9   2  18    8.49    1.12
   2   9  18    7.69    1.19
   9  -3 -18    5.88    1.01
  -9   3 -18    5.22    1.07
   9  -3  18    4.86    1.12
  -9   3  18    3.41    1.02
   0   0 -19    0.13    0.32
   0   0  19   -0.28    0.31
   1   0 -19   15.60    1.09
   0   1 -19   16.10    1.14
   0  -1 -19   14.31    1.06
  -1   0 -19   15.24    1.10
   0   1  19   16.89    1.09
   1   0  19   18.01    1.12
  -1   0  19   17.24    1.13
   0  -1  19   18.57    1.16
  -1  -1 -19   16.73    1.10
  -1   1 -19   17.16    1.15
   1   1 -19   17.77    1.16
   1  -1 -19   15.62    1.08
   1   1  19   16.01    1.13
  -1  -1  19   14.94    1.11
  -1   1  19   18.02    1.00
   1  -1  19   16.52    1.14
  -1   1  19   14.90    1.11
  -2  -1 -19   27.31    1.74
  -1   2 -19   24.73    1.75
   1  -2 -19   27.87    1.69
   2   1 -19   29.45    1.74
   2   1 -19   27.11    1.75
  -1   2  19   28.18    1.71
   2   1  19   29.77    1.75
   1  -2  19   32.09    1.78
  -1   2  19   31.67    1.72
  -2  -1  19   29.30    1.73
  -2   0 -19    5.34    0.63
   2   0 -19    4.84    0.56
   0   2 -19    5.96    0.62
   0  -2 -19    5.05    0.54
   0   2  19    6.05    0.48
  -2   0  19    5.34    0.56
   0  -2  19    6.00    0.62
   2   0  19    5.68    0.62
   0   2  19    5.74    0.56
   1   2 -19   39.59    2.41
   1   2 -19   38.77    2.38
   2  -1 -19   38.10    2.33
  -2   1 -19   37.97    2.39
  -1  -2 -19   39.71    2.35
   2  -1  19   43.28    2.41
  -1  -2  19   43.01    2.38
   1   2  19   44.98    2.36
  -2   1  19   45.45    2.43
  -2   1  19   45.08    2.37
  -2   2 -19   15.08    1.14
  -2   2 -19   16.57    0.96
   2   2 -19   16.12    1.15
   2   2 -19   16.41    1.11
  -2  -2 -19   15.49    1.07
   2  -2 -19   15.87    1.04
   2  -2  19   14.73    1.13
  -2   2  19   14.86    1.04
   2   2  19   13.21    1.05
  -2  -2  19   15.07    1.08
  -2   2  19   15.16    1.04
   3   2 -19   61.35    3.39
  -3  -2 -19   58.39    3.38
  -2   3 -19   63.99    3.49
   3   2 -19   61.58    3.41
  -2   3 -19   60.73    3.43
   2  -3 -19   60.91    3.33
  -2   3  19   60.57    3.34
  -2   3  19   62.12    3.54
   3   2  19   63.23    3.37
   2  -3  19   58.97    3.42
  -3  -2  19   61.73    3.37
   1  -3 -19   55.10    2.96
  -1   3 -19   54.22    3.07
   3   1 -19   54.29    3.00
  -1   3 -19   56.21    3.07
   3   1 -19   59.53    3.02
  -3  -1 -19   55.84    3.04
   3   1  19   51.89    3.00
  -3  -1  19   52.47    2.98
   1  -3  19   51.02    3.04
  -1   3  19   50.84    2.96
  -1   3  19   52.16    3.11
   3   0 -19   85.54    4.49
  -3   0 -19   86.04    4.53
   0   3 -19   87.35    4.57
   3   0 -19   86.24    4.49
   0   3 -19   82.59    4.54
   0  -3 -19   86.77    4.47
   0  -3  19   83.36    4.53
  -3   0  19   80.13    4.47
   0   3  19   80.11    4.69
   0   3  19   80.92    4.45
   3   0  19   79.89    4.52
  -3   1 -19  102.65    5.36
  -3   1 -19   97.18    5.17
  -1  -3 -19  100.33    5.11
   1   3 -19   96.69    5.17
   1   3 -19   98.27    5.17
   3  -1 -19   93.64    5.10
   3  -1 -19  100.89    5.12
   1   3  19   94.53    5.37
  -3   1  19   91.55    5.10
  -1  -3  19   91.47    5.14
   3  -1  19   90.31    5.16
   1   3  19   91.41    5.09
  -3   2 -19   50.49    2.83
  -3   2 -19   52.46    2.83
  -2  -3 -19   49.97    2.75
   3  -2 -19   46.65    2.72
   2   3 -19   49.73    2.80
   2   3 -19   49.26    2.79
  -2  -3  19   47.85    2.77
  -3   2  19   48.91    2.75
   3  -2  19   48.30    2.83
   2   3  19   46.12    2.71
  -3   2  19   49.94    2.92
  -3   3 -19   21.10    1.49
   3   3 -19   20.58    1.46
   3   3 -19   20.39    1.44
   3  -3 -19   20.40    1.37
  -3  -3 -19   19.74    1.39
  -3   3 -19   20.63    1.41
  -3   3  19   23.06    1.48
  -3  -3  19   20.87    1.39
  -3   3  19   22.07    1.37
   3  -3  19   23.54    1.51
   3   3  19   22.89    1.36
  -3   4 -19    1.95    0.64
   4   3 -19    1.42    0.48
  -3   4 -19    2.26    0.52
   3  -4 -19    2.51    0.46
   4   3 -19    1.29    0.58
  -3   4  19    1.48    0.48
  -4  -3  19    2.02    0.50
   3  -4  19    2.35    0.65
  -3   4  19    2.76    0.60
   4   3  19    1.69    0.46
  -4  -2 -19    1.61    0.54
  -2   4 -19    1.94    0.46
  -2   4 -19    1.74    0.58
   4   2 -19    1.65    0.55
   2  -4 -19    1.60    0.44
   4   2 -19    1.89    0.49
  -4  -2  19    1.89    0.48
   2  -4  19    2.51    0.56
  -2   4  19    3.05    0.53
  -2   4  19    2.88    0.48
   4   2  19    3.16    0.53
  -1   4 -19   45.23    2.69
   4   1 -19   47.81    2.65
   4   1 -19   47.57    2.63
  -1   4 -19   45.86    2.70
  -4  -1 -19   49.43    2.68
   1  -4 -19   48.38    2.58
  -1   4 -19   45.75    2.71
  -1   4  19   48.60    2.75
   4   1  19   45.69    2.65
  -1   4  19   43.50    2.57
   1  -4  19   41.23    2.65
  -4  -1  19   46.00    2.63
   0   4 -19    2.29    0.56
   4   0 -19    1.42    0.45
  -4   0 -19    1.25    0.50
   0   4 -19    2.17    0.42
   0  -4 -19    1.98    0.43
   0   4 -19    2.16    0.57
   4   0 -19    1.93    0.44
   0  -4  19    2.90    0.54
  -4   0  19    1.57    0.46
   4   0  19    2.27    0.52
   0   4  19    2.06    0.43
   0   4  19    1.96    0.42
   1   4 -19   47.66    2.83
   4  -1 -19   46.95    2.72
   1   4 -19   47.77    2.79
   4  -1 -19   47.38    2.74
  -4   1 -19   50.06    2.83
   1   4  19   49.76    2.86
  -1  -4  19   48.95    2.78
  -4   1  19   49.94    2.76
   4  -1  19   50.87    2.83
   1   4  19   49.51    2.69
  -4   2 -19   30.62    1.94
   4  -2 -19   30.18    1.80
   2   4 -19   29.83    1.89
   4  -2 -19   28.54    1.82
   2   4 -19   27.72    1.91
  -4   2 -19   32.20    1.93
   2   4  19   32.39    1.77
  -4   2  19   30.73    1.84
   4  -2  19   33.39    1.97
  -2  -4  19   31.98    1.90
   4  -3 -19    0.22    0.42
  -4   3 -19    0.91    0.61
   4  -3 -19    0.17    0.40
  -4   3 -19    0.81    0.47
   3   4 -19    0.68    0.53
   3   4 -19    0.12    0.53
  -4   3  19    0.50    0.53
  -4   3  19    0.42    0.43
   4  -3  19    0.39    0.55
  -3  -4  19    0.31    0.45
   3   4  19   -0.04    0.34
   4   4 -19   35.10    2.37
   4  -4 -19   38.24    2.35
  -4   4 -19   40.66    2.50
   4   4 -19   40.64    2.44
  -4   4 -19   40.81    2.52
   4  -4 -19   38.78    2.27
   4  -4  19   43.12    2.48
  -4  -4  19   39.94    2.39
   4   4  19   44.43    2.28
  -4   4  19   41.55    2.60
  -4   4  19   40.22    2.33
  -4   5 -19    8.28    1.02
   4  -5 -19    9.31    0.90
  -4   5 -19    7.43    0.89
  -4   5 -19    9.92    0.99
   5   4 -19    8.32    0.94
   5   4 -19    8.34    0.89
  -4   5  19    9.68    1.05
   5   4  19   10.19    0.86
  -4   5  19    9.54    0.85
   4  -5  19   10.55    1.02
  -3   5 -19    9.55    0.89
   5   3 -19   10.75    0.94
   3  -5 -19   10.22    0.87
  -3   5 -19   10.33    0.98
  -3   5 -19   11.41    0.99
   5   3 -19    9.50    0.89
  -3   5  19    6.01    0.71
  -5  -3  19    6.53    0.81
  -3   5  19    5.83    0.86
   3  -5  19    7.23    0.87
   5   3  19    6.65    0.74
   5   2 -19   53.29    3.14
  -2   5 -19   58.35    3.31
  -2   5 -19   52.47    3.17
   5   2 -19   54.14    3.17
  -5  -2 -19   58.92    3.20
  -2   5 -19   57.85    3.24
  -5  -2  19   58.45    3.17
   5   2  19   56.31    3.13
  -2   5  19   53.15    3.07
  -2   5  19   56.05    3.35
   2  -5  19   54.77    3.23
  -1   5 -19    3.08    0.57
   5   1 -19    2.14    0.57
  -5  -1 -19    2.91    0.67
   5   1 -19    2.69    0.51
  -1   5 -19    2.63    0.52
  -1   5 -19    3.24    0.61
  -1   5  19    2.40    0.48
   5   1  19    1.82    0.53
  -5  -1  19    2.80    0.53
  -1   5  19    2.12    0.53
   1  -5  19    1.35    0.61
   0   5 -19  106.43    5.96
   0   5 -19  106.03    5.67
   5   0 -19  106.58    5.61
   5   0 -19  103.86    5.63
   0   5 -19  104.58    5.68
  -5   0 -19  113.77    5.72
   0   5  19  100.90    5.95
   0   5  19  102.22    5.53
  -5   0  19  100.96    5.62
   5   0  19  105.75    5.67
   0  -5  19  103.93    5.68
   1   5 -19    1.48    0.57
   5  -1 -19    0.59    0.45
  -5   1 -19    0.81    0.58
   1   5 -19    0.40    0.54
   5  -1 -19    0.16    0.43
  -5   1  19   -0.07    0.45
   5  -1  19    0.56    0.53
   1   5  19    0.22    0.42
   1   5  19   -0.01    0.33
  -1  -5  19    0.51    0.53
   5  -2 -19   50.89    2.84
  -5   2 -19   55.89    3.05
   5  -2 -19   49.33    2.89
   2   5 -19   47.84    2.95
   2   5 -19   51.08    2.96
  -5   2  19   48.71    2.90
   2   5  19   48.51    3.05
  -2  -5  19   52.16    2.95
   5  -2  19   52.77    3.01
   2   5  19   54.77    2.73
   3   5 -19    0.30    0.55
   5  -3 -19    0.30    0.41
   3   5 -19    0.07    0.58
   5  -3 -19    0.23    0.53
  -5   3 -19    0.36    0.59
  -5   3 -19    0.11    0.61
   5  -3  19    1.10    0.61
  -5   3  19    0.27    0.52
   5  -4 -19    3.23    0.66
  -5   4 -19    3.42    0.76
  -5   4 -19    4.58    0.87
   4   5 -19    3.53    0.69
   4   5 -19    3.50    0.70
  -5   4  19    4.75    0.64
  -5   4  19    4.04    0.86
   5  -4  19    5.25    0.84
  -5   5 -19   11.58    1.13
   5   5 -19   11.34    1.06
   5   5 -19   11.19    1.05
   5  -5 -19   12.27    1.10
  -5   5 -19   11.48    1.12
   5  -5  19   10.59    1.18
  -5   5  19    9.04    1.13
  -5   5  19    9.49    0.95
  -5   6 -19   17.87    1.61
  -5   6 -19   23.54    1.84
   6   5 -19   19.30    1.58
   5  -6  19   21.50    1.77
  -5   6  19   20.14    1.83
  -5   6  19   19.39    1.47
   6   4 -19    5.74    0.85
  -4   6 -19    5.94    0.87
  -4   6 -19    4.25    0.89
   6   4 -19    4.20    0.76
   6   4  19    4.53    0.63
   4  -6  19    6.36    0.97
  -4   6  19    4.65    0.93
  -4   6  19    5.17    0.71
  -3   6 -19    4.72    0.84
   6   3 -19    4.65    0.72
   6   3 -19    4.23    0.78
  -3   6 -19    5.01    0.76
  -3   6 -19    4.02    0.68
  -6  -3  19    2.54    0.71
  -3   6  19    3.42    0.81
   6   3  19    4.23    0.65
  -3   6  19    4.07    0.61
   3  -6  19    4.16    0.76
  -2   6 -19   26.70    1.82
  -2   6 -19   27.39    1.85
  -2   6 -19   28.48    1.78
   6   2 -19   25.13    1.73
   6   2 -19   26.95    1.80
   2  -6  19   25.57    1.84
  -2   6  19   25.34    1.89
   6   2  19   25.83    1.75
  -6  -2  19   25.57    1.73
  -2   6  19   28.38    1.65
   6   1 -19    6.04    0.81
  -1   6 -19    6.84    0.80
  -6  -1 -19    6.78    0.89
  -1   6 -19    6.15    0.81
  -1   6 -19    7.42    0.80
   6   1 -19    5.49    0.74
  -1   6  19    5.81    0.78
  -6  -1  19    6.20    0.80
   1  -6  19    5.62    0.82
  -1   6  19    7.63    0.63
   6   1  19    6.33    0.81
   0   6 -19    0.68    0.57
  -6   0 -19   -0.06    0.60
   0   6 -19    1.27    0.61
   6   0 -19    0.22    0.50
   0   6 -19    0.40    0.58
   6   0 -19    1.18    0.56
   6   0  19    1.00    0.64
  -6   0  19    0.93    0.51
   0   6  19    0.32    0.30
   0   6  19    0.10    0.53
   1   6 -19   17.75    1.35
   1   6 -19   16.86    1.39
   6  -1 -19   16.13    1.28
   1   6 -19   17.33    1.35
  -6   1 -19   17.66    1.42
   6  -1 -19   17.34    1.24
   1   6  19   16.60    1.33
   6  -1  19   16.43    1.42
  -6   1  19   17.26    1.34
   6  -2 -19   29.29    1.79
  -6   2 -19   30.92    2.03
   2   6 -19   28.52    1.93
   6  -2 -19   27.98    1.88
   2   6 -19   28.06    1.88
   2   6  19   29.39    1.97
  -6   2  19   29.02    1.87
   6  -2  19   33.61    2.02
   6  -3 -19    1.34    0.57
   3   6 -19    2.25    0.60
  -6   3 -19    2.15    0.77
   3   6 -19    1.33    0.69
  -6   3 -19    0.95    0.77
   6  -3  19    2.01    0.74
  -6   3  19    1.33    0.64
   4   6 -19   12.47    1.20
  -6   4 -19   16.13    1.48
  -6   4 -19   12.77    1.23
   6  -4 -19   13.79    1.17
   4   6 -19   10.50    1.03
  -6   4  19   12.14    1.35
   6  -4  19   12.03    1.28
  -6   4  19   12.34    1.11
   6  -5 -19    4.69    0.82
  -6   5 -19    4.89    0.99
   5   6 -19    4.14    0.74
  -6   5 -19    3.85    0.98
  -6   5  19    4.62    0.78
   6  -5  19    4.51    1.02
  -6   5  19    4.38    1.05
   6   6 -19    4.30    0.80
  -6   6 -19    6.56    1.08
   6  -6  19    7.23    1.19
  -6   6  19    6.95    1.23
  -6   6  19    7.70    0.91
  -6   7 -19    2.94    0.98
  -6   7  19    2.74    1.19
  -6   7  19    3.39    0.82
   7   5 -19    2.28    0.81
  -5   7 -19    1.79    0.86
  -5   7  19    3.09    0.71
  -5   7  19    2.09    1.06
   7   4 -19    1.53    0.76
  -4   7 -19    1.72    0.81
  -4   7 -19    1.80    0.81
   7   4  19    1.28    0.57
  -4   7  19    2.29    0.62
  -4   7  19    2.32    0.94
   7   3 -19    1.41    0.73
  -3   7 -19    2.00    0.76
  -3   7 -19    0.91    0.75
   7   3  19    1.40    0.65
  -3   7  19    2.45    0.84
  -3   7  19    0.94    0.53
  -2   7 -19   13.38    1.33
   7   2 -19   12.76    1.27
  -2   7 -19   14.89    1.36
   7   2 -19   14.83    1.35
  -7  -2  19   14.14    1.25
  -2   7  19   14.45    1.42
   7   2  19   14.73    1.28
  -2   7  19   16.22    1.07
  -1   7 -19    2.32    0.71
  -1   7 -19    2.25    0.69
  -7  -1 -19    1.63    0.76
   7   1 -19    1.72    0.65
   7   1 -19    1.12    0.72
  -1   7 -19    2.48    0.72
  -7  -1  19    2.46    0.66
  -1   7  19    2.48    0.73
   7   1  19    2.36    0.70
   7   0 -19   17.33    1.46
   7   0 -19   16.71    1.29
  -7   0 -19   16.87    1.53
   0   7 -19   16.58    1.37
   0   7 -19   17.83    1.45
   0   7 -19   17.02    1.36
   7   0  19   17.30    1.46
   0   7  19   17.58    1.46
  -7   0  19   16.98    1.36
  -7   1 -19    8.62    1.11
   7  -1 -19    9.36    1.03
   1   7 -19    7.87    1.00
   7  -1 -19    8.45    0.86
   1   7 -19    9.09    1.01
   1   7 -19    8.64    0.88
  -7   1  19   10.75    0.97
   7  -1  19   11.56    1.14
   1   7  19   12.27    1.15
   2   7 -19   11.35    0.99
  -7   2 -19   11.87    1.16
   2   7 -19   10.02    1.02
   7  -2 -19   10.02    1.00
  -7   2  19    9.11    1.01
   2   7  19    8.19    1.01
   7  -2  19    9.86    1.10
   3   7 -19   22.63    1.61
  -7   3 -19   24.20    1.87
   3   7 -19   23.60    1.76
  -7   3 -19   29.04    2.06
   7  -3 -19   23.05    1.78
   7  -3  19   28.45    1.93
  -7   3  19   25.36    1.72
   7  -4 -19    0.44    0.69
   4   7 -19    0.58    0.54
  -7   4 -19    1.42    0.82
   7  -4  19   -0.26    0.90
  -7   4  19   -0.22    0.70
  -7   4  19    1.02    1.02
   7  -5 -19    4.60    0.88
  -7   5 -19    4.72    1.05
   7  -5  19    6.63    1.16
  -7   5  19    7.36    1.30
  -7   5  19    4.18    0.88
  -7   6 -19   13.91    1.43
  -7   6  19   12.42    1.65
  -7   6  19   12.17    1.25
   7  -6  19   12.71    1.44
   8   5 -19   19.62    1.77
  -5   8 -19   19.44    1.77
  -5   8  19   23.41    1.58
  -5   8  19   23.02    2.15
  -4   8 -19    5.98    1.00
   8   4 -19    5.49    1.04
  -4   8  19    5.02    1.16
   8   3 -19    9.33    1.16
  -3   8 -19    9.69    1.13
  -3   8 -19   10.90    1.28
   8   3  19   12.66    1.17
  -3   8  19   12.45    1.36
  -2   8 -19    8.34    0.97
  -2   8 -19    9.06    1.16
   8   2 -19    8.80    1.10
  -8  -2  19    8.54    1.08
   8   2  19    8.15    0.99
  -2   8  19    7.20    1.11
  -1   8 -19   12.70    1.25
   8   1 -19   14.54    1.37
  -1   8 -19   16.11    1.56
  -1   8  19   15.81    1.52
  -8  -1  19   18.05    1.51
   8   1  19   17.71    1.41
   8   0 -19    1.26    0.74
  -8   0 -19    1.32    0.88
   0   8 -19    1.27    0.74
   0   8 -19    0.33    0.56
   0   8 -19    1.32    0.77
   0   8  19    0.94    0.75
  -8   0  19    1.54    0.71
   8   0  19    0.79    0.76
   1   8 -19    5.59    0.99
  -8   1 -19    5.79    1.01
   8  -1 -19    5.83    0.91
   1   8 -19    4.74    0.88
   1   8 -19    4.15    0.66
  -8   1  19    4.87    0.84
   8  -1  19    6.33    0.99
   1   8  19    5.92    0.93
  -8   2 -19   16.61    1.54
   8  -2 -19   16.31    1.47
   8  -2  19   17.60    1.63
  -8   2  19   15.20    1.47
   2   8  19   15.86    1.54
   8  -3 -19   12.99    1.29
  -8   3 -19   12.59    1.45
  -8   3  19   15.65    1.44
   8  -3  19   16.36    1.51
   8  -4 -19    6.58    1.08
  -8   4 -19    6.62    1.18
  -8   4  19    6.45    1.02
   8  -4  19    8.60    1.18
  -8   4  19    5.15    1.37
   8  -5 -19    6.75    1.13
  -8   5 -19    7.45    1.23
  -8   5  19    6.62    1.44
   8  -5  19    7.88    1.30
  -8   5  19    6.41    1.05
   9   3 -19   -0.27    0.91
  -3   9 -19    0.01    0.68
  -3   9  19    0.11    0.99
   9   3  19   -0.51    0.75
   9   2 -19   19.10    1.66
  -2   9 -19   14.64    1.32
   9   2  19   17.04    1.52
  -2   9  19   17.06    1.75
   9   1 -19    0.30    0.89
  -1   9 -19    0.37    0.93
   9   1  19    0.72    0.81
  -9  -1  19   -0.25    0.87
  -1   9  19    1.05    0.90
   9   0 -19    9.46    1.17
   0   9 -19    8.07    1.26
   0   9  19   10.39    1.23
   9   0  19    9.47    1.16
  -9   0  19   10.18    1.17
  -9   1 -19    6.47    1.11
   9  -1 -19    6.95    1.14
   1   9 -19    5.95    1.13
  -9   1  19    6.63    1.02
   9  -1  19    5.76    1.09
   1   9  19    6.45    1.09
  -9   2 -19    1.66    0.94
   9  -2 -19    1.17    0.96
  -9   2  19    1.43    0.91
   9  -2  19    1.64    0.97
   2   9  19    2.29    0.92
  -9   3 -19   24.44    2.07
   9  -3 -19   23.70    1.98
  -9   3  19   22.25    1.92
   9  -3  19   25.13    2.07
   0   0 -20   49.58    2.92
   0   0  20   56.28    2.94
  -1   0 -20    6.51    0.67
   1   0 -20    6.13    0.62
   0  -1 -20    5.90    0.60
   0   1 -20    7.63    0.71
   0  -1  20    5.71    0.62
   0   1  20    7.00    0.66
  -1   0  20    6.51    0.62
   1   0  20    7.08    0.64
  -1  -1 -20    6.07    0.64
  -1   1 -20    5.37    0.68
   1   1 -20    7.41    0.71
   1  -1 -20    5.68    0.63
  -1   1  20    9.25    0.54
   1  -1  20    9.83    0.80
  -1  -1  20    9.20    0.76
   1   1  20    7.97    0.72
  -1   1  20    7.97    0.76
  -2  -1 -20   33.83    2.15
   1  -2 -20   31.40    2.08
  -1   2 -20   32.04    2.16
   2   1 -20   35.26    2.16
   2   1 -20   34.90    2.15
   1  -2  20   40.84    2.19
   2   1  20   37.52    2.14
  -1   2  20   42.82    2.14
  -1   2  20   38.22    2.12
  -2  -1  20   39.82    2.14
  -2   0 -20    9.78    0.95
   0  -2 -20    9.95    0.88
   2   0 -20   10.10    0.88
   0   2 -20    9.83    0.92
   2   0  20   11.68    0.92
  -2   0  20   11.84    0.93
   0   2  20   12.76    0.75
   0  -2  20   12.59    0.93
   0   2  20   11.53    0.89
   1   2 -20   18.60    1.41
  -1  -2 -20   20.31    1.35
   1   2 -20   20.91    1.41
  -2   1 -20   20.66    1.45
   2  -1 -20   20.54    1.35
   1   2  20   21.08    1.35
  -2   1  20   24.46    1.35
   2  -1  20   24.52    1.45
  -2   1  20   22.34    1.37
  -1  -2  20   22.26    1.41
   2   2 -20   22.69    1.44
  -2   2 -20   21.60    1.47
  -2   2 -20   22.36    1.28
   2  -2 -20   20.17    1.36
   2   2 -20   20.95    1.46
  -2  -2 -20   21.59    1.42
  -2   2  20   21.87    1.37
   2   2  20   21.83    1.40
  -2   2  20   23.61    1.40
   2  -2  20   21.00    1.45
  -2  -2  20   22.49    1.42
  -3  -2 -20   25.48    1.56
   3   2 -20   24.74    1.59
  -2   3 -20   24.83    1.66
  -2   3 -20   26.11    1.50
   3   2 -20   27.07    1.58
   2  -3 -20   25.87    1.53
  -3  -2  20   24.51    1.55
   2  -3  20   22.35    1.63
  -2   3  20   24.67    1.58
   3   2  20   22.71    1.53
  -2   3  20   21.75    1.51
   3   1 -20   28.87    1.76
   3   1 -20   28.59    1.77
  -3  -1 -20   28.50    1.81
  -1   3 -20   29.16    1.71
   1  -3 -20   28.71    1.73
  -1   3 -20   25.83    1.80
   3   1  20   30.16    1.81
  -1   3  20   31.23    1.77
  -3  -1  20   28.62    1.75
   1  -3  20   31.05    1.83
  -1   3  20   28.36    1.74
   0  -3 -20  118.67    6.49
  -3   0 -20  123.82    6.57
   0   3 -20  127.88    6.61
   3   0 -20  122.10    6.52
   0   3 -20  117.48    6.57
   3   0 -20  123.13    6.54
   3   0  20  122.78    6.57
   0   3  20  128.46    6.87
   0  -3  20  123.77    6.55
   0   3  20  122.80    6.49
  -3   0  20  122.67    6.52
   3  -1 -20   71.11    3.89
   1   3 -20   73.77    3.95
   1   3 -20   70.20    3.94
  -3   1 -20   72.10    3.96
   3  -1 -20   70.48    3.87
  -3   1 -20   76.81    4.00
  -1  -3 -20   73.87    3.87
  -1  -3  20   69.88    3.90
  -3   1  20   68.80    3.87
   3  -1  20   66.41    3.93
   1   3  20   67.88    3.86
   1   3  20   73.06    4.04
  -3   2 -20   60.11    3.29
  -2  -3 -20   58.59    3.19
  -3   2 -20   58.94    3.30
   2   3 -20   56.71    3.24
   2   3 -20   58.74    3.27
   3  -2 -20   57.21    3.19
  -3   2  20   59.90    3.38
   3  -2  20   57.55    3.28
  -2  -3  20   58.79    3.25
  -3   2  20   56.08    3.19
   2   3  20   53.10    3.16
   3   3 -20    1.04    0.50
   3   3 -20    1.20    0.56
  -3  -3 -20    1.10    0.48
   3  -3 -20    2.07    0.45
  -3   3 -20    2.06    0.41
  -3   3 -20    0.96    0.60
  -3  -3  20    1.31    0.47
   3   3  20    1.59    0.46
  -3   3  20    1.35    0.50
   3  -3  20    0.87    0.55
  -3   3  20    1.30    0.44
   3  -4 -20   32.32    1.91
   4   3 -20   29.29    1.96
  -3   4 -20   31.83    2.07
  -3   4 -20   33.30    2.00
   4   3 -20   30.06    1.93
   3  -4  20   31.57    2.06
   4   3  20   32.47    1.89
  -3   4  20   33.02    2.08
  -4  -3  20   30.72    1.95
  -3   4  20   30.79    1.90
   2  -4 -20   44.91    2.41
  -4  -2 -20   45.86    2.50
   4   2 -20   41.10    2.49
   4   2 -20   42.36    2.47
  -2   4 -20   44.48    2.51
  -2   4 -20   42.98    2.52
   4   2  20   42.20    2.43
  -4  -2  20   42.21    2.46
  -2   4  20   38.43    2.39
   2  -4  20   38.30    2.49
  -2   4  20   41.37    2.56
   4   1 -20   17.29    1.19
  -1   4 -20   16.08    1.27
   4   1 -20   16.47    1.22
   1  -4 -20   18.00    1.17
  -1   4 -20   17.00    1.27
  -1   4 -20   18.03    1.17
  -4  -1 -20   16.96    1.31
  -1   4  20   17.84    1.21
  -1   4  20   16.33    1.15
   1  -4  20   15.44    1.25
   4   1  20   17.47    1.27
  -4  -1  20   16.31    1.24
  -4   0 -20    5.03    0.67
   0   4 -20    4.72    0.53
   4   0 -20    4.37    0.62
   0   4 -20    4.73    0.71
   4   0 -20    5.06    0.62
   0   4 -20    4.30    0.68
   0  -4 -20    4.31    0.55
  -4   0  20    4.24    0.58
   0  -4  20    4.52    0.64
   0   4  20    4.97    0.56
   0   4  20    4.95    0.56
   4   0  20    4.71    0.69
   4  -1 -20    3.39    0.55
   4  -1 -20    4.20    0.56
  -4   1 -20    4.51    0.71
   1   4 -20    3.59    0.67
   1   4 -20    5.01    0.65
   4  -1  20    2.86    0.60
  -4   1  20    3.66    0.56
   1   4  20    3.94    0.51
  -1  -4  20    3.10    0.58
   1   4  20    3.62    0.50
   2   4 -20   24.45    1.60
   4  -2 -20   22.86    1.49
   2   4 -20   23.53    1.60
  -4   2 -20   23.73    1.62
   4  -2 -20   22.38    1.46
  -4   2 -20   25.91    1.56
   4  -2  20   24.57    1.63
   2   4  20   21.87    1.41
  -2  -4  20   22.57    1.54
  -4   2  20   22.61    1.50
   3   4 -20    0.74    0.58
  -4   3 -20    0.71    0.57
   3   4 -20    0.81    0.51
   4  -3 -20    1.00    0.46
  -4   3 -20    1.23    0.48
   4  -3 -20    1.31    0.46
  -3  -4  20    0.70    0.54
  -4   3  20   -0.12    0.52
  -4   3  20    0.61    0.50
   4  -3  20    0.24    0.55
[truncated: 181,963 more chars]
