# Supplementary material for: The P43 enanti­omorph of Sr2As2O7
Source: Acta Crystallogr Sect E Struct Rep Online. 2013 Nov 23;69(Pt 12):i84. doi: 10.1107/S1600536813031619 (PMC3884974; doi:10.1107/S1600536813031619)
Supplement: Supplementary file 2 [file e-69-00i84-Isup2.hkl]

#
# h,k,l, Fc-squared, Fo-squared, sigma(Fo-squared), status flag
#
data_I
_shelx_title ' Sr2As2O7_0m in P4(3)'
_shelx_refln_list_code          4
_shelx_F_calc_maximum      806.68
_exptl_crystal_F_000      1584.00
_reflns_d_resolution_high  0.6487

loop_
 _space_group_symop_operation_xyz
 'x, y, z'
 '-x, -y, z+1/2'
 '-y, x, z+3/4'
 'y, -x, z+1/4'

_cell_length_a     7.1089
_cell_length_b     7.1089
_cell_length_c    25.6160
_cell_angle_alpha  90.000
_cell_angle_beta   90.000
_cell_angle_gamma  90.000

_shelx_F_squared_multiplier     1.000

loop_
 _refln_index_h
 _refln_index_k
 _refln_index_l
 _refln_F_squared_calc
 _refln_F_squared_meas
 _refln_F_squared_sigma
 _refln_observed_status
   0   1 -39       9603.32       9182.79       298.48 o
   1   1 -39       3162.12       3327.90       185.75 o
   0   1 -38        307.81        283.10       142.34 o
   1   1 -38      10413.53      10172.19       322.79 o
  -1   2 -38       2877.87       2868.69       195.13 o
   0   2 -38       6991.66       6854.95       262.53 o
   1   2 -38        125.29        389.77       128.65 o
   2   2 -38       1172.40       1115.00       162.83 o
   0   1 -37        352.38        410.02       133.00 o
   1   1 -37       1955.24       1922.09       146.71 o
  -1   2 -37       3466.50       3165.49       177.46 o
   0   2 -37       6070.40       5785.84       231.65 o
   1   2 -37       7794.58       7462.78       273.18 o
   2   2 -37       4777.79       4615.55       227.92 o
  -2   3 -37       1189.14       1054.41       195.59 o
  -1   3 -37         28.05        -91.15       146.59 o
   0   3 -37       2613.84       2889.51       173.02 o
   1   3 -37       4381.72       4287.09       203.63 o
   2   3 -37       1206.57       1395.26       158.16 o
   0   0 -36       6068.84       5728.07       532.34 o
   0   1 -36        928.55        951.90       163.32 o
   1   1 -36        603.06        671.11       126.82 o
  -1   2 -36        617.28        741.80       128.32 o
   0   2 -36       1673.82       1702.29       133.61 o
   1   2 -36       2043.19       2327.66       155.23 o
   2   2 -36       4657.29       4438.35       221.25 o
  -2   3 -36       5952.42       5955.32       311.30 o
  -1   3 -36       4158.34       4255.98       224.14 o
   0   3 -36       1091.64       1171.33       139.81 o
   1   3 -36       2099.77       2107.97       177.27 o
   2   3 -36       6822.35       6978.80       268.21 o
   3   3 -36       2737.76       2768.06       323.16 o
  -1   4 -36       1331.50       1223.86       177.74 o
   0   4 -36        955.71        950.98       145.19 o
   1   4 -36       1197.38       1190.82       156.17 o
   0   1 -35       1841.15       1990.98       159.03 o
   1   1 -35       2357.05       2331.41       145.97 o
  -1   2 -35       4253.04       4057.55       179.64 o
   0   2 -35        111.15        175.54       107.81 o
   1   2 -35        143.79        187.51       131.01 o
   2   2 -35       5421.44       5170.14       247.55 o
  -2   3 -35       6896.25       6566.06       328.45 o
  -1   3 -35       8700.23       8537.14       287.44 o
   0   3 -35       2696.58       2976.30       168.01 o
   1   3 -35        841.58        946.99       138.12 o
   2   3 -35        314.45        420.39       127.66 o
   3   3 -35       1550.28       1363.28       154.16 o
  -3   4 -35         72.50        108.05       151.50 o
  -2   4 -35        615.58        700.67       200.96 o
  -1   4 -35       3621.60       3444.89       272.36 o
   0   4 -35       1170.90       1434.50       147.97 o
   1   4 -35       1902.58       1915.04       159.43 o
   2   4 -35       1879.17       1949.97       163.21 o
   3   4 -35       3402.16       3653.71       219.87 o
   0   5 -35       9737.02       9740.53       426.66 o
   0   1 -34       5793.22       5669.89       241.45 o
   1   1 -34       6094.75       6259.98       232.97 o
  -1   2 -34       6014.38       5862.49       225.44 o
   0   2 -34       1093.88       1107.80       115.14 o
   1   2 -34       3688.27       3721.82       173.04 o
   2   2 -34       5806.81       5579.64       247.37 o
  -2   3 -34       6138.22       5493.35       294.76 o
  -1   3 -34       1006.97       1008.63       134.38 o
   0   3 -34       2373.65       2416.85       154.44 o
   1   3 -34       3417.93       3329.90       172.86 o
   2   3 -34        425.89        641.24       131.15 o
   3   3 -34       2945.12       2845.05       172.73 o
  -3   4 -34       1339.81       1325.69       223.16 o
  -2   4 -34       1749.40       1770.39       183.21 o
  -1   4 -34        747.85        820.95       157.98 o
   0   4 -34       4928.63       5001.26       216.98 o
   1   4 -34        680.13        698.03       134.59 o
   2   4 -34       2155.89       2123.16       165.33 o
   3   4 -34       2527.93       2701.05       184.10 o
  -2   5 -34       2187.13       2037.64       191.13 o
  -1   5 -34       4595.37       4516.08       239.42 o
   0   5 -34       7205.98       7039.58       277.19 o
   1   5 -34         63.18        -80.46       136.48 o
   2   5 -34       1936.87       2027.49       170.98 o
   0   1 -33       6063.75       5875.06       236.60 o
   1   1 -33       6283.49       6019.50       243.85 o
  -1   2 -33       2825.20       2886.00       147.31 o
   0   2 -33       4274.59       4168.74       178.66 o
   1   2 -33       1782.09       1739.96       134.36 o
   2   2 -33       5328.06       5234.22       228.20 o
  -2   3 -33       3281.28       3096.99       181.83 o
  -1   3 -33       2688.22       2862.53       204.13 o
   0   3 -33      20844.05      20680.91       529.28 o
   1   3 -33       2183.17       2121.86       148.29 o
   2   3 -33       2410.28       2615.15       157.18 o
   3   3 -33       1096.60       1159.91       140.56 o
  -3   4 -33       2504.58       2749.33       271.55 o
  -2   4 -33        831.43       1045.30       170.96 o
  -1   4 -33       1770.36       1714.97       170.28 o
   0   4 -33       2041.67       2067.53       153.33 o
   1   4 -33       5441.69       5637.67       229.98 o
   2   4 -33       2833.91       3161.92       177.11 o
   3   4 -33       1251.48       1283.67       146.67 o
   4   4 -33        430.99        366.14       183.36 o
  -3   5 -33        354.48        320.31       159.45 o
  -2   5 -33       3537.49       3621.55       229.13 o
  -1   5 -33       4481.60       4511.21       227.50 o
   0   5 -33       2326.63       2473.33       170.73 o
   1   5 -33         15.20        -24.30       131.70 o
   2   5 -33        362.42        200.75       129.96 o
   3   5 -33       1993.39       1871.75       215.93 o
   0   0 -32      10209.37       9485.29       602.98 o
   0   1 -32       3573.56       3506.46       171.50 o
   1   1 -32       1065.90       1357.54       130.22 o
  -1   2 -32       2439.17       2258.77       138.47 o
   0   2 -32         49.69        184.90        97.76 o
   1   2 -32       2272.06       2512.01       139.42 o
   2   2 -32       1100.37       1171.76       120.08 o
  -2   3 -32       4091.79       3975.10       197.32 o
  -1   3 -32       4328.99       4310.22       187.25 o
   0   3 -32       6987.49       6985.76       238.58 o
   1   3 -32        377.62        401.77       114.23 o
   2   3 -32       2619.60       2705.14       158.77 o
   3   3 -32       5646.69       5792.08       286.97 o
  -3   4 -32        166.08        272.22       209.56 o
  -2   4 -32      12350.15      12529.64       425.14 o
  -1   4 -32       1426.79       1534.77       139.17 o
   0   4 -32       1472.09       1382.47       141.01 o
   1   4 -32       5921.36       5643.86       230.61 o
   2   4 -32       5842.94       5634.91       234.77 o
   3   4 -32       8977.00       8781.73       326.50 o
   4   4 -32      24072.98      24276.65      1107.45 o
  -3   5 -32        523.53        544.40       154.83 o
  -2   5 -32       6404.10       6320.05       287.74 o
  -1   5 -32         80.91        165.82       149.59 o
   0   5 -32         78.14          4.91       122.71 o
   1   5 -32       1625.64       1644.08       175.38 o
   2   5 -32       4918.37       4868.32       214.10 o
   3   5 -32       2740.07       2739.89       203.54 o
  -2   6 -32        358.40        338.85       165.41 o
  -1   6 -32        102.47          2.09       153.69 o
   0   6 -32       1164.70       1173.71       167.92 o
   1   6 -32       5231.80       5583.20       240.80 o
   2   6 -32        197.66         58.44       160.30 o
   0   1 -31       6919.23       6644.10       255.52 o
   1   1 -31      17642.13      16933.87       483.14 o
  -1   2 -31       3212.40       3170.48       151.96 o
   0   2 -31       5073.46       4910.67       188.66 o
   1   2 -31       3794.56       3735.40       159.31 o
   2   2 -31       2483.41       2513.78       142.24 o
  -2   3 -31       2803.88       2662.47       168.52 o
  -1   3 -31       2372.98       2165.95       134.03 o
   0   3 -31       5370.77       4928.08       200.57 o
   1   3 -31       8157.77       8005.41       275.43 o
   2   3 -31       5568.43       5695.28       220.74 o
   3   3 -31       3911.76       3867.42       205.21 o
  -3   4 -31        571.89        442.93       160.48 o
  -2   4 -31       1133.46       1193.72       151.49 o
  -1   4 -31       1578.63       1681.81       143.29 o
   0   4 -31        435.27        489.93       116.28 o
   1   4 -31        260.02        235.51       116.73 o
   2   4 -31       2220.40       2087.25       150.83 o
   3   4 -31       1453.50       1475.72       140.76 o
   4   4 -31       1525.95       1395.35       185.08 o
  -4   5 -31       5082.67       4905.32       357.09 o
  -3   5 -31       8125.21       8379.66       330.42 o
  -2   5 -31       1380.96       1374.39       167.28 o
  -1   5 -31        876.39        829.96       156.21 o
   0   5 -31       2270.75       2460.30       163.17 o
   1   5 -31       8501.93       8309.95       288.95 o
   2   5 -31       3702.43       4054.19       189.32 o
   3   5 -31       2554.96       2575.59       191.22 o
   4   5 -31       2117.45       2058.01       220.08 o
  -3   6 -31        471.13        271.84       185.92 o
  -2   6 -31       1417.96       1403.40       174.90 o
  -1   6 -31        153.26        156.23       172.71 o
   0   6 -31       1137.05       1144.22       146.76 o
   1   6 -31       4330.45       4442.63       208.78 o
   2   6 -31       2420.57       2236.75       194.19 o
   3   6 -31        335.68        272.57       158.85 o
   0   1 -30       2302.67       2098.09       138.89 o
   1   1 -30      41300.40      39903.64      1036.32 o
  -1   2 -30        516.85        471.87       103.15 o
   0   2 -30       6819.36       6485.18       244.31 o
   1   2 -30        235.85        265.69        98.57 o
   2   2 -30        935.42        876.28       108.94 o
  -2   3 -30       5833.36       5840.16       239.52 o
  -1   3 -30       4825.21       4592.15       198.29 o
   0   3 -30       1897.91       1935.60       118.39 o
   1   3 -30        582.11        600.51       109.95 o
   2   3 -30       5020.84       4991.36       205.74 o
   3   3 -30       1702.85       1697.91       149.32 o
  -3   4 -30        321.57        329.39       152.65 o
  -2   4 -30       7613.87       7576.48       288.09 o
  -1   4 -30       2918.07       3016.26       214.04 o
   0   4 -30       6844.31       6818.90       256.00 o
   1   4 -30       1953.00       1886.52       143.12 o
   2   4 -30       6099.34       5944.17       230.54 o
   3   4 -30       9970.59       9877.56       305.80 o
   4   4 -30        872.21        836.18       171.66 o
  -4   5 -30       2115.33       2341.22       188.38 o
  -3   5 -30        808.39        572.61       153.79 o
  -2   5 -30        367.40        359.68       143.61 o
  -1   5 -30       2048.09       2221.29       166.41 o
   0   5 -30        548.89        451.57       119.81 o
   1   5 -30        654.73        547.57       125.27 o
   2   5 -30        614.28        686.40       125.26 o
   3   5 -30        825.48        857.82       158.44 o
   4   5 -30       1131.48       1376.98       166.82 o
   5   5 -30        617.00        672.91       217.04 o
  -3   6 -30        231.71        391.98       176.40 o
  -2   6 -30        621.13        461.05       209.02 o
  -1   6 -30        931.75        799.71       158.81 o
   0   6 -30       3615.75       3641.03       188.92 o
   1   6 -30       2574.94       2382.43       164.89 o
   2   6 -30       2107.92       2128.45       183.39 o
   3   6 -30       2713.43       2949.01       206.00 o
  -1   7 -30       4325.53       4389.88       358.93 o
   0   7 -30       1742.72       1748.85       178.88 o
   1   7 -30       6574.85       7136.42       449.36 o
   0   1 -29        623.86        588.78        99.58 o
   1   1 -29       4929.93       4941.14       205.24 o
  -1   2 -29       3837.19       3784.97       158.33 o
   0   2 -29       3109.68       2908.77       148.60 o
   1   2 -29      11459.69      11148.96       318.49 o
   2   2 -29        177.26        238.46        93.51 o
  -2   3 -29        915.85        848.21       108.16 o
  -1   3 -29        402.73        412.87        98.48 o
   0   3 -29      11219.36      10771.91       283.38 o
   1   3 -29      12333.83      11954.30       339.25 o
   2   3 -29       7579.98       7428.18       320.64 o
   3   3 -29        183.44        298.74       116.62 o
  -3   4 -29        827.94       1066.21       162.95 o
  -2   4 -29       8705.31       8910.17       407.78 o
  -1   4 -29       2182.04       2274.49       142.28 o
   0   4 -29       5014.17       4817.40       199.74 o
   1   4 -29       9012.12       8555.33       294.98 o
   2   4 -29       9345.02       9463.28       290.28 o
   3   4 -29        984.69       1011.87       120.15 o
   4   4 -29        566.63        510.34       140.99 o
  -4   5 -29       2713.25       2734.52       190.26 o
  -3   5 -29       2952.77       3080.98       234.83 o
  -2   5 -29        778.48        931.25       155.33 o
  -1   5 -29       1819.39       1756.68       156.91 o
   0   5 -29      14582.72      14010.88       405.64 o
   1   5 -29       1828.85       1847.80       139.65 o
   2   5 -29       5678.66       5908.09       229.89 o
   3   5 -29        127.00         66.84       128.88 o
   4   5 -29        218.38        294.18       138.83 o
   5   5 -29       3849.24       4252.86       270.42 o
  -4   6 -29       1359.56       1729.99       211.72 o
  -3   6 -29       3149.03       3219.86       236.25 o
  -2   6 -29      10559.01      10358.99       484.23 o
  -1   6 -29        929.29        749.37       153.59 o
   0   6 -29       1551.74       1408.68       140.83 o
   1   6 -29        109.71         -9.48       120.10 o
   2   6 -29       4397.06       4527.69       205.21 o
   3   6 -29       5381.55       5442.44       258.85 o
   4   6 -29      10300.86      10959.93       396.50 o
  -2   7 -29        315.32        378.90       175.46 o
  -1   7 -29        863.86        919.71       162.58 o
   0   7 -29        352.30        456.35       146.66 o
   1   7 -29       1363.33       1582.15       177.55 o
   2   7 -29       1485.46       1356.14       169.85 o
   0   0 -28      12949.04      11916.79       786.72 o
   0   1 -28        608.50        640.36       106.53 o
   1   1 -28       1608.20       1485.74       114.40 o
  -1   2 -28       2548.94       2459.59       127.34 o
   0   2 -28         68.83         22.25        88.65 o
   1   2 -28       3659.37       3768.01       156.37 o
   2   2 -28       4436.04       4286.83       169.84 o
  -2   3 -28      14051.53      13462.43       373.32 o
  -1   3 -28      11329.54      10956.57       311.05 o
   0   3 -28       5910.69       5897.77       191.45 o
   1   3 -28      11200.48      10985.92       313.15 o
   2   3 -28      18849.90      18063.63       544.23 o
   3   3 -28       1267.53       1252.13       130.39 o
  -3   4 -28       9283.59       9235.48       334.31 o
  -2   4 -28       2927.46       2969.29       171.12 o
  -1   4 -28       1818.53       1730.80       130.50 o
   0   4 -28       2286.51       2005.48       131.97 o
   1   4 -28       2962.32       2734.29       148.39 o
   2   4 -28       6902.86       6498.69       233.29 o
   3   4 -28         44.24         17.12       106.94 o
   4   4 -28       4296.48       4288.46       203.15 o
  -4   5 -28       2217.43       2291.12       179.64 o
  -3   5 -28       1457.95       1490.34       156.45 o
  -2   5 -28      20137.25      19451.95       587.06 o
  -1   5 -28       6566.13       6381.45       244.57 o
   0   5 -28       2037.48       1920.71       136.85 o
   1   5 -28       4210.78       4333.91       183.19 o
   2   5 -28       1127.73       1145.03       127.92 o
   3   5 -28         93.44        130.42       112.74 o
   4   5 -28       1241.30       1376.49       155.75 o
   5   5 -28       1870.06       1941.70       209.33 o
  -4   6 -28       5346.24       6046.96       312.60 o
  -3   6 -28       2826.28       2987.02       217.54 o
  -2   6 -28      10543.41      10325.74       378.31 o
  -1   6 -28        403.47        269.35       133.31 o
   0   6 -28       1303.92       1419.86       136.28 o
   1   6 -28        413.20        502.81       123.45 o
   2   6 -28       6516.65       6812.92       252.61 o
   3   6 -28       1334.16       1646.13       172.94 o
   4   6 -28       2482.55       2760.09       196.71 o
  -3   7 -28       3319.30       3447.09       251.05 o
  -2   7 -28       3305.24       3439.75       302.58 o
  -1   7 -28       5830.87       6255.74       279.47 o
   0   7 -28       1809.99       2018.21       172.64 o
   1   7 -28        293.25        405.33       127.67 o
   2   7 -28       1966.94       2102.01       242.14 o
   3   7 -28        150.81        152.91       146.46 o
   0   1 -27       2583.22       2634.92       138.94 o
   1   1 -27       1356.62       1319.03       107.20 o
  -1   2 -27       4738.89       4493.15       178.96 o
   0   2 -27        631.12        664.61       103.23 o
   1   2 -27       4602.62       4486.90       173.94 o
   2   2 -27       8702.61       8574.86       258.54 o
  -2   3 -27       9533.90       9292.05       277.25 o
  -1   3 -27      16566.62      16231.65       414.48 o
   0   3 -27       8193.59       7977.05       222.84 o
   1   3 -27      10262.69       9717.57       256.15 o
   2   3 -27       3118.77       3080.80       158.56 o
   3   3 -27       2810.57       2986.43       261.41 o
  -3   4 -27        198.78        130.57       109.05 o
  -2   4 -27       1098.42       1046.04       129.04 o
  -1   4 -27        498.02        585.22       101.45 o
   0   4 -27       1817.22       1835.84       138.22 o
   1   4 -27       5319.11       4941.54       203.19 o
   2   4 -27       4859.82       4816.64       188.95 o
   3   4 -27       2022.76       2145.06       132.02 o
   4   4 -27       7108.91       7416.85       286.53 o
  -4   5 -27        684.05        894.98       144.82 o
  -3   5 -27        446.60        538.98       133.73 o
  -2   5 -27      13210.39      13035.66       414.27 o
  -1   5 -27        925.17        992.29       117.79 o
   0   5 -27      25639.69      25116.93       639.64 o
   1   5 -27       2527.01       2474.50       140.31 o
   2   5 -27      14368.85      14553.69       403.18 o
   3   5 -27         35.99         51.41       103.15 o
   4   5 -27       3078.81       3495.31       198.11 o
   5   5 -27       2013.28       2467.47       204.42 o
  -5   6 -27       6603.21       6923.37       352.64 o
  -4   6 -27        332.98        584.05       169.89 o
  -3   6 -27       1538.81       1651.29       189.30 o
  -2   6 -27       2520.92       2595.39       176.33 o
  -1   6 -27       2872.60       2897.94       179.95 o
   0   6 -27        675.17        716.64       125.12 o
   1   6 -27       5259.81       5389.16       217.88 o
   2   6 -27       7282.51       7473.96       280.88 o
   3   6 -27       2630.28       2963.27       185.38 o
   4   6 -27       1023.96       1172.75       158.12 o
   5   6 -27       1718.68       1984.16       212.73 o
  -3   7 -27       1301.26       1733.10       199.75 o
  -2   7 -27       2755.44       2927.60       223.09 o
  -1   7 -27       1926.05       2143.93       174.32 o
   0   7 -27       3870.17       4100.40       193.37 o
   1   7 -27        153.73        221.54       123.67 o
   2   7 -27       1042.04       1103.51       205.94 o
   3   7 -27       4416.21       4398.14       222.15 o
   0   1 -26      13612.18      13312.28       375.77 o
   1   1 -26       8424.33       8371.25       268.19 o
  -1   2 -26       4132.98       4073.75       160.54 o
   0   2 -26       1676.18       1678.03       117.11 o
   1   2 -26       4472.98       4385.53       160.77 o
   2   2 -26       5276.78       5124.20       183.12 o
  -2   3 -26      13592.32      13324.98       352.89 o
  -1   3 -26       6783.68       6506.82       209.60 o
   0   3 -26       2962.24       2903.78       122.96 o
   1   3 -26       3030.66       2931.59       132.12 o
   2   3 -26       1585.91       1633.52       122.58 o
   3   3 -26       5323.52       5288.43       221.28 o
  -3   4 -26       2414.48       2585.82       159.61 o
  -2   4 -26       4514.62       4334.97       196.59 o
  -1   4 -26       2869.39       2738.36       141.03 o
   0   4 -26       3911.44       3834.44       158.84 o
   1   4 -26       4227.42       4114.51       167.78 o
   2   4 -26        779.94        844.90        99.48 o
   3   4 -26       6830.10       6828.36       238.43 o
   4   4 -26        931.68       1137.63       114.06 o
  -4   5 -26       1764.20       1817.16       156.96 o
  -3   5 -26      10061.51       9766.15       388.10 o
  -2   5 -26       2635.25       2560.90       163.12 o
  -1   5 -26       5809.20       5810.86       220.18 o
   0   5 -26      21872.73      21761.43       563.27 o
   1   5 -26        467.82        540.69       121.66 o
   2   5 -26      19246.20      19779.06       513.18 o
   3   5 -26       3118.96       3138.22       159.31 o
   4   5 -26         29.39         96.08       118.49 o
   5   5 -26       3641.98       3870.45       241.65 o
  -5   6 -26       2345.13       2730.39       224.30 o
  -4   6 -26       2893.67       2853.08       222.23 o
  -3   6 -26        642.02        738.80       165.92 o
  -2   6 -26       1225.88       1129.79       145.30 o
  -1   6 -26       3255.13       3430.43       187.07 o
   0   6 -26       4357.86       4439.61       192.18 o
   1   6 -26        452.07        515.92       114.51 o
   2   6 -26        699.74        796.00       116.75 o
   3   6 -26        948.36       1102.25       248.02 o
   4   6 -26        385.69        555.64       139.36 o
   5   6 -26       1826.02       2019.04       209.25 o
  -4   7 -26       1556.16       1850.35       207.62 o
  -3   7 -26       1837.45       2003.82       200.18 o
  -2   7 -26       2543.28       2774.84       213.58 o
  -1   7 -26       1702.32       2097.96       166.78 o
   0   7 -26      14507.12      15262.65       433.04 o
   1   7 -26       4270.30       4498.13       196.95 o
   2   7 -26      10797.84      11451.95       434.79 o
   3   7 -26        321.12        390.00       141.84 o
   4   7 -26        483.67        487.97       144.91 o
  -1   8 -26       1240.48       1520.60       190.62 o
   0   8 -26       1221.75       1557.12       159.93 o
   1   8 -26       1017.93       1257.70       161.39 o
   0   1 -25       7959.52       7721.42       249.42 o
   1   1 -25      14544.52      14483.02       404.43 o
  -1   2 -25       3895.13       3868.76       147.02 o
   0   2 -25       6711.83       6250.82       236.78 o
   1   2 -25       2859.51       2753.93       117.36 o
   2   2 -25       9358.89       8880.90       265.46 o
  -2   3 -25       7584.67       7452.23       228.79 o
  -1   3 -25       5174.85       4895.62       177.99 o
   0   3 -25      24707.99      23672.79       536.08 o
   1   3 -25       1974.24       1877.26        98.25 o
   2   3 -25       1606.49       1534.73       118.73 o
   3   3 -25        492.49        510.63       102.40 o
  -3   4 -25       2745.41       2811.10       154.84 o
  -2   4 -25       1781.58       1759.06       112.21 o
  -1   4 -25       1422.02       1293.30       110.59 o
   0   4 -25       3174.09       2989.02       139.72 o
   1   4 -25       1726.95       1806.01       117.50 o
   2   4 -25        789.69        873.06        99.55 o
   3   4 -25        339.55        374.80        93.26 o
   4   4 -25       1461.71       1655.07       118.17 o
  -4   5 -25       4503.46       4083.42       205.96 o
  -3   5 -25       1749.41       1988.67       157.24 o
  -2   5 -25       1952.33       1960.76       171.05 o
  -1   5 -25       8146.99       8008.76       264.11 o
   0   5 -25       6539.94       6748.07       233.28 o
   1   5 -25       1722.90       1659.32       117.46 o
   2   5 -25        759.44        858.86       104.10 o
   3   5 -25       1510.55       1558.65       123.08 o
   4   5 -25       8025.15       8014.81       294.50 o
   5   5 -25       1002.19       1178.40       170.74 o
  -5   6 -25        291.57        241.52       161.56 o
  -4   6 -25      10262.09      10365.34       446.00 o
  -3   6 -25       1498.25       1434.03       145.29 o
  -2   6 -25       4664.42       4664.17       220.73 o
  -1   6 -25       4072.76       4295.94       205.51 o
   0   6 -25        715.61        842.63       114.38 o
   1   6 -25        509.34        443.36       105.51 o
   2   6 -25       4059.93       4112.54       177.35 o
   3   6 -25       6044.52       6269.07       260.79 o
   4   6 -25       4860.73       4928.85       237.01 o
   5   6 -25        741.40        902.39       172.43 o
  -4   7 -25       3237.73       3569.74       244.21 o
  -3   7 -25       8506.29       8909.58       404.05 o
  -2   7 -25      12432.83      13105.56       499.34 o
  -1   7 -25       2001.28       2267.87       165.34 o
   0   7 -25      20252.08      21241.56       552.85 o
   1   7 -25       2276.04       2563.42       153.70 o
   2   7 -25       1990.24       2268.37       171.51 o
   3   7 -25        753.91        921.91       139.44 o
   4   7 -25        702.36        840.52       148.97 o
  -2   8 -25       7034.94       7533.28       435.45 o
  -1   8 -25       1100.14       1376.87       182.32 o
   0   8 -25       5330.45       5672.94       250.52 o
   1   8 -25       3994.46       3837.10       214.87 o
   2   8 -25        673.34        996.27       151.58 o
   0   0 -24       2647.19       2153.63       226.86 o
   0   1 -24       7081.87       6802.74       224.70 o
   1   1 -24        843.92       1048.36        89.69 o
  -1   2 -24       6283.23       6236.17       190.07 o
   0   2 -24       1738.55       1667.46       112.05 o
   1   2 -24       7587.49       7197.52       292.07 o
   2   2 -24       2401.46       2326.06       116.09 o
  -2   3 -24       4983.60       4720.20       176.04 o
  -1   3 -24      12491.24      12016.55       329.08 o
   0   3 -24      25005.59      24311.95       537.63 o
   1   3 -24       7975.27       7896.87       212.29 o
   2   3 -24       7515.19       7405.80       213.30 o
   3   3 -24       7024.74       7145.81       248.21 o
  -3   4 -24       1714.08       1569.95       124.44 o
  -2   4 -24      10915.83      10549.87       304.40 o
  -1   4 -24        259.41        256.77        74.80 o
   0   4 -24       2114.38       2023.00       118.84 o
   1   4 -24       2301.13       2325.09       124.05 o
   2   4 -24       8655.26       8514.37       264.85 o
   3   4 -24      10539.87      10348.00       293.55 o
   4   4 -24      48151.07      50002.18      1183.84 o
  -4   5 -24       2919.98       3024.08       347.49 o
  -3   5 -24         50.22         89.74       102.67 o
  -2   5 -24       6822.95       6500.26       250.38 o
  -1   5 -24        210.34        218.78        91.96 o
   0   5 -24        189.50        205.27        91.39 o
   1   5 -24       1008.72       1055.04       102.62 o
   2   5 -24      10711.75      10957.13       309.42 o
   3   5 -24       4337.60       4421.81       181.24 o
   4   5 -24       4675.36       4727.69       210.39 o
   5   5 -24       1799.98       1909.91       177.70 o
  -5   6 -24        732.17        776.40       169.18 o
  -4   6 -24       5885.17       6419.04       418.30 o
  -3   6 -24        413.00        556.50       128.31 o
  -2   6 -24        912.43        979.05       152.66 o
  -1   6 -24        862.74        917.59       113.43 o
   0   6 -24       2376.95       2409.66       140.47 o
   1   6 -24       3360.24       3524.75       164.96 o
   2   6 -24       6959.07       7237.22       306.49 o
   3   6 -24       2124.84       2126.98       150.45 o
   4   6 -24      19240.62      18840.27       570.02 o
   5   6 -24       2232.21       2389.54       202.90 o
   6   6 -24         68.20         -1.07       227.83 o
  -5   7 -24        874.05       1056.28       230.48 o
  -4   7 -24       2965.37       3254.03       232.90 o
  -3   7 -24        220.28        390.55       156.74 o
  -2   7 -24       3989.16       4247.20       236.54 o
  -1   7 -24       4109.34       4284.63       204.67 o
   0   7 -24         55.73        236.07       107.41 o
   1   7 -24       2321.81       2644.84       147.71 o
   2   7 -24        805.54        876.76       132.97 o
   3   7 -24       1163.77       1358.51       142.79 o
   4   7 -24       2399.92       2456.53       171.70 o
   5   7 -24       1000.87       1268.58       347.39 o
  -3   8 -24        926.75       1042.60       226.91 o
  -2   8 -24        279.59        534.49       206.73 o
  -1   8 -24        574.50        747.79       201.74 o
   0   8 -24       4271.30       4389.15       219.88 o
   1   8 -24        436.57        591.02       143.68 o
   2   8 -24       1380.87       1740.23       207.25 o
   3   8 -24       3007.40       3164.15       243.14 o
   0   1 -23       4037.39       4102.89       158.26 o
   1   1 -23      44760.50      44970.04      1173.29 o
  -1   2 -23       4623.15       4233.63       161.53 o
   0   2 -23      12504.05      11614.14       345.07 o
   1   2 -23       3385.23       3174.65       134.43 o
   2   2 -23       3493.82       3498.66       138.72 o
  -2   3 -23       4991.17       4791.72       169.43 o
  -1   3 -23       8588.57       8325.49       243.82 o
   0   3 -23       9876.25       9397.46       240.06 o
   1   3 -23       8321.97       8123.56       216.80 o
   2   3 -23      15505.46      15621.76       400.22 o
   3   3 -23       9620.34       9849.81       313.15 o
  -3   4 -23       1192.43       1360.81       112.38 o
  -2   4 -23        888.23        973.09        92.34 o
  -1   4 -23        905.64        781.99        79.40 o
   0   4 -23       1378.49       1426.33       103.11 o
   1   4 -23       2905.31       2892.84       131.36 o
   2   4 -23       3458.33       3459.66       147.75 o
   3   4 -23       3034.66       3136.19       135.18 o
   4   4 -23       4033.03       4251.22       170.04 o
  -4   5 -23       6034.96       5663.27       395.84 o
  -3   5 -23       3260.59       3206.27       173.18 o
  -2   5 -23       3347.34       3344.74       168.52 o
  -1   5 -23       2173.92       2323.05       128.73 o
   0   5 -23       4136.83       4284.78       169.73 o
   1   5 -23       6532.37       6756.66       222.79 o
   2   5 -23       8296.77       8401.56       249.75 o
   3   5 -23      11562.90      11792.57       335.12 o
   4   5 -23       9467.79       9814.04       325.53 o
   5   5 -23       1614.73       1617.74       171.96 o
  -5   6 -23       1883.40       2170.07       187.02 o
  -4   6 -23       4022.70       4327.16       231.28 o
  -3   6 -23       1399.27       1371.10       157.20 o
  -2   6 -23       2187.47       2233.82       147.34 o
  -1   6 -23        927.70       1154.70       110.68 o
   0   6 -23         42.74        207.05        95.94 o
   1   6 -23       4488.86       4881.45       191.92 o
   2   6 -23       4202.91       4271.45       180.85 o
   3   6 -23        153.78        229.22       114.66 o
   4   6 -23       8518.49       8712.19       344.17 o
   5   6 -23       7411.13       7450.05       337.85 o
   6   6 -23       4967.63       5194.25       358.12 o
  -5   7 -23       3750.85       3841.95       304.84 o
  -4   7 -23       4885.80       5287.42       357.34 o
  -3   7 -23        385.21        451.95       153.21 o
  -2   7 -23       1915.34       2236.07       179.57 o
  -1   7 -23       1657.02       1851.90       142.86 o
   0   7 -23       2957.45       3284.48       197.05 o
   1   7 -23       4709.38       4995.32       199.08 o
   2   7 -23       4724.98       4974.45       228.57 o
   3   7 -23       3076.43       3347.82       184.97 o
   4   7 -23       3400.58       3294.15       199.78 o
   5   7 -23        859.81        508.63       341.15 o
  -3   8 -23       6123.89       6431.15       399.47 o
  -2   8 -23       1919.32       2249.68       244.11 o
  -1   8 -23       1695.59       1589.92       216.04 o
   0   8 -23       1750.45       2072.47       184.50 o
   1   8 -23         72.75        181.12       143.55 o
   2   8 -23       2613.15       2705.46       214.74 o
   3   8 -23       1845.09       1592.29       243.83 o
   0   1 -22      10817.18      10441.99       297.01 o
   1   1 -22      80974.30      79829.76      2011.53 o
  -1   2 -22       2743.08       2724.43       115.22 o
   0   2 -22         37.33         71.84        65.63 o
   1   2 -22        223.63        192.45        63.53 o
   2   2 -22       2032.80       2013.87       104.28 o
  -2   3 -22      20737.65      20535.74       516.55 o
  -1   3 -22       6603.82       6673.79       196.95 o
   0   3 -22       4852.58       4505.04       147.09 o
   1   3 -22       1244.13       1177.28        76.17 o
   2   3 -22      15119.51      15184.27       388.16 o
   3   3 -22        366.90        388.72        88.16 o
  -3   4 -22       1683.95       1836.71       124.28 o
  -2   4 -22      11124.65      11111.25       297.67 o
  -1   4 -22       5984.37       5760.38       183.63 o
   0   4 -22       2335.63       2297.00       112.79 o
   1   4 -22        340.65        263.72        73.54 o
   2   4 -22       3726.09       4015.14       157.46 o
   3   4 -22       6804.55       7043.75       217.62 o
   4   4 -22       2595.39       2827.26       129.12 o
  -4   5 -22       2711.87       2660.21       154.23 o
  -3   5 -22        994.35       1166.51       122.89 o
  -2   5 -22       1721.37       1955.48       127.42 o
  -1   5 -22       1971.80       1924.02       115.27 o
   0   5 -22       6721.93       6934.22       219.45 o
   1   5 -22        148.94        154.32        91.07 o
   2   5 -22       1450.03       1574.26       104.82 o
   3   5 -22       5237.69       5487.90       189.60 o
   4   5 -22         32.02         61.47       103.38 o
   5   5 -22       3741.28       4011.84       218.47 o
  -5   6 -22         71.21         40.79       144.11 o
  -4   6 -22      19404.76      19922.80       683.64 o
  -3   6 -22       1260.95       1352.59       129.16 o
  -2   6 -22       4236.57       4362.80       197.83 o
  -1   6 -22       2287.51       2466.67       135.44 o
   0   6 -22       9614.20      10039.90       285.34 o
   1   6 -22       3945.23       4177.20       169.27 o
   2   6 -22       3891.22       4006.38       162.39 o
   3   6 -22       4289.34       4250.15       197.18 o
   4   6 -22       2325.80       2277.89       152.95 o
   5   6 -22        229.63        367.64       194.64 o
   6   6 -22       3955.59       4102.85       291.62 o
  -5   7 -22       4491.15       4677.44       323.61 o
  -4   7 -22       2410.10       2253.75       241.70 o
  -3   7 -22       3522.51       3842.07       222.45 o
  -2   7 -22       3133.21       3264.33       209.02 o
  -1   7 -22       7985.17       8058.02       284.75 o
   0   7 -22       3522.82       3877.67       165.80 o
   1   7 -22      10484.11      10612.71       304.97 o
   2   7 -22       4247.39       4460.83       209.51 o
   3   7 -22       4174.22       4267.28       207.18 o
   4   7 -22       4271.24       4403.41       207.55 o
   5   7 -22       2902.40       3198.72       278.14 o
  -4   8 -22       4494.45       5223.10       351.42 o
  -3   8 -22         97.25        207.68       195.07 o
  -2   8 -22       1175.38       1281.57       208.44 o
  -1   8 -22       1018.27        898.90       193.40 o
   0   8 -22       2708.51       3041.96       178.46 o
   1   8 -22        997.82       1146.68       139.18 o
   2   8 -22       2441.74       2775.40       214.80 o
   3   8 -22       1515.92       1707.76       237.98 o
   4   8 -22       2945.63       3188.21       290.08 o
  -1   9 -22       5784.04       5644.71       510.33 o
   0   9 -22       4633.43       4449.48       481.95 o
   1   9 -22       3356.35       3423.51       428.71 o
   0   1 -21       3604.15       3641.82       139.18 o
   1   1 -21      18398.72      17932.97       517.21 o
  -1   2 -21       4031.42       3732.46       139.96 o
   0   2 -21       3436.23       3388.79       141.06 o
   1   2 -21       5199.63       4884.69       167.40 o
   2   2 -21       2125.56       2176.19        99.38 o
  -2   3 -21        129.96        209.37        69.53 o
  -1   3 -21       3105.47       3014.01       118.95 o
   0   3 -21      20706.97      19941.14       460.78 o
   1   3 -21      17389.35      17366.62       384.98 o
   2   3 -21      17486.67      17483.71       435.13 o
   3   3 -21       4023.64       4132.41       147.93 o
  -3   4 -21       5498.17       5437.43       196.83 o
  -2   4 -21      18469.79      18754.18       467.24 o
  -1   4 -21        406.50        457.90        59.78 o
   0   4 -21       1896.92       1878.22        90.23 o
   1   4 -21      12732.67      12698.07       360.86 o
   2   4 -21      11896.32      12326.24       305.98 o
   3   4 -21       3359.53       3376.47       145.30 o
   4   4 -21       2858.66       3126.20       130.66 o
  -4   5 -21       3200.83       2888.92       161.85 o
  -3   5 -21        953.07        957.34       111.35 o
  -2   5 -21       5360.77       5502.23       175.08 o
  -1   5 -21       5224.96       5430.19       166.42 o
   0   5 -21      27925.32      28596.18       639.57 o
   1   5 -21       6394.41       6411.65       208.02 o
   2   5 -21      11687.56      11654.56       322.39 o
   3   5 -21        308.75        453.21        84.69 o
   4   5 -21        481.22        433.71       105.32 o
   5   5 -21       5348.88       5600.62       233.81 o
  -5   6 -21        463.87        483.56       149.98 o
  -4   6 -21       3776.25       3941.23       223.16 o
  -3   6 -21       5641.78       5706.02       238.36 o
  -2   6 -21      10827.74      11151.14       351.14 o
  -1   6 -21       6113.18       6258.61       188.21 o
   0   6 -21       4305.11       4403.74       155.67 o
   1   6 -21       5144.54       5309.36       189.90 o
   2   6 -21       4034.23       4362.30       172.25 o
   3   6 -21       4862.67       4583.18       212.14 o
   4   6 -21      13295.79      13169.93       426.23 o
   5   6 -21         95.37         99.99       113.42 o
   6   6 -21      15827.56      15256.12      1217.58 o
  -6   7 -21       1111.04       1227.65       212.40 o
  -5   7 -21       1607.36       1745.76       222.65 o
  -4   7 -21       1254.20       1623.62       223.76 o
  -3   7 -21       1640.44       1910.36       174.37 o
  -2   7 -21        268.66        229.53       126.28 o
  -1   7 -21       2773.00       2849.41       155.93 o
   0   7 -21       1976.15       2088.53       116.06 o
   1   7 -21        524.01        638.24       101.62 o
   2   7 -21       2454.68       2472.17       156.70 o
   3   7 -21       1146.53       1392.63       132.32 o
   4   7 -21       4517.43       4613.72       220.72 o
   5   7 -21        712.43        833.79       317.86 o
   6   7 -21        455.77        325.55       291.45 o
  -4   8 -21       1359.89       1568.86       490.19 o
  -3   8 -21       1417.38       1826.85       222.48 o
  -2   8 -21       3957.64       4267.53       287.30 o
  -1   8 -21       3730.00       3463.83       251.69 o
   0   8 -21       4599.97       4885.51       218.90 o
   1   8 -21       1317.44       1509.01       140.48 o
   2   8 -21       9709.05      10350.95       411.79 o
   3   8 -21        282.96        183.08       182.56 o
   4   8 -21       1153.42       1210.99       214.65 o
  -2   9 -21       2743.63       2778.71       293.45 o
  -1   9 -21       2060.89       2306.22       378.68 o
   0   9 -21        354.58        877.38       322.43 o
   1   9 -21       2508.20       3099.92       289.51 o
   2   9 -21        181.09        340.28       208.64 o
   0   0 -20      15884.82      15650.79       921.75 o
   0   1 -20       2011.63       2026.97       100.32 o
   1   1 -20       1996.13       1919.23       118.64 o
  -1   2 -20      10948.88      10515.80       300.08 o
   0   2 -20       3286.85       3087.01       140.93 o
   1   2 -20       6454.34       6317.54       194.36 o
   2   2 -20       6599.49       6742.44       178.39 o
  -2   3 -20       7937.28       8038.51       199.93 o
  -1   3 -20       8820.93       8865.55       225.01 o
   0   3 -20      39871.69      39436.58       862.56 o
   1   3 -20      22479.74      23036.63       470.35 o
   2   3 -20      18124.66      18422.25       418.09 o
   3   3 -20        406.06        486.58        68.61 o
  -3   4 -20       9758.74       9819.79       275.69 o
  -2   4 -20      13462.49      13709.73       318.07 o
  -1   4 -20       5179.08       5353.14       144.27 o
   0   4 -20       1435.80       1444.38        72.28 o
   1   4 -20       1180.78       1294.12        85.82 o
   2   4 -20       7246.92       7431.97       197.65 o
   3   4 -20        186.62        305.40        63.70 o
   4   4 -20       3066.91       3269.89       121.84 o
  -4   5 -20       4145.74       4103.12       190.85 o
  -3   5 -20       1889.46       2028.01       128.60 o
  -2   5 -20      31190.85      32009.22       703.56 o
  -1   5 -20       2015.60       2177.56        98.08 o
   0   5 -20       2076.21       2073.67        96.59 o
   1   5 -20       5802.72       6039.97       189.02 o
   2   5 -20         83.67        111.62        84.62 o
   3   5 -20       1783.42       1979.08        97.74 o
   4   5 -20       2913.77       3019.62       138.57 o
   5   5 -20       5246.21       5486.25       229.20 o
  -5   6 -20       2418.44       2799.29       232.61 o
  -4   6 -20       9277.42       9387.52       370.40 o
  -3   6 -20       3459.44       3618.47       158.27 o
  -2   6 -20      22183.55      22667.78       564.36 o
  -1   6 -20        851.30       1044.71        87.37 o
   0   6 -20         75.31        226.32        75.93 o
   1   6 -20       7535.63       7693.09       229.56 o
   2   6 -20       6042.04       6450.88       201.76 o
   3   6 -20       5172.49       5012.85       213.05 o
   4   6 -20        808.47        876.96       114.60 o
   5   6 -20       2292.34       2030.80       146.45 o
   6   6 -20       8026.74       7568.17       414.98 o
  -6   7 -20       1359.93       1408.51       335.06 o
  -5   7 -20        981.82       1248.79       197.39 o
  -4   7 -20       3561.75       3353.61       265.86 o
  -3   7 -20       2510.23       2696.37       237.03 o
  -2   7 -20      14532.29      14439.97       455.90 o
  -1   7 -20       5043.95       4954.78       193.37 o
   0   7 -20       2752.71       2997.73       126.48 o
   1   7 -20        500.57        507.07        94.10 o
   2   7 -20      11268.05      11213.08       365.05 o
   3   7 -20       1626.40       1637.87       134.13 o
   4   7 -20        736.96        811.75       131.63 o
   5   7 -20       1898.85       1980.63       328.99 o
   6   7 -20       2892.61       3524.97       425.48 o
  -4   8 -20       2279.43       2554.51       243.64 o
  -3   8 -20       1233.62       1228.19       203.20 o
  -2   8 -20       7560.94       8018.00       397.21 o
  -1   8 -20       2144.41       2373.02       180.39 o
   0   8 -20         42.72        145.52       102.71 o
   1   8 -20       1143.00       1269.23       121.47 o
   2   8 -20       3398.26       3752.12       231.68 o
   3   8 -20       5449.87       6014.92       376.06 o
   4   8 -20       2354.47       2555.14       247.54 o
  -2   9 -20          1.04       -104.48       163.33 o
  -1   9 -20        497.27        514.70       297.66 o
   0   9 -20       1412.86       1393.06       325.77 o
   1   9 -20       4303.32       4416.52       328.19 o
   2   9 -20       4610.74       4818.77       352.91 o
   0   1 -19       4762.44       4772.47       170.89 o
   1   1 -19       5080.13       5242.73       174.78 o
  -1   2 -19       8790.50       8574.43       242.69 o
   0   2 -19       1803.58       1642.86        90.65 o
   1   2 -19      12114.04      12202.65       333.23 o
   2   2 -19       4767.51       4976.41       136.36 o
  -2   3 -19      19126.64      19330.78       439.15 o
  -1   3 -19      17643.58      17656.36       390.04 o
   0   3 -19      27417.82      27365.59       587.95 o
   1   3 -19      31176.34      31547.05       625.45 o
   2   3 -19      15319.48      15670.99       358.04 o
   3   3 -19       6235.67       6381.90       181.40 o
  -3   4 -19        511.56        626.05        72.73 o
  -2   4 -19        533.40        544.41        63.62 o
  -1   4 -19      14506.66      14844.15       316.28 o
   0   4 -19        504.15        598.46        55.30 o
   1   4 -19      14980.72      15085.32       391.15 o
   2   4 -19       9088.13       9345.14       239.88 o
   3   4 -19         46.72        141.58        60.50 o
   4   4 -19      11859.40      12231.17       307.28 o
  -4   5 -19       2568.58       2685.11       118.48 o
  -3   5 -19       3032.20       3196.58       117.13 o
  -2   5 -19      17299.26      17589.33       411.60 o
  -1   5 -19        787.69        868.86        71.89 o
   0   5 -19      33391.64      34156.38       744.23 o
   1   5 -19         77.60        201.36        69.62 o
   2   5 -19      16367.85      16057.82       412.81 o
   3   5 -19         64.49         72.56        67.09 o
   4   5 -19       1048.65       1124.91       100.71 o
   5   5 -19       3505.94       3597.27       151.59 o
  -5   6 -19       5616.42       6290.34       482.69 o
  -4   6 -19       1361.03       1588.68       144.66 o
  -3   6 -19       1341.65       1405.55       104.10 o
  -2   6 -19       8344.31       8410.89       250.48 o
  -1   6 -19       1836.24       2012.90       102.00 o
   0   6 -19        128.20        188.03        71.68 o
   1   6 -19       5071.77       5347.07       169.53 o
   2   6 -19       8862.25       9037.95       264.92 o
   3   6 -19        420.67        510.91        92.12 o
   4   6 -19       4067.38       4040.32       223.07 o
   5   6 -19       1403.03       1369.15       133.83 o
   6   6 -19       1823.29       1654.16       350.71 o
  -6   7 -19        863.33        911.81       303.94 o
  -5   7 -19        606.80        633.30       182.84 o
  -4   7 -19        527.22        520.94       141.83 o
  -3   7 -19        272.36        445.58       133.59 o
  -2   7 -19       4168.27       4347.69       206.18 o
  -1   7 -19        577.06        603.22        89.37 o
   0   7 -19       5247.31       5305.16       178.32 o
   1   7 -19       2632.00       2694.76       122.99 o
   2   7 -19       3094.03       3359.27       160.99 o
   3   7 -19       7375.50       7596.84       270.54 o
   4   7 -19        154.08        236.12       117.02 o
   5   7 -19       1389.99       1442.80       209.26 o
   6   7 -19       3697.87       4322.50       444.37 o
  -5   8 -19       6085.18       6078.77       389.55 o
  -4   8 -19       1763.85       1786.01       223.70 o
  -3   8 -19       2869.26       3091.10       212.48 o
  -2   8 -19       2591.47       2701.16       191.40 o
  -1   8 -19       4073.58       4457.23       264.74 o
   0   8 -19        253.89        323.40        98.93 o
   1   8 -19       1731.17       1588.22       119.06 o
   2   8 -19       4980.29       5118.65       330.78 o
   3   8 -19       4352.32       3984.89       299.66 o
   4   8 -19       2134.86       2048.24       247.31 o
   5   8 -19       2034.96       2199.89       258.29 o
  -3   9 -19         79.82        -34.02       168.85 o
  -2   9 -19       4915.62       5180.19       693.55 o
  -1   9 -19         55.74        103.60       199.31 o
   0   9 -19       2870.14       2755.10       266.28 o
   1   9 -19       1835.05       2010.90       201.84 o
   2   9 -19        431.22        439.52       208.24 o
   3   9 -19       7450.85       7495.21       445.75 o
   0   1 -18      23620.51      23329.50       616.24 o
   1   1 -18      18920.24      19066.42       503.10 o
  -1   2 -18       2287.05       2297.79        82.86 o
   0   2 -18       2299.52       2343.20       104.33 o
   1   2 -18      10768.01      10565.78       264.37 o
   2   2 -18       9995.07       9728.44       231.53 o
  -2   3 -18      11803.32      12118.74       289.47 o
  -1   3 -18      18873.06      18946.20       436.61 o
   0   3 -18       8325.41       8010.03       183.43 o
   1   3 -18        755.74        798.18        59.05 o
   2   3 -18       2317.59       2481.64        94.98 o
   3   3 -18      21149.16      21125.45       475.21 o
  -3   4 -18       5990.24       6216.47       192.43 o
  -2   4 -18       9414.33       9524.33       249.67 o
  -1   4 -18       7695.97       7912.47       191.49 o
   0   4 -18       5929.39       6158.92       152.30 o
   1   4 -18       5606.06       5875.54       153.99 o
   2   4 -18         56.28         88.31        56.64 o
   3   4 -18       6347.31       6492.02       189.43 o
   4   4 -18        353.92        487.22        65.70 o
  -4   5 -18        950.86       1057.97        85.99 o
  -3   5 -18      20068.89      19967.81       483.45 o
  -2   5 -18       3350.30       3321.38       128.66 o
  -1   5 -18       4460.33       4510.66       145.03 o
   0   5 -18      39018.21      39131.54       866.09 o
   1   5 -18        481.98        571.26        66.88 o
   2   5 -18      33892.70      33810.16       828.99 o
   3   5 -18        691.52        714.98        73.10 o
   4   5 -18        438.72        407.51        84.13 o
   5   5 -18      13528.46      13546.19       390.55 o
  -5   6 -18       2300.17       2441.64       179.45 o
  -4   6 -18       9974.75      10326.88       334.38 o
  -3   6 -18       7199.99       7391.21       228.66 o
  -2   6 -18        770.45        899.47        87.96 o
  -1   6 -18       1563.20       1713.06        90.61 o
   0   6 -18       3961.51       3853.28       140.65 o
   1   6 -18       1964.80       1994.60        97.71 o
   2   6 -18       2791.96       2825.04       121.49 o
   3   6 -18        459.37        572.55        93.09 o
   4   6 -18         85.76        292.40        88.34 o
   5   6 -18       2369.52       2530.19       155.16 o
   6   6 -18        493.19        456.73       140.65 o
  -6   7 -18       8947.21       9615.48       692.39 o
  -5   7 -18        550.16        701.96       156.97 o
  -4   7 -18       1711.92       1734.02       168.64 o
  -3   7 -18        690.04        812.23       137.80 o
  -2   7 -18       3644.40       3791.84       181.58 o
  -1   7 -18       1753.05       1838.92       104.35 o
   0   7 -18      10154.86      10247.25       270.34 o
   1   7 -18       8581.15       8582.37       240.12 o
   2   7 -18      16975.13      17215.56       483.66 o
   3   7 -18        671.35        720.88       102.63 o
   4   7 -18       3121.07       3479.84       210.88 o
   5   7 -18       3515.71       3824.59       291.36 o
   6   7 -18        988.61       1327.52       319.47 o
  -5   8 -18       1516.64       1740.31       215.70 o
  -4   8 -18       2185.69       2357.64       192.22 o
  -3   8 -18        647.57        834.58       149.74 o
  -2   8 -18       2181.14       2372.92       176.96 o
  -1   8 -18        832.51       1011.01       140.94 o
   0   8 -18       1284.68       1253.30       111.53 o
   1   8 -18       7437.33       7547.10       288.14 o
   2   8 -18       3062.71       3552.66       258.74 o
   3   8 -18       1248.41       1327.35       213.20 o
   4   8 -18       4701.45       4451.00       306.28 o
   5   8 -18       3657.00       3452.89       283.47 o
  -3   9 -18        753.34        726.31       157.23 o
  -2   9 -18        991.18        924.97       149.63 o
  -1   9 -18      12849.67      13723.15       666.54 o
   0   9 -18        242.24        229.57       189.61 o
   1   9 -18       3725.34       3816.65       239.79 o
   2   9 -18       3156.02       3058.80       260.70 o
   3   9 -18       1642.32       1734.14       227.91 o
   0   1 -17      13572.74      13310.80       368.33 o
   1   1 -17      39351.86      39041.29      1027.01 o
  -1   2 -17      11724.82      11511.56       256.44 o
   0   2 -17       7030.08       6713.15       192.62 o
   1   2 -17       8573.28       8748.07       200.32 o
   2   2 -17       6331.46       6179.57       165.56 o
  -2   3 -17      11743.51      12124.42       275.88 o
  -1   3 -17       4290.92       4241.17       119.29 o
   0   3 -17      24690.38      24846.59       488.76 o
   1   3 -17        819.68        917.67        57.44 o
   2   3 -17        476.78        520.43        51.96 o
   3   3 -17      12270.25      12126.85       279.40 o
  -3   4 -17      23299.39      24125.29       595.19 o
  -2   4 -17       2638.71       2676.11       107.71 o
  -1   4 -17      12236.36      12636.29       278.65 o
   0   4 -17       6986.27       7000.23       170.95 o
   1   4 -17       9798.17       9774.48       247.15 o
   2   4 -17       3607.27       3701.54       136.84 o
   3   4 -17       2280.49       2374.37        96.67 o
   4   4 -17       9810.05      10031.01       257.23 o
  -4   5 -17       3003.52       3053.90       121.57 o
  -3   5 -17      10018.85       9886.41       253.39 o
  -2   5 -17       1397.15       1496.77        72.45 o
  -1   5 -17       5973.62       6111.41       176.38 o
   0   5 -17      18497.39      18795.85       411.58 o
   1   5 -17       1004.80       1066.60        71.22 o
   2   5 -17        617.62        796.53        76.10 o
   3   5 -17       1615.47       1785.41        87.34 o
   4   5 -17       6841.46       6989.23       233.67 o
   5   5 -17       5239.79       5332.22       186.54 o
  -5   6 -17        834.91        857.13       143.26 o
  -4   6 -17      15094.40      15111.61       471.18 o
  -3   6 -17        482.58        654.57       115.69 o
  -2   6 -17       9627.22       9888.31       278.72 o
  -1   6 -17       9448.67       9429.09       241.42 o
   0   6 -17         83.55        210.64        65.18 o
   1   6 -17       2752.23       2673.59       109.59 o
   2   6 -17       9966.85       9731.10       277.20 o
   3   6 -17         90.12         75.42        89.79 o
   4   6 -17       6245.23       6209.81       217.06 o
   5   6 -17        989.13       1145.07       129.53 o
   6   6 -17       5546.96       5309.02       633.86 o
  -6   7 -17       2911.84       3031.20       347.86 o
  -5   7 -17       4842.09       5475.00       282.20 o
  -4   7 -17       2550.08       2504.87       187.24 o
  -3   7 -17       9660.43      10012.62       413.83 o
  -2   7 -17      13488.20      13785.69       489.95 o
  -1   7 -17       1837.11       1935.26       102.15 o
   0   7 -17      28355.61      28376.87       643.18 o
   1   7 -17       3235.45       3360.37       131.46 o
   2   7 -17       2176.09       2185.49       142.51 o
   3   7 -17       1367.93       1523.94       113.22 o
   4   7 -17       3353.56       3337.16       207.12 o
   5   7 -17       2227.80       2563.36       211.72 o
   6   7 -17       5045.59       5655.86       474.36 o
  -5   8 -17         33.99         70.41       145.91 o
  -4   8 -17       6082.44       6785.86       325.25 o
  -3   8 -17       8468.79       9101.71       423.11 o
  -2   8 -17      11267.00      11768.81       442.22 o
  -1   8 -17        992.19       1048.77       134.88 o
   0   8 -17       3013.25       3056.24       139.32 o
   1   8 -17       3773.97       3876.83       229.65 o
   2   8 -17       1375.56       1460.41       313.37 o
   3   8 -17        586.82        440.82       175.62 o
   4   8 -17       1192.23       1215.29       166.99 o
   5   8 -17       6873.90       6907.65       393.46 o
  -4   9 -17        668.59        868.71       265.13 o
  -3   9 -17       2667.39       2550.78       198.16 o
  -2   9 -17       1176.55       1186.37       152.50 o
  -1   9 -17       1640.72       1455.75       294.80 o
   0   9 -17          7.90        -97.20       182.92 o
   1   9 -17       1475.17       1552.93       183.03 o
   2   9 -17       1712.90       2050.33       235.82 o
   3   9 -17       2730.65       2523.22       256.80 o
   4   9 -17       1967.20       2141.55       363.13 o
   0   0 -16      89386.67      90470.44      4606.08 o
   0   1 -16       2803.63       2731.83       111.88 o
   1   1 -16       2432.44       2506.54       109.33 o
  -1   2 -16      12180.67      12334.54       280.78 o
   0   2 -16      17776.32      17725.49       509.37 o
   1   2 -16      18550.05      18974.37       439.27 o
   2   2 -16       4694.07       4621.81       136.66 o
  -2   3 -16       1685.74       1752.23        71.41 o
  -1   3 -16      14304.88      14370.67       337.43 o
   0   3 -16      49404.26      49064.36      1002.20 o
   1   3 -16      27171.35      26793.64       589.49 o
   2   3 -16       9400.51       9624.25       220.65 o
   3   3 -16       5121.34       5105.44       139.85 o
  -3   4 -16       6914.07       7012.75       179.69 o
  -2   4 -16       2298.39       2362.44        85.50 o
  -1   4 -16       5059.51       5283.39       132.80 o
   0   4 -16       2375.88       2509.38        86.68 o
   1   4 -16        344.32        414.55        46.52 o
   2   4 -16       3726.31       3493.38       128.60 o
   3   4 -16       8289.97       8567.50       215.68 o
   4   4 -16      41565.44      42744.77       934.07 o
  -4   5 -16       3181.86       3249.26       123.09 o
  -3   5 -16       2615.53       2722.64       105.79 o
  -2   5 -16       1663.09       1640.35        74.77 o
  -1   5 -16        552.78        594.29        62.88 o
   0   5 -16       6427.64       6522.81       173.89 o
   1   5 -16       1156.70       1210.28        70.25 o
   2   5 -16      12398.59      12213.55       320.92 o
   3   5 -16       4965.32       5188.64       155.23 o
   4   5 -16       8202.29       8096.47       245.27 o
   5   5 -16       4776.31       4907.94       182.87 o
  -5   6 -16       4248.55       4307.18       330.61 o
  -4   6 -16       7023.87       7605.97       329.16 o
  -3   6 -16         50.05        133.92        73.96 o
  -2   6 -16       5090.17       5269.41       165.54 o
  -1   6 -16       2117.95       2154.65        98.59 o
   0   6 -16       4047.14       4182.91       138.67 o
   1   6 -16        942.77       1034.89        74.30 o
   2   6 -16      15560.96      15688.56       390.24 o
   3   6 -16        183.35        377.88        84.87 o
   4   6 -16      28047.76      27887.31       694.19 o
   5   6 -16       1355.66       1398.34       119.45 o
   6   6 -16       1370.79       1345.16       147.85 o
  -6   7 -16       1029.34        913.35       213.11 o
  -5   7 -16       5607.93       5753.45       285.75 o
  -4   7 -16       3541.40       3605.96       199.36 o
  -3   7 -16       1155.45       1049.78       134.45 o
  -2   7 -16       1415.77       1435.48       135.99 o
  -1   7 -16       1241.06       1402.46       101.67 o
   0   7 -16       1053.53       1239.76        96.80 o
   1   7 -16       2720.85       2893.67       129.22 o
   2   7 -16       3578.39       3516.02       165.18 o
   3   7 -16       6964.85       6976.57       274.49 o
   4   7 -16       5881.26       6233.01       377.18 o
   5   7 -16       1046.97       1030.19       158.66 o
   6   7 -16         75.27         16.52       272.77 o
   7   7 -16        977.81       1127.94       242.89 o
  -6   8 -16        899.36       1156.84       400.09 o
  -5   8 -16       1354.92       1568.05       180.99 o
  -4   8 -16       4461.95       4725.56       258.77 o
  -3   8 -16       3209.62       3555.16       207.29 o
  -2   8 -16       1191.50       1232.26       142.07 o
  -1   8 -16       3974.88       4065.21       270.10 o
   0   8 -16      17598.87      17114.40       516.36 o
   1   8 -16       1350.22       1387.76       156.76 o
   2   8 -16       6509.33       6883.72       366.11 o
   3   8 -16       2747.64       2837.80       489.17 o
   4   8 -16        236.53        173.94       151.00 o
   5   8 -16       3909.59       4273.43       355.27 o
   6   8 -16        395.26        424.75       356.54 o
  -4   9 -16       3235.88       3774.76       230.82 o
  -3   9 -16        723.56        932.05       148.22 o
  -2   9 -16       1943.79       1991.27       163.85 o
  -1   9 -16        670.38        433.13       188.42 o
   0   9 -16        510.80        515.02       184.09 o
   1   9 -16       4908.96       4725.14       268.89 o
   2   9 -16        161.68        110.12       172.06 o
   3   9 -16        275.75        225.01       188.18 o
   4   9 -16        793.44        733.05       175.85 o
   0  10 -16      10513.69      11469.04       849.10 o
   0   1 -15        954.84       1003.01        60.76 o
   1   1 -15      55196.17      55894.96      1432.58 o
  -1   2 -15       9280.88       9259.87       227.78 o
   0   2 -15      13596.79      13103.39       394.63 o
   1   2 -15       1323.30       1336.88        57.99 o
   2   2 -15      39581.96      39553.51       835.04 o
  -2   3 -15       9880.95       9898.89       224.05 o
  -1   3 -15      27990.58      28230.49       630.92 o
   0   3 -15       7928.42       8018.08       170.13 o
   1   3 -15       9254.68       9130.76       216.38 o
   2   3 -15      19967.85      20625.18       453.94 o
   3   3 -15      27793.68      27809.51       603.66 o
  -3   4 -15        513.41        612.32        58.96 o
  -2   4 -15        126.74        167.28        43.97 o
  -1   4 -15        379.46        403.11        45.34 o
   0   4 -15       3324.98       3279.15        99.16 o
   1   4 -15      18754.73      18903.95       399.25 o
   2   4 -15       2900.67       2834.53       100.54 o
   3   4 -15       7593.86       7832.37       188.83 o
   4   4 -15       3497.75       3465.26       121.23 o
  -4   5 -15       1038.84       1109.62        77.46 o
  -3   5 -15       7027.17       7146.47       187.48 o
  -2   5 -15        879.33        988.30        61.95 o
  -1   5 -15       2917.13       2995.36       112.01 o
   0   5 -15       1707.25       1808.75        78.95 o
   1   5 -15       2053.40       2142.48        88.19 o
   2   5 -15      16602.44      16414.18       407.94 o
   3   5 -15      14289.49      14485.54       355.35 o
   4   5 -15      19343.89      19025.36       674.02 o
   5   5 -15       3974.13       4020.65       202.79 o
  -5   6 -15        641.09        676.33       133.58 o
  -4   6 -15       4955.88       5193.89       228.60 o
  -3   6 -15       6169.37       6020.66       193.19 o
  -2   6 -15       7274.04       7445.16       189.83 o
  -1   6 -15       2444.58       2511.96       102.21 o
   0   6 -15        591.75        568.62        65.67 o
   1   6 -15       2129.19       2125.95        92.99 o
   2   6 -15       2705.15       2756.04       118.49 o
   3   6 -15       7156.95       7221.14       235.91 o
   4   6 -15      16217.95      16762.86       487.25 o
   5   6 -15       6966.64       6770.30       252.20 o
   6   6 -15       3772.09       3600.08       236.80 o
  -6   7 -15        914.70       1058.66       216.85 o
  -5   7 -15       1353.09       1290.54       157.08 o
  -4   7 -15       2491.43       2713.69       184.15 o
  -3   7 -15       4763.03       4710.99       244.50 o
  -2   7 -15       5492.26       5475.34       255.31 o
  -1   7 -15       2201.28       2226.25       116.36 o
   0   7 -15       6702.59       6406.93       211.81 o
   1   7 -15       2839.15       2862.49       127.29 o
   2   7 -15       2008.60       2134.25       110.61 o
   3   7 -15       8679.59       8783.94       410.03 o
   4   7 -15       3514.81       3754.02       221.95 o
   5   7 -15      10479.21      10436.51       418.08 o
   6   7 -15        467.64        492.66       196.89 o
   7   7 -15        500.31        354.68       203.04 o
  -6   8 -15       1795.32       1835.03       256.82 o
  -5   8 -15        262.87        218.04       147.05 o
  -4   8 -15       1079.26       1226.98       175.88 o
  -3   8 -15       7206.90       7115.35       348.62 o
  -2   8 -15       2714.29       2628.71       169.69 o
  -1   8 -15       1095.98       1148.84       127.05 o
   0   8 -15      11356.99      11194.07       351.82 o
   1   8 -15        293.43        444.33       133.31 o
   2   8 -15       3098.08       3152.26       196.74 o
   3   8 -15        760.47        762.59       174.41 o
   4   8 -15       8393.89       8690.17       372.69 o
   5   8 -15       2322.92       2206.80       285.98 o
   6   8 -15       4542.05       5185.24       687.13 o
  -4   9 -15       4097.64       3981.59       234.62 o
  -3   9 -15        725.05        810.26       146.47 o
  -2   9 -15       1260.00       1244.45       213.77 o
  -1   9 -15       2332.47       2253.73       243.42 o
   0   9 -15       2812.96       2630.30       208.88 o
   1   9 -15      17340.55      18084.22       629.40 o
   2   9 -15       4566.15       4434.55       294.65 o
   3   9 -15       1912.44       1998.40       226.05 o
   4   9 -15       2969.19       3232.97       236.50 o
  -1  10 -15        608.49        520.15       218.61 o
   0  10 -15       2371.54       2401.61       269.99 o
   1  10 -15        378.44        286.25       163.32 o
   0   1 -14       9965.08       9998.40       281.73 o
   1   1 -14      52981.49      52371.87      1332.36 o
  -1   2 -14      16299.36      16720.07       355.87 o
   0   2 -14      11617.91      11389.65       259.56 o
   1   2 -14       1667.48       1615.13        71.04 o
   2   2 -14       3928.77       3846.73       110.44 o
  -2   3 -14      38979.09      38946.13       888.95 o
  -1   3 -14      10839.08      11345.46       263.25 o
   0   3 -14       2460.96       2523.74        77.30 o
   1   3 -14       5638.24       5793.01       140.98 o
   2   3 -14      24658.86      25662.14       530.66 o
   3   3 -14       1112.80       1227.87        60.85 o
  -3   4 -14       3401.79       3450.27       115.42 o
  -2   4 -14       5329.47       5451.88       145.62 o
  -1   4 -14      15139.18      15152.17       321.46 o
   0   4 -14       4625.58       4644.75       119.90 o
   1   4 -14       3332.35       3464.12       103.31 o
   2   4 -14        655.74        661.70        51.88 o
   3   4 -14      11928.80      11856.41       284.38 o
   4   4 -14        380.49        430.52        55.20 o
  -4   5 -14       2000.46       1981.10        88.64 o
  -3   5 -14       8205.09       7960.67       201.57 o
  -2   5 -14       1580.08       1675.36        68.17 o
  -1   5 -14       3596.78       3558.46       107.12 o
   0   5 -14       9809.49      10039.24       238.72 o
   1   5 -14       1563.49       1655.97        73.97 o
   2   5 -14        352.63        472.75        59.45 o
   3   5 -14      28937.84      28681.93       685.31 o
   4   5 -14        785.91        829.75        82.66 o
   5   5 -14      13038.15      12964.39       500.05 o
  -5   6 -14        742.81        825.15       130.84 o
  -4   6 -14      29871.90      30188.85      1006.70 o
  -3   6 -14        157.19        215.40       100.30 o
  -2   6 -14       4904.25       4800.42       146.29 o
  -1   6 -14       9131.67       9103.12       232.67 o
   0   6 -14      15150.97      14783.78       347.71 o
   1   6 -14       2324.40       2315.77        94.32 o
   2   6 -14       1631.48       1790.56        83.99 o
   3   6 -14       7069.51       7099.79       236.71 o
   4   6 -14       2722.85       3119.76       153.10 o
   5   6 -14        507.06        538.64        98.10 o
   6   6 -14       3116.95       3276.21       199.02 o
  -6   7 -14         82.02        136.49       186.29 o
  -5   7 -14       6664.38       6856.03       314.20 o
  -4   7 -14       5411.00       5521.20       268.80 o
  -3   7 -14        880.72        890.65       125.77 o
  -2   7 -14       1513.41       1635.63       138.90 o
  -1   7 -14       7191.14       7094.67       214.75 o
   0   7 -14       5407.62       5336.12       175.19 o
   1   7 -14       6319.20       6417.80       197.98 o
   2   7 -14       1848.35       1850.60       110.15 o
   3   7 -14      14884.52      14425.85       638.57 o
   4   7 -14       4678.23       4832.36       249.50 o
   5   7 -14        476.11        490.43       142.82 o
   6   7 -14        225.35        267.89       195.02 o
   7   7 -14        499.46        453.31       211.94 o
  -6   8 -14       3015.41       3671.96       298.84 o
  -5   8 -14       2871.07       3184.63       213.96 o
  -4   8 -14       6392.62       6772.33       306.22 o
  -3   8 -14       1313.90       1386.70       145.12 o
  -2   8 -14       1428.67       1455.98       140.37 o
  -1   8 -14       2723.75       2863.19       171.03 o
   0   8 -14       2361.47       2387.78       135.92 o
   1   8 -14        795.74        871.96       136.90 o
   2   8 -14       6351.34       6357.70       295.02 o
   3   8 -14       1983.59       2115.57       274.72 o
   4   8 -14       3011.81       3118.71       217.87 o
   5   8 -14       3757.46       3525.85       241.99 o
   6   8 -14        271.85        262.46       212.93 o
  -4   9 -14       4574.20       4748.59       362.64 o
  -3   9 -14       1725.40       1728.62       166.96 o
  -2   9 -14       6683.89       7292.12       414.61 o
  -1   9 -14       6403.81       6461.43       378.04 o
   0   9 -14       4965.19       4715.51       267.07 o
   1   9 -14       7656.63       7379.43       325.33 o
   2   9 -14        841.22        667.70       155.96 o
   3   9 -14       1374.48       1331.08       210.06 o
   4   9 -14       3456.58       3553.14       238.13 o
  -2  10 -14       6926.80       7588.95       457.55 o
  -1  10 -14        195.58        251.30       203.47 o
   0  10 -14        387.05        276.79       226.33 o
   1  10 -14        206.78        350.27       208.25 o
   2  10 -14        500.38        373.71       198.61 o
   0   1 -13       1537.52       1497.53        69.90 o
   1   1 -13       6827.47       6506.44       210.34 o
  -1   2 -13      14355.65      14553.86       324.06 o
   0   2 -13      31884.91      32227.25       770.07 o
   1   2 -13       4690.23       4681.24       139.42 o
   2   2 -13       9773.84       9904.08       234.58 o
  -2   3 -13        333.90        394.01        40.75 o
  -1   3 -13      13222.43      13550.77       294.65 o
   0   3 -13      20059.07      20682.82       416.41 o
   1   3 -13      12072.75      11919.65       246.85 o
   2   3 -13      19312.07      19267.68       434.73 o
   3   3 -13      14580.96      14757.98       334.60 o
  -3   4 -13       8979.98       9193.60       216.25 o
  -2   4 -13      26445.47      26404.54       534.70 o
  -1   4 -13      28114.08      28134.85       564.88 o
   0   4 -13       1374.49       1475.17        57.90 o
   1   4 -13      14471.94      14469.72       328.69 o
   2   4 -13      12995.09      12796.35       281.43 o
   3   4 -13       9389.50       9228.62       232.43 o
   4   4 -13       2205.36       2293.27        86.13 o
  -4   5 -13       1782.16       1851.76        85.94 o
  -3   5 -13        189.97        223.99        53.39 o
  -2   5 -13      22384.92      22120.96       446.82 o
  -1   5 -13       6821.57       6915.62       161.63 o
   0   5 -13      45397.14      45540.00       977.91 o
   1   5 -13       6801.10       6745.43       174.01 o
   2   5 -13      17848.61      17930.37       434.47 o
   3   5 -13       1309.93       1365.39        75.38 o
   4   5 -13       1731.51       1795.90       101.51 o
   5   5 -13       1729.96       1811.53       123.62 o
  -5   6 -13        165.14        220.18       111.60 o
  -4   6 -13      14708.90      13846.63       479.29 o
  -3   6 -13       3137.56       3100.08       176.11 o
  -2   6 -13       6835.45       6879.17       179.57 o
  -1   6 -13      24748.93      23627.69       544.95 o
   0   6 -13       7950.44       7860.03       200.99 o
   1   6 -13      14555.47      14618.55       343.46 o
   2   6 -13       1578.56       1535.50        78.39 o
   3   6 -13       3984.60       3856.72       161.37 o
   4   6 -13       4996.04       5264.96       200.85 o
   5   6 -13       3837.32       4023.93       175.48 o
   6   6 -13      21741.00      21516.33      1086.94 o
  -6   7 -13       2799.42       3356.48       372.70 o
  -5   7 -13       4376.40       4131.41       232.85 o
  -4   7 -13       3238.49       3345.51       195.56 o
  -3   7 -13      10444.93      10500.26       384.49 o
  -2   7 -13        234.84        361.58       105.93 o
  -1   7 -13       6512.25       6389.93       195.71 o
   0   7 -13       6172.82       5961.03       193.10 o
   1   7 -13       1675.30       1574.11        91.90 o
   2   7 -13       3120.10       3096.92       137.26 o
   3   7 -13       1130.61       1277.10       158.76 o
   4   7 -13       3639.84       3256.82       209.65 o
   5   7 -13       3887.54       4001.91       228.16 o
   6   7 -13        364.22        305.97       196.66 o
   7   7 -13        476.11        478.73       204.73 o
  -6   8 -13       4684.81       4924.50       359.37 o
  -5   8 -13       6460.80       6793.83       324.73 o
  -4   8 -13       3214.03       3209.47       197.07 o
  -3   8 -13       3411.01       3409.65       201.66 o
  -2   8 -13       7944.31       8125.04       328.09 o
  -1   8 -13       2275.40       2150.47       128.43 o
   0   8 -13       9820.33       9673.68       377.16 o
   1   8 -13        373.51        326.43       126.04 o
   2   8 -13       2713.58       2694.86       181.56 o
   3   8 -13       2797.14       2346.65       219.11 o
   4   8 -13       1440.08       1299.33       190.73 o
   5   8 -13       1181.99       1445.65       180.63 o
   6   8 -13       1181.07       1337.23       224.90 o
  -5   9 -13        340.76        126.20       183.01 o
  -4   9 -13       6829.26       7060.70       335.33 o
  -3   9 -13        169.28        189.58       119.83 o
  -2   9 -13       1811.04       1938.11       221.43 o
  -1   9 -13       1847.27       1932.33       215.51 o
   0   9 -13       1743.39       1870.34       201.42 o
   1   9 -13       3012.23       2966.49       242.33 o
   2   9 -13        973.58        920.61       166.98 o
   3   9 -13        686.30        523.54       189.44 o
   4   9 -13      10706.08       9792.87       512.27 o
   5   9 -13       2512.99       2679.53       230.03 o
  -2  10 -13       4774.16       4815.46       349.85 o
  -1  10 -13       1591.25       1730.97       238.57 o
   0  10 -13       3843.01       3904.89       307.06 o
   1  10 -13       2388.89       2040.79       204.96 o
   2  10 -13        167.70         84.61       176.30 o
   0   0 -12       6949.36       7194.28       386.25 o
   0   1 -12       1831.93       1820.40        80.26 o
   1   1 -12       8628.42       8738.92       233.25 o
  -1   2 -12      20974.33      20920.77       471.46 o
   0   2 -12      19286.53      19477.76       439.02 o
   1   2 -12      11398.38      11322.83       270.28 o
   2   2 -12      38066.88      38597.72       824.69 o
  -2   3 -12      14423.40      14659.99       309.93 o
  -1   3 -12       9740.42       9505.71       251.96 o
   0   3 -12      45350.43      46122.18       949.33 o
   1   3 -12      23682.57      23781.28       487.81 o
   2   3 -12      12790.74      12763.58       296.67 o
   3   3 -12       9718.10       9756.34       226.89 o
  -3   4 -12       1738.30       1738.56        71.77 o
  -2   4 -12      15023.27      14963.04       306.44 o
  -1   4 -12      11693.69      11819.73       258.86 o
   0   4 -12       1061.45       1139.72        48.11 o
   1   4 -12       5573.80       5812.48       126.26 o
   2   4 -12       6332.60       6335.37       168.39 o
   3   4 -12        576.55        691.74        53.03 o
   4   4 -12       2600.52       2498.70        85.63 o
  -4   5 -12       2833.85       2814.57       134.73 o
  -3   5 -12        554.80        633.12        76.12 o
  -2   5 -12      25871.16      25797.82       540.16 o
  -1   5 -12       1499.88       1532.55        63.03 o
   0   5 -12       3089.52       3063.29       100.84 o
   1   5 -12       8274.12       8419.23       200.63 o
   2   5 -12       2870.67       2980.31       103.83 o
   3   5 -12      10684.54      10795.33       273.51 o
   4   5 -12       1095.22       1277.21        97.59 o
   5   5 -12       6605.31       6315.96       235.31 o
  -5   6 -12       4001.62       4033.71       217.60 o
  -4   6 -12       7805.12       7652.74       300.71 o
  -3   6 -12       4786.25       4678.86       221.57 o
  -2   6 -12      20224.75      19526.85       492.66 o
  -1   6 -12       8703.94       8671.11       213.88 o
   0   6 -12       1746.18       1680.52        77.98 o
   1   6 -12      42767.98      42185.82       906.53 o
   2   6 -12       1566.21       1571.84        82.62 o
   3   6 -12       6191.33       6378.48       247.22 o
   4   6 -12       1401.92       1486.52       101.07 o
   5   6 -12       1676.02       1650.92       111.05 o
   6   6 -12      10206.43      10712.01       932.45 o
  -6   7 -12       1922.11       1799.43       227.92 o
  -5   7 -12        269.80        278.34       124.65 o
  -4   7 -12       7977.87       8367.97       322.48 o
  -3   7 -12       2027.52       2003.98       147.18 o
  -2   7 -12       9784.10       9408.01       364.24 o
  -1   7 -12       1130.43       1087.90        82.83 o
   0   7 -12       2903.37       2864.97       119.78 o
   1   7 -12       1447.29       1467.98        94.86 o
   2   7 -12      13140.47      12976.22       477.73 o
   3   7 -12       4675.72       5052.68       291.51 o
   4   7 -12         16.83        119.98       135.68 o
   5   7 -12       5883.12       5573.49       275.85 o
   6   7 -12       4525.76       4960.54       413.60 o
   7   7 -12        889.66       1056.81       225.90 o
  -6   8 -12        655.79        659.40       205.20 o
  -5   8 -12       6770.86       6601.35       303.82 o
  -4   8 -12       3648.36       3659.79       267.70 o
  -3   8 -12        120.51        152.96       113.61 o
  -2   8 -12       7597.55       7478.64       300.29 o
  -1   8 -12       2213.99       2243.38       131.58 o
   0   8 -12        387.33        248.74       120.18 o
   1   8 -12       3294.74       3165.40       197.94 o
   2   8 -12       4972.39       5033.62       257.77 o
   3   8 -12       7049.12       6401.17       364.68 o
   4   8 -12       3226.70       3291.66       248.23 o
   5   8 -12       2135.99       2294.45       202.08 o
   6   8 -12        309.54        225.90       211.54 o
  -5   9 -12        154.42        -21.53       177.82 o
  -4   9 -12       1574.44       1671.61       161.24 o
  -3   9 -12       1709.45       1601.32       149.98 o
  -2   9 -12        898.39        925.90       190.76 o
  -1   9 -12        220.52        157.80       169.62 o
   0   9 -12       1634.41       1963.27       171.91 o
   1   9 -12       3347.87       3387.03       216.32 o
   2   9 -12       4989.98       4840.22       267.40 o
   3   9 -12       6965.69       6752.76       613.66 o
   4   9 -12        341.20         83.71       226.32 o
   5   9 -12       2211.81       2420.63       219.27 o
  -2  10 -12       2338.55       2449.89       267.01 o
  -1  10 -12       1892.92       2066.17       266.91 o
   0  10 -12       3541.99       3399.65       306.12 o
   1  10 -12        346.95        351.72       161.65 o
   2  10 -12       2303.09       2323.70       207.11 o
   0   1 -11        611.87        677.04        46.60 o
   1   1 -11      16678.97      17906.14       437.36 o
  -1   2 -11      42742.10      44205.30       946.04 o
   0   2 -11      31007.28      31593.48       690.31 o
   1   2 -11      22851.12      22813.45       560.38 o
   2   2 -11      10380.79      10357.39       246.35 o
  -2   3 -11      20785.01      20497.68       450.44 o
  -1   3 -11       4124.50       4054.30       118.89 o
   0   3 -11      31687.65      31926.25       626.03 o
   1   3 -11      34423.32      34380.41       679.51 o
   2   3 -11      24376.12      25180.04       529.16 o
   3   3 -11      11452.09      11547.75       272.36 o
  -3   4 -11       1190.69       1178.81        61.75 o
  -2   4 -11        186.42        270.57        37.45 o
  -1   4 -11      98327.58     100867.74      1941.05 o
   0   4 -11       2259.64       2325.00        72.12 o
   1   4 -11      34426.62      34243.93       715.51 o
   2   4 -11      10319.62      10447.85       239.98 o
   3   4 -11       2778.07       2685.46        99.71 o
   4   4 -11      10774.05      10828.46       270.63 o
  -4   5 -11       1432.32       1438.06        98.24 o
  -3   5 -11       8131.05       7931.75       179.39 o
  -2   5 -11      14346.33      14445.46       309.94 o
  -1   5 -11       1705.97       1775.33        66.64 o
   0   5 -11      31079.34      30765.82       662.83 o
   1   5 -11       5531.83       5638.04       149.50 o
   2   5 -11      14444.90      14474.87       328.06 o
   3   5 -11        599.58        688.92        58.52 o
   4   5 -11        577.00        577.78        80.54 o
   5   5 -11       2840.94       2884.48       142.18 o
  -5   6 -11        523.64        536.44       115.04 o
  -4   6 -11       7453.37       7499.98       306.64 o
  -3   6 -11       2396.72       2440.76       141.94 o
  -2   6 -11       6635.71       6418.00       198.77 o
  -1   6 -11      16824.78      16468.76       435.08 o
   0   6 -11       3068.31       3007.96       117.60 o
   1   6 -11       2745.67       2619.71       111.79 o
   2   6 -11       3752.64       3733.57       139.98 o
   3   6 -11       1182.33       1217.10        88.60 o
   4   6 -11      11019.19      10796.56       333.28 o
   5   6 -11        320.96        373.55       111.09 o
   6   6 -11        307.39        228.48       123.70 o
  -6   7 -11       1515.37       1751.69       220.96 o
  -5   7 -11        639.52        832.35       129.79 o
  -4   7 -11       2187.10       2217.71       157.43 o
  -3   7 -11       8562.10       8401.85       338.26 o
  -2   7 -11       1668.27       1778.29       132.67 o
  -1   7 -11       1215.75       1242.37        97.68 o
   0   7 -11       4372.29       4176.94       179.17 o
   1   7 -11       2550.42       2526.62       120.14 o
   2   7 -11       3700.44       3767.44       206.28 o
   3   7 -11       7633.36       7722.22       364.99 o
   4   7 -11        805.59        867.64       190.74 o
   5   7 -11       1181.73       1293.47       158.33 o
   6   7 -11       7275.54       7306.04       335.64 o
   7   7 -11       1966.80       2032.25       249.06 o
  -6   8 -11       1055.16       1020.56       207.70 o
  -5   8 -11       5079.72       4930.70       302.07 o
  -4   8 -11       1462.08       1446.25       143.90 o
  -3   8 -11       1357.27       1148.16       129.53 o
  -2   8 -11       6481.45       6575.91       279.03 o
  -1   8 -11      15221.44      15184.75       448.81 o
   0   8 -11       2128.71       1921.59       152.38 o
   1   8 -11       1038.62        916.08       131.98 o
   2   8 -11       5950.66       5962.41       275.91 o
   3   8 -11       4185.24       4213.63       264.78 o
   4   8 -11       2916.94       2644.48       219.65 o
   5   8 -11       1475.31       1541.51       168.49 o
   6   8 -11        668.01        641.31       171.76 o
  -5   9 -11       1881.92       1593.44       219.99 o
  -4   9 -11       4654.17       4542.78       360.01 o
  -3   9 -11       1177.47       1018.55       175.97 o
  -2   9 -11       5977.90       6189.84       377.38 o
  -1   9 -11       1974.37       1713.44       206.82 o
   0   9 -11       1684.28       1704.79       166.45 o
   1   9 -11       2031.91       2096.90       174.99 o
   2   9 -11       2710.22       2657.87       201.02 o
   3   9 -11      14281.81      13575.31       607.80 o
   4   9 -11       5170.73       5494.39       410.63 o
   5   9 -11         89.86        221.01       159.16 o
  -3  10 -11        948.85       1239.58       233.01 o
  -2  10 -11        348.31        302.46       203.48 o
  -1  10 -11       1614.43       1549.54       230.85 o
   0  10 -11        534.42        540.21       195.54 o
   1  10 -11        175.64        178.32       155.09 o
   2  10 -11      12343.36      12442.01       865.91 o
   3  10 -11       1657.49       1518.51       234.29 o
   0   1 -10       1046.30        837.98        33.36 o
   1   1 -10      13014.53      13155.99       325.28 o
  -1   2 -10        147.61        193.34        25.74 o
   0   2 -10      45317.36      46061.93       970.33 o
   1   2 -10      39037.06      39188.12       903.30 o
   2   2 -10      17674.88      17554.45       402.64 o
  -2   3 -10       2728.26       2763.56        88.27 o
  -1   3 -10      25383.98      26186.09       517.12 o
   0   3 -10       5472.20       5367.15       117.86 o
   1   3 -10        387.96        384.53        30.15 o
   2   3 -10        102.54        165.42        30.48 o
   3   3 -10      33054.14      32752.96       682.66 o
  -3   4 -10      15557.72      15692.22       371.98 o
  -2   4 -10       5560.78       5408.91       133.11 o
  -1   4 -10       7558.28       7476.94       177.58 o
   0   4 -10       7091.05       7347.07       155.45 o
   1   4 -10      20777.01      21180.89       402.89 o
   2   4 -10         33.24         78.74        31.50 o
   3   4 -10      20031.72      19281.50       423.62 o
   4   4 -10        267.08        352.88        46.91 o
  -4   5 -10        308.28        263.95        72.59 o
  -3   5 -10      44578.25      43055.62       951.64 o
  -2   5 -10       1752.36       1804.90        67.18 o
  -1   5 -10       3969.74       3973.45       102.88 o
   0   5 -10      35278.96      35407.35       736.29 o
   1   5 -10         30.15         66.21        41.04 o
   2   5 -10      43757.89      42752.07       928.69 o
   3   5 -10      11835.37      12012.84       325.80 o
   4   5 -10          3.28         74.09        60.59 o
   5   5 -10      24556.19      23284.66       594.79 o
  -5   6 -10       1712.57       1808.73       101.80 o
  -4   6 -10       4548.36       4642.39       224.46 o
  -3   6 -10      15017.89      14983.39       505.06 o
  -2   6 -10        658.24        765.57        66.87 o
  -1   6 -10      14132.87      14002.03       350.56 o
   0   6 -10       1984.42       1930.75        87.58 o
   1   6 -10       2704.94       2642.78       107.47 o
   2   6 -10       3751.92       3929.98       154.30 o
   3   6 -10        675.64        826.30        69.94 o
   4   6 -10         63.34         86.91       110.67 o
   5   6 -10       2745.93       2559.36       175.68 o
   6   6 -10       3392.14       3401.57       198.65 o
  -6   7 -10       8460.61       8187.23       451.75 o
  -5   7 -10         67.63        230.03       113.42 o
  -4   7 -10        122.71         75.47       107.06 o
  -3   7 -10        831.82        787.91       107.84 o
  -2   7 -10      13740.79      13501.30       455.72 o
  -1   7 -10        124.76        164.91        72.35 o
   0   7 -10       3523.58       3444.09       143.60 o
   1   7 -10       5258.49       5326.73       277.02 o
   2   7 -10      17457.51      17255.86       559.25 o
   3   7 -10        416.81        509.54       129.36 o
   4   7 -10       3174.26       2979.14       209.84 o
   5   7 -10       9814.60       9774.87       380.65 o
   6   7 -10       3717.33       3766.67       220.94 o
   7   7 -10       3959.35       3695.99       295.54 o
  -6   8 -10       1220.71       1230.28       225.49 o
  -5   8 -10         94.36        193.83       130.39 o
  -4   8 -10       4136.24       3985.77       219.98 o
  -3   8 -10       4234.82       4403.27       221.75 o
  -2   8 -10       4091.99       4041.10       203.98 o
  -1   8 -10        111.44        119.57        85.46 o
   0   8 -10        964.33        967.12       135.19 o
   1   8 -10      13258.30      12448.60       460.32 o
   2   8 -10       3330.73       3293.66       193.90 o
   3   8 -10       3360.31       3523.20       349.61 o
   4   8 -10       2737.48       2773.33       222.84 o
   5   8 -10       2496.97       2397.69       201.94 o
   6   8 -10        769.76        866.87       166.37 o
  -5   9 -10       1267.62       1053.54       203.54 o
  -4   9 -10       5993.35       6086.42       289.05 o
  -3   9 -10       4534.21       4657.42       232.99 o
  -2   9 -10       1412.35       1304.20       198.29 o
  -1   9 -10      14570.47      14447.32       712.27 o
   0   9 -10        299.07        202.75       138.59 o
   1   9 -10         81.63         76.23       141.85 o
   2   9 -10       2816.66       2793.76       198.03 o
   3   9 -10       2219.14       2536.11       233.41 o
   4   9 -10       1672.70       1765.63       226.53 o
   5   9 -10        284.20        343.16       170.22 o
  -3  10 -10       1228.21       1485.41       308.66 o
  -2  10 -10       1621.06       1814.53       359.95 o
  -1  10 -10        424.26        272.81       201.14 o
   0  10 -10       3298.25       3555.65       290.84 o
   1  10 -10        901.11        864.82       165.82 o
   2  10 -10        511.86        321.42       165.64 o
   3  10 -10        682.99        758.23       199.12 o
   0   1  -9       7231.72       7181.65       178.38 o
   1   1  -9      45257.01      47022.27       987.83 o
  -1   2  -9      34552.91      35515.05       773.42 o
   0   2  -9      21603.12      21688.73       446.39 o
   1   2  -9      41906.62      41620.08       921.65 o
   2   2  -9      15829.70      15988.04       356.77 o
  -2   3  -9       3159.46       3277.72        89.47 o
  -1   3  -9       5769.84       5642.60       129.26 o
   0   3  -9      14825.82      14592.51       298.18 o
   1   3  -9       4077.36       4361.80       106.98 o
   2   3  -9       2777.73       2771.15        76.52 o
   3   3  -9      34363.25      34222.73       684.66 o
  -3   4  -9      34766.76      35152.61       622.95 o
  -2   4  -9       3910.15       3787.15        95.83 o
  -1   4  -9      25751.46      26027.06       515.00 o
   0   4  -9      17283.83      17331.41       348.73 o
   1   4  -9      54549.46      55080.05      1086.33 o
   2   4  -9      16329.83      16422.37       327.66 o
   3   4  -9       4679.05       4658.38       114.76 o
   4   4  -9      21647.15      21357.23       542.16 o
  -4   5  -9        858.44        845.25        71.18 o
  -3   5  -9      32079.16      31333.91       628.01 o
  -2   5  -9       3154.62       3125.33       101.64 o
  -1   5  -9       3975.69       3919.93       105.55 o
   0   5  -9      14035.19      14004.22       275.82 o
   1   5  -9        412.64        453.08        37.97 o
   2   5  -9       2553.90       2611.50        94.52 o
   3   5  -9       4999.97       5096.22       176.73 o
   4   5  -9       3449.94       3425.04       129.56 o
   5   5  -9      21569.28      20273.91       511.00 o
  -5   6  -9        529.06        590.37        80.47 o
  -4   6  -9       7049.50       7235.50       287.65 o
  -3   6  -9        566.15        565.35        92.63 o
  -2   6  -9       5299.83       5122.62       164.37 o
  -1   6  -9       6881.63       6694.08       197.29 o
   0   6  -9       2002.78       1874.82        87.81 o
   1   6  -9       9310.83       9317.47       287.40 o
   2   6  -9      13162.45      12960.27       442.78 o
   3   6  -9      10219.26       9823.53       338.32 o
   4   6  -9         98.16        135.16        90.80 o
   5   6  -9        945.50        877.46       105.55 o
   6   6  -9      10261.31       9896.52       334.02 o
  -6   7  -9       6014.93       5776.48       363.51 o
  -5   7  -9       8551.98       9243.88       355.92 o
  -4   7  -9        876.85        786.68       115.07 o
  -3   7  -9       6481.02       6329.42       269.16 o
  -2   7  -9       3757.03       3510.28       155.81 o
  -1   7  -9       1663.09       1605.11        99.14 o
   0   7  -9      14814.57      14668.96       429.00 o
   1   7  -9       7438.84       7195.98       291.27 o
   2   7  -9       1610.08       1620.77       201.31 o
   3   7  -9       7545.18       6996.60       348.42 o
   4   7  -9       7698.37       7289.01       358.02 o
   5   7  -9      10428.61      10129.62       337.38 o
   6   7  -9       5385.42       5482.67       241.11 o
   7   7  -9       7525.03       7395.40       721.37 o
  -7   8  -9        414.38        384.45       399.95 o
  -6   8  -9        475.32        563.17       185.83 o
  -5   8  -9        243.75        370.14       122.09 o
  -4   8  -9       5870.52       5563.91       339.66 o
  -3   8  -9      11995.58      11491.96       553.58 o
  -2   8  -9       8803.83       9066.43       333.15 o
  -1   8  -9        796.50        896.16        84.16 o
   0   8  -9        310.49        537.32       125.92 o
   1   8  -9       1762.80       1865.43       150.11 o
   2   8  -9       5499.09       5511.23       271.46 o
   3   8  -9          7.55        113.55       150.02 o
   4   8  -9       1215.42       1142.75       274.56 o
   5   8  -9       4467.34       4751.25       265.96 o
   6   8  -9       1643.74       1705.30       237.31 o
   7   8  -9       1017.85       1243.78       440.44 o
  -5   9  -9       1213.10       1299.70       203.38 o
  -4   9  -9        581.76        512.10       129.17 o
  -3   9  -9       5255.91       5221.29       248.22 o
  -2   9  -9        966.27        947.60       189.69 o
  -1   9  -9       2659.12       2922.03       241.77 o
   0   9  -9       1095.61       1047.31       145.88 o
   1   9  -9       1114.61        976.85       150.16 o
   2   9  -9        363.03        468.53       157.93 o
   3   9  -9       2643.92       2424.99       230.57 o
   4   9  -9       3643.09       3622.10       250.04 o
   5   9  -9        770.92        749.08       173.25 o
  -3  10  -9        391.65        430.49       210.48 o
  -2  10  -9       3259.06       3465.59       291.09 o
  -1  10  -9        373.70        313.53       195.10 o
   0  10  -9       5957.03       6015.16       387.31 o
   1  10  -9       1301.89       1289.09       176.18 o
   2  10  -9        884.48       1027.25       176.46 o
   3  10  -9        729.18        518.91       184.82 o
   0   0  -8     650730.88     670802.19     33761.48 o
   0   1  -8        852.70        887.40        35.84 o
   1   1  -8       1461.39       1270.52        45.37 o
  -1   2  -8       5216.57       5450.86       139.62 o
   0   2  -8      64631.60      65553.24      1289.57 o
   1   2  -8      26746.34      26677.16       575.37 o
   2   2  -8       2194.72       2270.49        73.14 o
  -2   3  -8       6036.57       5930.93       135.65 o
  -1   3  -8      15209.53      15093.76       310.71 o
   0   3  -8      17321.04      17107.49       360.43 o
   1   3  -8      10513.39      10370.85       230.50 o
   2   3  -8      23661.86      23870.21       467.54 o
   3   3  -8      12039.07      12076.67       226.17 o
  -3   4  -8      12229.23      12259.03       231.39 o
  -2   4  -8        779.21        818.82        39.16 o
  -1   4  -8       6642.99       6782.09       144.61 o
   0   4  -8       5058.28       5152.10       125.23 o
   1   4  -8      11059.12      11362.47       213.39 o
   2   4  -8       6089.54       6060.37       128.49 o
   3   4  -8       5341.86       5275.95       113.65 o
   4   4  -8      23604.39      23099.94       568.73 o
  -4   5  -8       5309.90       5029.46       167.68 o
  -3   5  -8        848.35        833.11        48.77 o
  -2   5  -8       1027.01       1039.64        51.23 o
  -1   5  -8       1302.99       1300.71        56.63 o
   0   5  -8      15152.41      15144.95       288.18 o
   1   5  -8       4098.98       4032.36       130.16 o
   2   5  -8       8208.17       8222.35       181.69 o
   3   5  -8       3015.79       3161.31       122.97 o
   4   5  -8       2039.05       2046.71        93.18 o
   5   5  -8       9103.75       8875.36       247.70 o
  -5   6  -8       5561.36       5359.72       244.40 o
  -4   6  -8       3642.84       3638.65       141.45 o
  -3   6  -8        287.48        309.54        82.98 o
  -2   6  -8       6674.24       6447.78       231.45 o
  -1   6  -8       3504.28       3474.10       124.82 o
   0   6  -8       1615.36       1543.05        85.04 o
   1   6  -8        940.37       1091.57        71.27 o
   2   6  -8       6236.44       6219.38       213.66 o
   3   6  -8       5594.24       5166.53       224.83 o
   4   6  -8      13852.16      13279.12       438.96 o
   5   6  -8        283.58        257.15        92.98 o
   6   6  -8       4977.24       4828.49       214.14 o
  -6   7  -8       1362.51       1346.25       203.41 o
  -5   7  -8      15770.51      15025.26       540.17 o
  -4   7  -8       4624.23       4466.52       211.61 o
  -3   7  -8       1071.60       1115.11       113.73 o
  -2   7  -8        299.75        247.92        73.74 o
  -1   7  -8       4465.56       4426.03       165.75 o
   0   7  -8       3639.25       3677.32       140.40 o
   1   7  -8       1263.13       1260.30       117.73 o
   2   7  -8       3948.96       3922.53       208.97 o
   3   7  -8      10846.43      10608.00       380.40 o
   4   7  -8      11499.48      11433.63       407.62 o
   5   7  -8       1381.08       1319.33       131.12 o
   6   7  -8        619.59        461.95       125.63 o
   7   7  -8       1428.49       1500.17       228.22 o
  -7   8  -8        573.74        424.15       212.79 o
  -6   8  -8       3338.48       3217.34       270.52 o
  -5   8  -8        110.00        291.32       181.91 o
  -4   8  -8       3580.51       3546.48       210.63 o
  -3   8  -8       5877.37       5846.48       343.07 o
  -2   8  -8       5928.44       6007.38       253.38 o
  -1   8  -8      23505.66      22615.79       754.73 o
   0   8  -8      27687.42      26972.16       906.92 o
   1   8  -8       9995.64       9995.92       391.13 o
   2   8  -8      12661.17      12716.58       463.92 o
   3   8  -8       3729.51       3585.22       238.13 o
   4   8  -8        710.12        762.06       134.33 o
   5   8  -8       9948.24       9661.03       341.78 o
   6   8  -8       5288.63       5382.09       246.66 o
   7   8  -8       4600.35       4542.63       352.54 o
  -5   9  -8        183.21         32.04       168.85 o
  -4   9  -8       4087.23       4323.06       226.09 o
  -3   9  -8         82.38         72.69       172.00 o
  -2   9  -8       7621.52       7497.92       645.25 o
  -1   9  -8        262.47        162.61       165.63 o
   0   9  -8        185.29        174.47       135.15 o
   1   9  -8       3204.63       3248.22       213.57 o
   2   9  -8         45.25          5.12       134.10 o
   3   9  -8         58.72         14.54       159.28 o
   4   9  -8        973.92        618.35       182.83 o
   5   9  -8       2941.69       3008.07       217.98 o
  -3  10  -8       6532.22       6777.76       418.17 o
  -2  10  -8       3576.61       3432.60       291.05 o
  -1  10  -8       3365.53       3614.80       355.74 o
   0  10  -8       9203.23       9251.71       512.49 o
   1  10  -8         88.24         -2.58       149.71 o
   2  10  -8        174.97         61.43       157.99 o
   3  10  -8       1804.18       1831.56       218.62 o
   0   1  -7       2924.04       3231.04        85.19 o
   1   1  -7      46315.65      47094.01      1048.26 o
  -1   2  -7       5432.58       5029.78       118.90 o
   0   2  -7      21835.13      21499.49       442.05 o
   1   2  -7       9923.34      10041.32       224.10 o
   2   2  -7      95274.92      96761.05      2230.69 o
  -2   3  -7      14046.67      14134.46       277.75 o
  -1   3  -7      14484.50      14655.39       331.58 o
   0   3  -7       3147.42       3370.13        75.35 o
   1   3  -7       3266.89       3168.12        75.08 o
   2   3  -7      45597.14      46771.23       933.95 o
   3   3  -7      27061.33      26702.89       495.56 o
  -3   4  -7       4004.94       4024.56        97.35 o
  -2   4  -7       2563.35       2613.64        71.20 o
  -1   4  -7       9822.05       9985.31       197.28 o
   0   4  -7       8350.26       8424.99       183.57 o
   1   4  -7      61365.77      60660.27      1127.77 o
   2   4  -7       5357.89       5443.55       111.01 o
   3   4  -7       9411.09       9416.51       202.75 o
   4   4  -7       1411.39       1385.42        80.79 o
  -4   5  -7          4.21         24.45        61.33 o
  -3   5  -7      20589.02      20660.69       462.55 o
  -2   5  -7        922.36        958.98        46.89 o
  -1   5  -7       7508.30       7344.12       162.07 o
   0   5  -7       4462.94       4478.54       113.22 o
   1   5  -7       4366.62       4288.20       120.63 o
   2   5  -7       6013.23       5743.82       151.62 o
   3   5  -7      17295.78      17133.41       427.17 o
   4   5  -7      11003.43      10828.63       417.56 o
   5   5  -7      20685.35      20342.96       582.86 o
  -5   6  -7       1094.23       1062.33        97.17 o
  -4   6  -7       2999.20       2600.89       130.77 o
  -3   6  -7       9108.49       8725.74       328.13 o
  -2   6  -7       3201.83       3338.65       133.35 o
  -1   6  -7       3200.32       3141.97       134.67 o
   0   6  -7         32.45         61.81        49.25 o
   1   6  -7      10077.72       9773.08       302.49 o
   2   6  -7       5237.16       5019.73       181.20 o
   3   6  -7      18881.96      18026.42       581.63 o
   4   6  -7      16348.96      15338.58       521.70 o
   5   6  -7       2802.84       2673.05       141.94 o
   6   6  -7        108.06         47.89        96.16 o
  -6   7  -7       2085.69       2053.25       222.14 o
  -5   7  -7         70.74        137.78       104.91 o
  -4   7  -7       1389.39       1407.72       125.82 o
  -3   7  -7      10796.51      10379.57       381.52 o
  -2   7  -7       1536.89       1559.66        97.64 o
  -1   7  -7       3140.97       3144.15       136.48 o
   0   7  -7       2201.49       2071.13       143.56 o
   1   7  -7       8352.93       8110.93       312.83 o
   2   7  -7        963.59        850.58        97.73 o
   3   7  -7      14161.59      14103.76       413.92 o
   4   7  -7       7310.73       7222.43       295.18 o
   5   7  -7      20309.64      19656.50       574.82 o
   6   7  -7        614.82        688.90       123.22 o
   7   7  -7         56.12        298.47       191.79 o
  -7   8  -7       5069.19       4606.84       364.42 o
  -6   8  -7       4705.12       4576.52       331.35 o
  -5   8  -7        434.26        588.21       119.60 o
  -4   8  -7        198.29        170.58       174.65 o
  -3   8  -7       3505.53       3551.35       189.19 o
  -2   8  -7        827.98        777.41        95.87 o
  -1   8  -7       1014.62       1047.32       180.32 o
   0   8  -7      12029.70      11992.02       483.15 o
   1   8  -7       1623.60       1588.10       141.78 o
   2   8  -7       2086.41       2029.90       161.81 o
   3   8  -7        362.48        315.82       107.12 o
   4   8  -7       4177.53       4304.90       227.34 o
   5   8  -7       1069.59       1076.75       139.37 o
   6   8  -7       5247.04       5103.46       237.42 o
   7   8  -7       4779.23       4999.40       369.30 o
  -5   9  -7        500.55        558.11       166.40 o
  -4   9  -7       4551.07       4644.11       235.83 o
  -3   9  -7       2627.10       2652.87       243.01 o
  -2   9  -7       3216.41       3139.22       260.99 o
  -1   9  -7       1048.70       1008.97       184.78 o
   0   9  -7         84.35        -12.16       123.68 o
   1   9  -7      13987.57      14036.88       517.48 o
   2   9  -7       4037.33       4251.49       234.98 o
   3   9  -7       1035.62       1061.74       178.51 o
   4   9  -7       1147.77        998.19       191.92 o
   5   9  -7       2210.22       2490.01       184.06 o
  -4  10  -7       2049.44       2498.61       462.48 o
  -3  10  -7       5201.22       5166.12       360.97 o
  -2  10  -7       3622.36       3576.95       281.46 o
  -1  10  -7         10.69        -53.45       182.91 o
   0  10  -7       7667.09       7176.61       329.70 o
   1  10  -7       1034.68       1100.86       173.53 o
   2  10  -7       1383.08       1536.67       187.12 o
   3  10  -7       2532.11       2285.07       243.68 o
   4  10  -7        358.78        356.53       269.73 o
   0   1  -6       2633.80       2604.18        71.53 o
   1   1  -6      15350.75      14968.70       308.86 o
  -1   2  -6      18410.13      19365.90       403.66 o
   0   2  -6      53746.45      54502.62      1126.10 o
   1   2  -6       2469.64       2240.57        56.38 o
   2   2  -6      16950.53      16996.67       358.72 o
  -2   3  -6      43164.48      42281.15       975.57 o
  -1   3  -6       4534.84       4862.37       104.53 o
   0   3  -6         25.12         71.26        19.22 o
   1   3  -6      13914.16      14555.90       252.30 o
   2   3  -6      29575.70      29394.58       553.97 o
   3   3  -6      17386.02      17320.19       361.46 o
  -3   4  -6      13127.35      13065.28       304.47 o
  -2   4  -6       1120.27       1203.96        48.79 o
  -1   4  -6      24981.97      24782.31       474.13 o
   0   4  -6       7078.06       7227.50       147.45 o
   1   4  -6      15942.22      15957.92       321.47 o
   2   4  -6       1517.30       1514.66        58.23 o
   3   4  -6      37448.91      35845.75      1101.98 o
   4   4  -6       3403.47       3248.12       102.25 o
  -4   5  -6       1440.13       1341.60        86.50 o
  -3   5  -6      28898.74      27733.57       601.76 o
  -2   5  -6       2087.15       2101.61        74.37 o
  -1   5  -6       9793.69       9954.50       225.49 o
   0   5  -6       9698.60       9632.06       220.22 o
   1   5  -6       2948.31       2905.35        88.25 o
   2   5  -6       2854.80       2876.73       122.41 o
   3   5  -6      69802.03      68622.70      2734.93 o
   4   5  -6       1036.05       1182.61       158.07 o
   5   5  -6      28597.48      28280.87       759.38 o
  -5   6  -6        470.47        478.48        78.95 o
  -4   6  -6      15918.62      14963.99       457.22 o
  -3   6  -6       4486.87       4611.78       197.11 o
  -2   6  -6       1681.29       1625.97        88.85 o
  -1   6  -6      33560.63      32261.02       840.60 o
   0   6  -6      10017.35       9942.76       255.10 o
   1   6  -6       1128.87       1221.84        86.83 o
   2   6  -6        974.91        932.69        86.78 o
   3   6  -6       8094.64       7719.30       300.35 o
   4   6  -6       2300.67       2295.24       175.70 o
   5   6  -6        104.71        206.91       109.44 o
   6   6  -6       2030.17       1812.16       161.83 o
  -6   7  -6        165.28        173.13       162.42 o
  -5   7  -6       4120.20       3805.23       206.92 o
  -4   7  -6       3243.55       3024.92       172.04 o
  -3   7  -6        830.95        831.11       109.62 o
  -2   7  -6       9116.52       8928.39       278.69 o
  -1   7  -6       4006.91       4075.12       151.75 o
   0   7  -6       4496.00       4464.49       205.19 o
   1   7  -6       2011.59       1913.42       113.26 o
   2   7  -6       1732.20       1710.10       116.05 o
   3   7  -6      17209.50      16769.08       503.63 o
   4   7  -6       1416.36       1394.95       130.57 o
   5   7  -6       2008.25       1904.42       143.29 o
   6   7  -6       1877.56       1901.49       146.55 o
   7   7  -6       4285.24       4040.78       301.86 o
  -7   8  -6       1926.97       1680.18       245.95 o
  -6   8  -6       3549.23       3335.61       277.14 o
  -5   8  -6       3193.41       2820.40       246.91 o
  -4   8  -6      11024.25      10529.83       397.72 o
  -3   8  -6       5092.17       4847.94       224.58 o
  -2   8  -6        565.92        537.64        86.09 o
  -1   8  -6       1849.90       1827.89       192.31 o
   0   8  -6       3452.27       3296.60       191.21 o
   1   8  -6       7035.10       6555.76       287.53 o
   2   8  -6      10793.72      10477.11       340.16 o
   3   8  -6       1357.99       1608.09       129.43 o
   4   8  -6        485.90        702.48       126.30 o
   5   8  -6       3523.07       3312.52       188.88 o
   6   8  -6        325.23        282.49       143.19 o
   7   8  -6         76.81         51.24       205.57 o
  -6   9  -6        336.84        372.03       421.63 o
  -5   9  -6       1670.32       1869.36       211.08 o
  -4   9  -6       7861.82       7796.81       320.09 o
  -3   9  -6       3398.31       3512.99       271.28 o
  -2   9  -6       2001.12       2019.03       230.28 o
  -1   9  -6       6401.51       6180.78       503.02 o
   0   9  -6       2392.36       2453.76       173.51 o
   1   9  -6       6054.65       6398.77       280.85 o
   2   9  -6        751.45        603.25       141.31 o
   3   9  -6       1569.13       1569.37       146.80 o
   4   9  -6       2069.82       2162.58       183.64 o
   5   9  -6         87.26         89.32       135.56 o
   6   9  -6       4491.59       4719.48       593.82 o
  -4  10  -6        428.83        488.48       218.58 o
  -3  10  -6       4282.78       4317.89       327.16 o
  -2  10  -6       4873.50       4764.01       341.18 o
  -1  10  -6         65.12        210.83       181.46 o
   0  10  -6       1161.46       1074.07       157.80 o
   1  10  -6       2121.15       2335.01       202.09 o
   2  10  -6        166.23        152.19       149.85 o
   3  10  -6        983.79       1027.00       194.09 o
   4  10  -6       1507.45       1577.19       414.21 o
   0   1  -5        282.11        332.88        21.36 o
  -1   2  -5      40750.38      41531.98       818.19 o
   0   2  -5      87281.64      88745.35      1737.67 o
   1   2  -5      15308.31      15847.52       316.88 o
   2   2  -5       6217.88       5947.00       149.80 o
  -2   3  -5       2178.38       2289.30        65.74 o
  -1   3  -5      17762.64      18164.00       362.45 o
   0   3  -5       3260.72       3415.17        76.22 o
   1   3  -5       4159.21       4368.85        97.24 o
   2   3  -5       7805.22       7934.09       157.54 o
   3   3  -5       5478.60       5491.29       128.75 o
  -3   4  -5      10307.46      10228.50       232.82 o
  -2   4  -5      11185.11      11211.28       249.56 o
  -1   4  -5      79745.60      79544.62      1686.82 o
   0   4  -5       8890.51       9317.34       169.30 o
   1   4  -5      36139.82      35173.73       757.10 o
   2   4  -5       5142.97       5139.30       148.83 o
   3   4  -5      13790.78      13804.55       405.51 o
   4   4  -5        188.10        242.19        55.88 o
  -4   5  -5        513.80        620.29       124.45 o
  -3   5  -5       5108.75       5060.80       144.54 o
  -2   5  -5      26629.19      26354.92       628.42 o
  -1   5  -5      10973.97      11015.01       251.69 o
   0   5  -5      22195.77      22101.33       449.26 o
   1   5  -5       3651.49       3824.98       138.54 o
   2   5  -5       1964.42       2004.82       278.04 o
   3   5  -5       4301.11       4518.18       247.54 o
   4   5  -5        821.47        799.57       112.82 o
   5   5  -5       1385.77       1619.54       179.93 o
  -5   6  -5          4.26          0.83        67.18 o
  -4   6  -5      14912.51      14670.59       410.23 o
  -3   6  -5       2297.38       2187.19       106.98 o
  -2   6  -5       9357.90       8827.45       261.72 o
  -1   6  -5      51904.15      50570.11      1348.64 o
   0   6  -5       9041.55       8963.34       239.10 o
   1   6  -5      24284.64      24414.46       665.80 o
   2   6  -5        357.66        429.67        86.45 o
   3   6  -5        761.63        665.39        98.63 o
   4   6  -5         58.01        235.04       101.90 o
   5   6  -5       5280.74       5099.60       241.98 o
   6   6  -5      12368.33      11944.27       444.76 o
  -6   7  -5       6901.07       6558.85       383.01 o
  -5   7  -5      10737.28       9253.34       355.66 o
  -4   7  -5       4947.75       4657.02       212.01 o
  -3   7  -5      21919.48      20689.93       662.55 o
  -2   7  -5        667.48        737.01        73.12 o
  -1   7  -5       9007.10       8731.75       270.07 o
   0   7  -5       3320.47       2941.94       169.19 o
   1   7  -5        492.01        439.73        83.92 o
   2   7  -5        735.69        762.95        95.71 o
   3   7  -5       1846.58       1905.94       139.18 o
   4   7  -5       1869.21       1955.39       175.61 o
   5   7  -5       2283.31       2302.70       175.81 o
   6   7  -5        332.40        299.01       139.08 o
   7   7  -5        255.49        135.38       186.22 o
  -7   8  -5        175.30         61.71       198.34 o
  -6   8  -5       1349.46       1479.44       223.38 o
  -5   8  -5       4115.66       3703.42       288.96 o
  -4   8  -5       3974.45       3825.02       202.19 o
  -3   8  -5       4082.79       3958.34       204.69 o
  -2   8  -5      11056.13      10919.23       375.89 o
  -1   8  -5       7095.58       6712.47       272.48 o
   0   8  -5       8373.01       7966.86       311.09 o
   1   8  -5        795.38        728.59       105.65 o
   2   8  -5       1612.82       1603.71       125.34 o
   3   8  -5       4208.96       4182.46       197.22 o
   4   8  -5       3561.84       3586.85       207.39 o
   5   8  -5        358.86        357.97       120.39 o
   6   8  -5       1715.74       1923.82       157.13 o
   7   8  -5        760.65        710.73       222.08 o
  -6   9  -5        716.63        306.10       185.13 o
  -5   9  -5        723.66        702.93       164.97 o
  -4   9  -5       4200.98       4157.70       224.15 o
  -3   9  -5        990.27       1006.00       181.31 o
  -2   9  -5       2387.94       2488.54       235.26 o
  -1   9  -5       5643.49       6022.28       354.43 o
   0   9  -5       1831.68       1753.72       155.34 o
   1   9  -5       3922.29       3737.02       217.21 o
   2   9  -5       5668.76       5462.05       234.93 o
   3   9  -5       3379.75       3580.20       190.54 o
   4   9  -5      19700.31      19558.20       685.97 o
   5   9  -5       3813.70       3741.38       257.48 o
   6   9  -5       6654.28       6747.79       293.07 o
  -4  10  -5       1226.70       1151.02       215.47 o
  -3  10  -5       1667.33       1439.92       224.46 o
  -2  10  -5       5009.02       4995.30       334.27 o
  -1  10  -5       2325.78       1828.77       232.71 o
   0  10  -5       3765.23       3580.07       222.27 o
   1  10  -5       1690.75       1576.62       204.77 o
   2  10  -5       3254.95       3295.22       220.32 o
   3  10  -5       1053.31       1069.36       199.96 o
   4  10  -5        109.23         49.24       181.83 o
   0   1  -4       1053.43       1060.99        55.32 o
   1   1  -4       2585.40       2768.74        66.37 o
  -1   2  -4      45240.09      45172.63      1100.14 o
   0   2  -4      50075.83      51197.87      1105.19 o
   1   2  -4      23998.96      23554.54       459.35 o
   2   2  -4      44733.70      44613.25       901.94 o
  -2   3  -4      30003.50      30656.03       640.44 o
  -1   3  -4      16637.19      16574.96       327.52 o
   0   3  -4      17934.32      18980.37       329.68 o
   1   3  -4       2243.04       2298.97        63.45 o
   2   3  -4      12771.72      13370.19       298.74 o
   3   3  -4      44667.40      46264.16      1039.27 o
  -3   4  -4       3629.34       3628.55        96.65 o
  -2   4  -4      24253.62      24100.84       480.49 o
  -1   4  -4       8899.28       9051.14       206.17 o
   0   4  -4       1356.60       1382.65        42.47 o
   1   4  -4      12703.33      12430.02       298.44 o
   2   4  -4       6119.21       6317.84       230.47 o
   3   4  -4       7808.24       7899.69       220.17 o
   4   4  -4       1627.70       1425.30       214.26 o
  -4   5  -4       1248.70       1238.56        81.99 o
  -3   5  -4        734.12        732.84        55.64 o
  -2   5  -4      11387.85      11102.44       280.15 o
  -1   5  -4        540.31        665.32        40.81 o
   0   5  -4       3622.01       3596.67        87.20 o
   1   5  -4       8352.69       8222.59       295.52 o
   2   5  -4      15558.22      15379.66       508.29 o
   3   5  -4      21279.34      20827.19       865.78 o
   4   5  -4        403.31        547.95        99.75 o
   5   5  -4       7030.05       6817.78       273.16 o
  -5   6  -4       1546.25       1589.14       100.93 o
  -4   6  -4       2978.03       2862.93       128.82 o
  -3   6  -4       7172.67       6755.43       218.65 o
  -2   6  -4       2941.29       2912.64       128.11 o
  -1   6  -4      25243.37      24688.84       658.67 o
   0   6  -4      12508.53      12641.34       360.88 o
   1   6  -4     144764.66     138562.94      4335.69 o
   2   6  -4        629.87        457.47        89.60 o
   3   6  -4       3683.77       3675.07       188.34 o
   4   6  -4       4299.69       4285.55       235.44 o
   5   6  -4        113.10        129.25        98.66 o
   6   6  -4       3412.55       3256.70       286.31 o
  -6   7  -4       3108.83       3058.87       244.55 o
  -5   7  -4        601.02        550.54        96.16 o
  -4   7  -4       7393.62       6875.63       359.00 o
  -3   7  -4         94.96        137.49        81.21 o
  -2   7  -4       1819.70       1806.64       101.78 o
  -1   7  -4        784.93        794.41        60.41 o
   0   7  -4       7610.14       7428.37       244.72 o
   1   7  -4        728.21        832.33        88.37 o
   2   7  -4      11850.39      11698.62       415.13 o
   3   7  -4       4539.91       4399.22       223.82 o
   4   7  -4        718.42        804.43       138.62 o
   5   7  -4      11478.39      11008.08       412.31 o
   6   7  -4       6139.42       5869.16       285.53 o
   7   7  -4       3567.91       3225.93       277.14 o
  -7   8  -4       8904.08       7997.50       463.66 o
  -6   8  -4        582.60        598.81       190.44 o
  -5   8  -4      12909.72      12102.73       589.68 o
  -4   8  -4        844.07       1103.86       120.03 o
  -3   8  -4        409.03        423.27        91.22 o
  -2   8  -4       2163.19       2144.29       125.06 o
  -1   8  -4        433.19        475.92       109.06 o
   0   8  -4       1750.47       1533.91       133.48 o
   1   8  -4       3535.04       3462.18       173.79 o
   2   8  -4       5063.50       4877.90       213.39 o
   3   8  -4       4070.15       4158.33       200.19 o
   4   8  -4       4212.95       4406.09       285.83 o
   5   8  -4       1826.72       1881.48       181.29 o
   6   8  -4       1536.43       1520.83       182.83 o
   7   8  -4       6607.53       6249.72       407.38 o
  -6   9  -4      10871.92       9696.02       524.42 o
  -5   9  -4       1685.10       1662.42       271.53 o
  -4   9  -4         56.93        130.25       108.27 o
  -3   9  -4        670.02        485.63       173.54 o
  -2   9  -4       2437.69       2040.34       327.61 o
  -1   9  -4       1443.78       1638.95       148.04 o
   0   9  -4       1419.67       1267.97       150.18 o
   1   9  -4       1073.99       1261.22       149.73 o
   2   9  -4       3643.67       3410.17       181.04 o
   3   9  -4       6480.09       6736.76       262.76 o
   4   9  -4        280.06        472.27       139.98 o
   5   9  -4       1591.30       1655.83       210.95 o
   6   9  -4        301.46        349.30       149.39 o
  -4  10  -4       1424.56       1552.32       223.48 o
  -3  10  -4       1398.95       1248.19       212.72 o
  -2  10  -4       1562.74       1391.57       215.66 o
  -1  10  -4       2791.96       2516.25       260.88 o
   0  10  -4       6133.89       6095.98       310.28 o
   1  10  -4        425.80        333.95       141.88 o
   2  10  -4      10497.57       9835.69       406.62 o
   3  10  -4       1315.60       1390.32       176.88 o
   4  10  -4         30.86        112.97       159.09 o
   0   1  -3        150.77        153.32        25.40 o
   1   1  -3       1945.45       2142.02        51.15 o
  -1   2  -3      54764.55      55484.06      1052.20 o
   0   2  -3      68440.24      70176.72      1185.34 o
   1   2  -3       6369.36       6060.57       118.50 o
   2   2  -3      20359.55      20979.84       431.87 o
  -2   3  -3       5705.43       5653.13       135.64 o
  -1   3  -3       6730.46       6883.92       159.25 o
   0   3  -3      18195.83      18715.68       368.90 o
   1   3  -3       8681.33       8495.43       216.33 o
   2   3  -3       4694.07       5020.54       171.82 o
   3   3  -3       8709.32       8906.58       212.69 o
  -3   4  -3       7560.04       7646.98       170.81 o
  -2   4  -3       2976.52       3039.39        98.21 o
  -1   4  -3      93544.90      90689.93      2102.58 o
   0   4  -3      12216.81      12141.20       294.74 o
   1   4  -3      42179.24      40941.62      1457.78 o
   2   4  -3       2106.46       2274.59       136.29 o
   3   4  -3       7637.49       7568.26       296.43 o
   4   4  -3       6856.84       6506.23       171.33 o
  -4   5  -3        193.28        227.52        58.13 o
  -3   5  -3      19175.88      18684.82       447.00 o
  -2   5  -3       7117.90       6951.76       199.99 o
  -1   5  -3       3772.36       3724.28        93.00 o
   0   5  -3       3688.25       3789.46        88.44 o
   1   5  -3       2108.15       2105.90       141.62 o
   2   5  -3       6727.27       6517.76       238.46 o
   3   5  -3        363.73        426.52        76.48 o
   4   5  -3        826.21        825.28       105.29 o
   5   5  -3       3339.72       3203.74       172.22 o
  -5   6  -3        289.54        278.77       103.07 o
  -4   6  -3       9688.71       9402.68       306.62 o
  -3   6  -3       1462.15       1390.73        74.36 o
  -2   6  -3      10215.70       9798.37       297.55 o
  -1   6  -3      47846.74      46231.32      1233.30 o
   0   6  -3       2993.56       2835.27       129.69 o
   1   6  -3      14130.93      14009.37       465.13 o
   2   6  -3        952.18       1083.51       159.25 o
   3   6  -3        564.55        654.96        95.61 o
   4   6  -3       4655.43       4738.42       255.21 o
   5   6  -3       3380.52       3245.06       186.85 o
   6   6  -3       4427.10       4209.21       226.55 o
  -6   7  -3       5472.09       4862.23       319.48 o
  -5   7  -3      10303.26       9312.97       462.73 o
  -4   7  -3       3957.10       3800.10       186.48 o
  -3   7  -3      20635.53      19597.22       672.03 o
  -2   7  -3       1561.22       1710.94       101.84 o
  -1   7  -3       5916.70       5593.15       236.91 o
   0   7  -3       2839.87       2727.47       137.78 o
   1   7  -3        386.95        387.79        85.07 o
   2   7  -3       4604.21       4407.04       213.44 o
   3   7  -3       1206.15       1235.95       125.63 o
   4   7  -3         89.03         36.30       129.26 o
   5   7  -3        538.35        545.11       133.21 o
   6   7  -3       2606.64       2747.28       195.42 o
   7   7  -3       1687.60       1569.64       224.38 o
  -7   8  -3        138.61        -44.18       193.76 o
  -6   8  -3        172.12        128.19       171.08 o
  -5   8  -3       4221.49       4080.78       279.93 o
  -4   8  -3        104.67        165.46        95.86 o
  -3   8  -3       3938.54       4032.08       185.67 o
  -2   8  -3       9485.38       9302.60       407.89 o
  -1   8  -3      15639.31      15038.42       533.44 o
   0   8  -3       4533.06       4065.58       237.88 o
   1   8  -3        675.20        699.28       103.77 o
   2   8  -3       4318.43       4212.20       191.68 o
   3   8  -3       6116.53       5744.23       271.77 o
   4   8  -3       4692.51       4585.77       272.74 o
   5   8  -3        585.42        542.80       145.84 o
   6   8  -3        696.83        786.78       158.92 o
   7   8  -3       2909.60       2747.48       280.33 o
  -6   9  -3       6020.96       5567.05       376.28 o
  -5   9  -3       1716.01       1789.72       206.21 o
  -4   9  -3       4686.37       4277.96       214.87 o
  -3   9  -3       1258.31       1272.32       193.05 o
  -2   9  -3       3827.07       3475.32       258.54 o
  -1   9  -3       4280.43       4133.66       226.16 o
   0   9  -3        858.56        709.10       128.50 o
   1   9  -3       4705.34       4875.93       215.03 o
   2   9  -3       7221.78       6909.60       271.75 o
   3   9  -3      14976.56      15284.15       480.05 o
   4   9  -3      16350.85      16372.05       567.90 o
   5   9  -3       1879.63       2171.62       170.64 o
   6   9  -3       7748.36       7894.63       317.47 o
  -4  10  -3        180.85         79.55       184.64 o
  -3  10  -3       1053.25        861.02       200.52 o
  -2  10  -3       1499.80       1274.64       212.74 o
  -1  10  -3       1877.05       1532.75       228.50 o
   0  10  -3       3456.63       3057.67       207.32 o
   1  10  -3        251.91        152.11       148.26 o
   2  10  -3      10242.16      10704.50       460.29 o
   3  10  -3       1024.65        959.18       154.40 o
   4  10  -3        253.30        134.53       159.80 o
   1   1  -2       4172.17       4379.23       105.43 o
  -1   2  -2       9941.84      10612.02       229.33 o
   0   2  -2      96846.39      98519.88      2050.40 o
   1   2  -2      48450.60      48841.55      1003.84 o
   2   2  -2      14835.42      15014.02       376.18 o
  -2   3  -2      20347.82      20268.46       426.28 o
  -1   3  -2      16052.15      16422.25       356.19 o
   0   3  -2       1171.86       1188.29        41.90 o
   1   3  -2       8311.92       8432.93       272.21 o
   2   3  -2      11659.01      12322.60       311.56 o
   3   3  -2      37824.43      37399.53      1010.81 o
  -3   4  -2      22873.72      22631.85       494.58 o
  -2   4  -2       7559.64       7355.67       206.51 o
  -1   4  -2      13974.48      13738.52       285.71 o
   0   4  -2        592.75        580.56        27.61 o
   1   4  -2      25725.82      25488.93       794.85 o
   2   4  -2        668.73        635.94        65.46 o
   3   4  -2      49511.33      48765.11      1755.52 o
   4   4  -2       1732.66       1706.90        64.42 o
  -4   5  -2        993.82        909.75        69.89 o
  -3   5  -2      54188.29      52013.92      1218.28 o
  -2   5  -2       2185.93       2131.78        83.59 o
  -1   5  -2       5425.05       5472.21       126.21 o
   0   5  -2       4401.55       4372.57       144.60 o
   1   5  -2       1514.05       1633.83        96.36 o
   2   5  -2      25680.39      25058.97       807.93 o
   3   5  -2      52530.57      51351.32      1592.97 o
   4   5  -2        816.34        805.68       112.95 o
   5   5  -2      33597.38      31489.97      1001.22 o
  -5   6  -2        435.17        453.41       108.23 o
  -4   6  -2        388.60        332.41        67.63 o
  -3   6  -2      20614.78      19549.25       485.32 o
  -2   6  -2       1315.11       1385.21        82.47 o
  -1   6  -2      35012.06      34789.31       758.09 o
   0   6  -2       3664.49       3481.05       161.84 o
   1   6  -2       5016.37       5021.97       212.03 o
   2   6  -2       2218.94       2045.11       125.93 o
   3   6  -2       5256.20       5238.46       269.95 o
   4   6  -2       2197.29       2048.10       159.21 o
   5   6  -2       1688.75       1716.11       141.08 o
   6   6  -2       4723.07       4324.96       220.26 o
  -6   7  -2       3209.03       3065.38       242.77 o
  -5   7  -2       2773.88       2675.07       209.80 o
  -4   7  -2       1131.95       1126.62       123.68 o
  -3   7  -2       1254.84       1307.63       103.06 o
  -2   7  -2      19637.70      19205.22       525.68 o
  -1   7  -2       1538.06       1425.47       102.24 o
   0   7  -2        767.83        834.00        86.16 o
   1   7  -2       1888.05       1879.54       131.55 o
   2   7  -2      10054.34      10078.89       352.75 o
   3   7  -2       8990.35       8496.46       324.21 o
   4   7  -2        141.80        225.00       131.30 o
   5   7  -2       5847.25       5387.92       414.56 o
   6   7  -2       6102.56       5495.81       452.91 o
   7   7  -2       8445.09       7802.55       437.70 o
  -7   8  -2        113.78       -107.19       179.26 o
  -6   8  -2       2045.85       1949.38       219.92 o
  -5   8  -2       1833.71       1964.18       274.69 o
  -4   8  -2       7219.25       7025.93       291.12 o
  -3   8  -2       7666.64       7458.05       297.31 o
  -2   8  -2        992.56        972.08       157.66 o
  -1   8  -2        679.51        604.16       116.29 o
   0   8  -2       3022.01       2916.34       146.23 o
   1   8  -2      15902.59      15828.09       460.17 o
   2   8  -2       5194.40       5528.24       266.60 o
   3   8  -2       3522.73       3548.06       201.40 o
   4   8  -2       1646.74       1707.53       192.01 o
   5   8  -2       4277.87       4055.85       299.29 o
   6   8  -2        571.32        540.00       154.48 o
   7   8  -2         39.30        154.60       201.36 o
  -6   9  -2       2213.70       2280.11       254.55 o
  -5   9  -2       1344.18       1365.69       297.84 o
  -4   9  -2      11262.00      11143.88       404.71 o
  -3   9  -2       6397.02       6173.27       358.77 o
  -2   9  -2        280.04        170.22       157.72 o
  -1   9  -2       8708.81       8283.24       354.47 o
   0   9  -2        166.04         55.60       126.33 o
   1   9  -2       2115.13       2118.54       147.93 o
   2   9  -2       1822.64       1949.39       148.99 o
   3   9  -2       1991.35       2231.64       156.51 o
   4   9  -2       2734.70       2395.84       227.09 o
   5   9  -2         64.02         47.48       155.44 o
   6   9  -2       1935.51       1978.37       315.61 o
  -4  10  -2        587.54        357.93       191.44 o
  -3  10  -2       1834.96       1683.57       266.90 o
  -2  10  -2        665.85        604.95       201.78 o
  -1  10  -2         11.47        -92.61       177.17 o
   0  10  -2       3013.80       3164.36       217.60 o
   1  10  -2       1254.01       1067.42       171.24 o
   2  10  -2        227.27        138.45       126.42 o
   3  10  -2        622.72        515.51       146.64 o
   4  10  -2       2585.19       2512.46       205.30 o
   0   1  -1         70.18         12.44         6.48 o
   1   1  -1        758.08        665.38        41.80 o
  -1   2  -1      25654.54      26694.97       521.95 o
   0   2  -1      32365.96      32374.56       779.94 o
   1   2  -1      47964.11      46473.80      2393.97 o
   2   2  -1      44574.93      44507.89      1009.49 o
  -2   3  -1       4052.07       4034.05       137.04 o
  -1   3  -1       2231.23       2415.75        63.95 o
   0   3  -1       9918.48      10604.88       264.61 o
   1   3  -1       4906.66       5162.56       226.83 o
   2   3  -1      31055.14      30335.28       785.36 o
   3   3  -1      41789.08      41240.48      1134.50 o
  -3   4  -1      22426.32      22029.95       480.94 o
  -2   4  -1        669.36        667.64        41.06 o
  -1   4  -1      22480.31      22306.08       472.62 o
   0   4  -1      11391.52      11424.78       268.97 o
   1   4  -1      77556.31      73636.46      2658.81 o
   2   4  -1      16521.26      16543.34       570.93 o
   3   4  -1       7054.93       6647.11       298.56 o
   4   4  -1      12815.27      12387.65       329.94 o
  -4   5  -1       1286.97       1111.90        73.65 o
  -3   5  -1      33900.10      32628.60       770.63 o
  -2   5  -1       4590.88       4422.12       138.52 o
  -1   5  -1       2909.30       2858.37       104.26 o
   0   5  -1       4721.57       4580.95       185.89 o
   1   5  -1        375.64        413.02        63.59 o
   2   5  -1        775.10        685.87        76.32 o
   3   5  -1       7474.33       7265.71       281.91 o
   4   5  -1       5191.09       4936.08       245.67 o
   5   5  -1      33463.72      31200.48       964.49 o
  -5   6  -1        810.08        742.51       112.74 o
  -4   6  -1       1268.45       1379.98        90.05 o
  -3   6  -1       8084.66       7721.85       206.53 o
  -2   6  -1        375.21        431.78        51.11 o
  -1   6  -1        481.69        526.31        39.27 o
   0   6  -1       1705.04       1702.78       112.85 o
   1   6  -1      22251.53      21412.93       703.75 o
   2   6  -1       9573.86       9365.91       337.61 o
   3   6  -1      19435.70      18937.23       613.12 o
   4   6  -1      10939.09      10820.84       443.87 o
   5   6  -1       1562.64       1374.62       128.72 o
   6   6  -1       3288.47       3247.91       210.29 o
  -6   7  -1       4223.65       3667.94       555.05 o
  -5   7  -1       5036.74       4499.85       290.70 o
  -4   7  -1       1494.14       1591.24       115.31 o
  -3   7  -1       8226.52       7764.91       295.91 o
  -2   7  -1        137.14        125.51        58.36 o
  -1   7  -1       1856.31       1760.67       111.59 o
   0   7  -1       3331.99       3298.93       177.36 o
   1   7  -1      10095.33      10315.72       368.89 o
   2   7  -1       1319.25       1487.88       127.02 o
   3   7  -1      14628.59      13913.67       498.06 o
   4   7  -1       7661.35       7856.73       758.05 o
   5   7  -1      15875.58      14690.82      1156.11 o
   6   7  -1       2156.80       2370.57       230.92 o
   7   7  -1       3326.58       2752.90       361.97 o
  -7   8  -1       3587.87       3047.48       417.92 o
  -6   8  -1       4734.54       4309.65       514.72 o
  -5   8  -1        520.67        596.39       151.97 o
  -4   8  -1       1497.33       1571.15       121.14 o
  -3   8  -1       4890.64       4966.55       235.48 o
  -2   8  -1       2273.52       2163.62       194.70 o
  -1   8  -1        588.10        495.85       110.14 o
   0   8  -1       2519.21       2405.73       134.86 o
   1   8  -1       1807.30       1918.90       147.24 o
   2   8  -1       4117.42       3956.52       217.75 o
   3   8  -1         27.68         78.89       122.40 o
   4   8  -1       1110.89       1061.25       160.95 o
   5   8  -1        662.02        500.78       141.78 o
   6   8  -1       1679.73       1755.00       178.31 o
   7   8  -1       3527.24       2753.97       386.83 o
  -6   9  -1       1828.26       1620.78       215.33 o
  -5   9  -1       1176.41       1387.29       181.21 o
  -4   9  -1       2160.68       1708.05       304.23 o
  -3   9  -1       5552.45       5295.88       327.47 o
  -2   9  -1       2460.20       2213.49       222.91 o
  -1   9  -1       3383.51       3241.03       196.18 o
   0   9  -1        677.44        743.83       114.38 o
   1   9  -1       9696.32       9465.91       324.62 o
   2   9  -1       1092.74       1237.68       128.17 o
   3   9  -1       1271.90       1211.08       159.56 o
   4   9  -1        434.59        407.67       165.43 o
   5   9  -1       1076.33        836.34       169.81 o
   6   9  -1        559.57        324.17       166.58 o
  -4  10  -1       1705.87       2128.78       456.17 o
  -3  10  -1       1507.94       1273.51       212.74 o
  -2  10  -1       5747.58       5686.67       364.15 o
  -1  10  -1        274.78        159.98       190.66 o
   0  10  -1       7846.35       7205.47       336.69 o
   1  10  -1        939.52        982.53       144.15 o
   2  10  -1       1178.74       1297.84       146.88 o
   3  10  -1       1552.72       1561.57       161.23 o
   4  10  -1         44.89         22.91       151.92 o
   0   1   0          2.16          0.13         1.85 o
   1   1   0      14213.97      13598.66       519.50 o
  -1   2   0       3301.32       3328.47        78.66 o
   0   2   0      98964.81      97857.68      2752.05 o
   1   2   0      38467.69      37022.59       972.91 o
   2   2   0         81.67        102.98        21.22 o
  -2   3   0      25153.27      25862.99       557.57 o
  -1   3   0        279.69        264.87        18.72 o
   0   3   0       1954.78       2456.49        66.11 o
   1   3   0       1522.20       1556.08        79.18 o
   2   3   0      20682.11      20376.97       486.84 o
   3   3   0      29352.79      29734.79       777.24 o
  -3   4   0      15141.27      14431.60       323.13 o
  -2   4   0       1659.28       1767.73        89.78 o
  -1   4   0      10896.88      10871.82       244.34 o
   0   4   0       2186.93       2280.42        95.58 o
   1   4   0      16224.14      16105.79       516.10 o
   2   4   0         11.27         73.78        54.11 o
   3   4   0        310.54        341.83        43.04 o
   4   4   0       6120.27       6086.07       228.99 o
  -4   5   0      10507.75       9931.58       296.86 o
  -3   5   0       1266.25       1200.61        62.76 o
  -2   5   0       5763.87       5842.66       163.21 o
  -1   5   0       4475.09       4358.86       126.33 o
   0   5   0       9943.61       9774.89       281.13 o
   1   5   0        967.92        908.33        76.34 o
   2   5   0        372.08        345.42        70.41 o
   3   5   0         31.74        134.81        72.97 o
   4   5   0        536.72        403.68        92.72 o
   5   5   0      13999.79      13205.04       625.36 o
  -5   6   0       4268.03       3997.25       204.60 o
  -4   6   0       4567.26       4351.22       197.76 o
  -3   6   0       1583.10       1590.58        77.80 o
  -2   6   0      13361.09      12410.08       316.35 o
  -1   6   0       9407.57       9215.83       238.83 o
   0   6   0       1111.85        988.45        89.59 o
   1   6   0        249.79        228.52        75.94 o
   2   6   0        106.39        163.91        76.62 o
   3   6   0       8276.10       7916.39       314.80 o
   4   6   0       7203.52       6623.36       314.25 o
   5   6   0       1637.44       1633.63       172.43 o
   6   6   0       6811.27       6814.25       388.17 o
  -6   7   0       1649.85       1264.83       185.38 o
  -5   7   0      28256.65      24982.61      1030.45 o
  -4   7   0       6430.99       6125.44       248.72 o
  -3   7   0       2049.70       2223.89       131.32 o
  -2   7   0       2458.67       2332.23       108.51 o
  -1   7   0       9780.77       9312.55       292.06 o
   0   7   0      11102.27      10542.17       375.69 o
   1   7   0        635.65        677.61       101.12 o
   2   7   0       2256.45       2209.33       141.54 o
   3   7   0      14916.43      14585.02       509.73 o
   4   7   0       7357.53       7377.67       360.56 o
   5   7   0       1639.64       1688.38       270.66 o
   6   7   0       1470.92       1460.50       231.61 o
   7   7   0        692.25        532.86       189.90 o
  -7   8   0        140.04        168.60       187.74 o
  -6   8   0       5666.22       5224.67       661.34 o
  -5   8   0         37.96        -28.58       135.28 o
  -4   8   0       1326.72       1450.98       120.03 o
  -3   8   0       4019.56       3782.82       181.90 o
  -2   8   0      12153.22      11020.16       512.79 o
  -1   8   0      24325.59      23095.07       651.06 o
   0   8   0      30738.19      29180.94       810.70 o
   1   8   0      19773.75      19006.67       643.03 o
   2   8   0      10972.30      10630.67       399.01 o
   3   8   0       2213.80       2356.39       165.25 o
   4   8   0        928.91        770.12       159.71 o
   5   8   0      15510.41      14593.00      1083.23 o
   6   8   0       6005.87       5829.19       295.77 o
   7   8   0       5219.99       4999.52       430.84 o
  -6   9   0        368.86        141.50       232.52 o
  -5   9   0        411.11        410.66       152.24 o
  -4   9   0       2859.35       2974.28       235.75 o
  -3   9   0         84.13         93.24       158.69 o
  -2   9   0      10271.15       9742.39       483.00 o
  -1   9   0         82.14         52.88       120.68 o
   0   9   0          3.60        -65.37       109.08 o
   1   9   0        484.05        542.22       112.92 o
   2   9   0        594.20        643.40       147.43 o
   3   9   0        977.68        809.11       148.50 o
   4   9   0        891.05        877.62       220.21 o
   5   9   0       2720.51       2892.49       212.49 o
   6   9   0       6215.07       5923.38       664.75 o
  -4  10   0         64.29       -223.18       390.56 o
  -3  10   0       6281.33       6308.53       391.16 o
  -2  10   0       2966.38       3064.50       274.51 o
  -1  10   0       3667.79       3472.91       281.82 o
   0  10   0       5221.70       5178.08       275.38 o
   1  10   0        107.53        -98.24       120.64 o
   2  10   0        596.66        470.94       133.54 o
   3  10   0       5301.28       5355.33       255.43 o
   4  10   0        270.14        204.71       225.81 o
   1   1   1        625.54        525.36        36.78 o
  -1   2   1      26916.86      26623.36       627.93 o
   0   2   1      33528.95      34182.30       714.01 o
   1   2   1      47783.44      48167.81      1220.90 o
   2   2   1      43102.99      42459.96      1125.31 o
  -2   3   1       4190.74       4163.92        93.19 o
  -1   3   1       2690.95       2884.96        64.07 o
   0   3   1      10610.31      11483.44       338.87 o
   1   3   1       5296.31       5634.49       159.59 o
   2   3   1      29408.65      28766.60       695.42 o
   3   3   1      45481.64      45956.92      1020.30 o
  -3   4   1      22652.60      21828.58       480.36 o
  -2   4   1        498.07        542.48        42.95 o
  -1   4   1      21681.51      21032.17       470.13 o
   0   4   1      11282.58      10992.94       313.24 o
   1   4   1      76124.43      72715.27      2307.56 o
   2   4   1      19605.96      19433.71       576.88 o
   3   4   1       7611.54       7188.48       235.09 o
   4   4   1      15210.50      14471.40       380.58 o
  -4   5   1       1147.94       1057.74        79.28 o
  -3   5   1      32036.24      31629.03       768.47 o
  -2   5   1       5287.76       5175.04       127.81 o
  -1   5   1       2982.03       2960.88        93.65 o
   0   5   1       3918.36       3798.58       140.28 o
   1   5   1        343.27        312.81        63.25 o
   2   5   1        521.78        607.63        72.12 o
   3   5   1       8297.17       8214.50       284.60 o
   4   5   1       5297.37       5053.12       247.90 o
   5   5   1      32285.81      29006.60      1793.43 o
  -5   6   1        713.30        682.11       110.46 o
  -4   6   1       1345.89       1367.71       105.97 o
  -3   6   1       7386.41       6889.07       204.35 o
  -2   6   1        345.32        404.89        45.13 o
  -1   6   1        383.18        407.09        42.88 o
   0   6   1       2035.78       1906.67       111.41 o
   1   6   1      22364.59      22214.16       704.72 o
   2   6   1       9282.90       9399.16       395.78 o
   3   6   1      19340.66      18117.33       611.07 o
   4   6   1       9738.22       9587.80       856.91 o
   5   6   1       1651.40       1623.75       136.55 o
   6   6   1       3640.49       3419.01       353.78 o
  -6   7   1       4349.53       3993.23       286.41 o
  -5   7   1       5222.18       4851.91       571.15 o
  -4   7   1       1318.57       1371.99       107.82 o
  -3   7   1       7449.91       7070.61       278.60 o
  -2   7   1         87.40          3.00        52.87 o
  -1   7   1       1559.30       1638.61       129.83 o
   0   7   1       3805.39       3542.21       180.82 o
   1   7   1      10440.83       9992.63       368.06 o
   2   7   1       1379.90       1325.23       124.39 o
   3   7   1      15533.01      14974.03       502.09 o
   4   7   1       7579.35       7430.14       360.59 o
   5   7   1      15511.59      14759.40      1333.89 o
   6   7   1       2186.13       2154.93       300.09 o
   7   7   1       3329.62       2796.85       254.39 o
  -7   8   1       3607.53       3276.12       352.68 o
  -6   8   1       4390.99       4014.58       419.76 o
  -5   8   1        261.42        360.95       145.50 o
  -4   8   1       1171.08       1166.46       192.31 o
  -3   8   1       4864.49       4716.76       210.85 o
  -2   8   1       2434.63       2292.10       193.04 o
  -1   8   1        411.11        368.16        94.13 o
   0   8   1       2742.57       2651.69       166.64 o
   1   8   1       1782.38       1918.67       146.60 o
   2   8   1       4350.81       4321.83       220.92 o
   3   8   1        113.20         78.59       111.50 o
   4   8   1       1071.07       1145.61       200.09 o
   5   8   1        720.44        548.70       146.37 o
   6   8   1       1451.15       1364.74       180.12 o
   7   8   1       3295.06       3052.86       728.50 o
  -6   9   1       1768.45       1872.00       218.73 o
  -5   9   1       1083.46       1038.87       200.07 o
  -4   9   1       2107.32       1749.01       198.16 o
  -3   9   1       5431.55       5132.51       328.35 o
  -2   9   1       2866.83       2694.61       237.63 o
  -1   9   1       3367.52       3232.06       197.33 o
   0   9   1        790.60        930.22       114.84 o
   1   9   1       9248.75       9301.14       378.68 o
   2   9   1       1015.24       1099.88       151.57 o
   3   9   1       1598.38       1503.62       167.02 o
   4   9   1        373.60        219.91       158.66 o
   5   9   1       1245.60       1294.30       171.83 o
   6   9   1        619.05        501.84       171.42 o
  -4  10   1       1415.23       1123.12       421.95 o
  -3  10   1       1367.52       1335.25       212.36 o
  -2  10   1       6118.51       5469.89       360.13 o
  -1  10   1        299.87        155.10       180.66 o
   0  10   1       7453.17       7378.54       286.96 o
   1  10   1        662.48        506.80       133.38 o
   2  10   1       1275.64       1320.54       148.22 o
   3  10   1       1460.05       1307.36       180.52 o
   4  10   1         94.82       -178.38       178.38 o
   1   1   2       4205.35       4431.32       222.11 o
  -1   2   2       9989.41      10290.23       251.69 o
   0   2   2      94840.78      94918.24      2252.76 o
   1   2   2      45060.21      44110.43      1203.54 o
   2   2   2      17939.83      17425.49       424.44 o
  -2   3   2      18829.46      18942.40       391.45 o
  -1   3   2      16262.46      16785.77       390.06 o
   0   3   2        926.71        876.30        46.14 o
   1   3   2       7980.50       8053.48       229.74 o
   2   3   2      10615.35      10642.77       358.80 o
   3   3   2      40054.93      40094.67       904.95 o
  -3   4   2      22907.45      22399.30       543.14 o
  -2   4   2       8990.77       8797.16       208.16 o
  -1   4   2      14667.63      14151.30       309.09 o
   0   4   2        407.71        709.86       157.91 o
   1   4   2      25669.97      25265.90       678.85 o
   2   4   2        406.62        476.38        41.34 o
   3   4   2      48226.04      46381.96      1422.01 o
   4   4   2       2076.49       2049.22        93.83 o
  -4   5   2        920.79        915.84        65.93 o
  -3   5   2      53771.26      51031.66      1217.62 o
  -2   5   2       2197.07       2149.80        77.72 o
  -1   5   2       5392.74       5341.29       149.86 o
   1   5   2       1510.76       1588.46        97.71 o
   2   5   2      26782.90      25897.69       807.62 o
   3   5   2      53516.89      51548.82      1593.17 o
   4   5   2        715.70        783.79       104.03 o
   5   5   2      34402.24      31073.33      1854.24 o
  -5   6   2        489.22        569.48       100.40 o
  -4   6   2        198.29        195.81        61.52 o
  -3   6   2      20428.56      19672.32       484.78 o
  -2   6   2       1180.82       1155.34        59.56 o
  -1   6   2      35471.89      35074.88      1096.39 o
   0   6   2       3467.92       3219.74       161.99 o
   1   6   2       4956.30       5025.85       211.19 o
   2   6   2       2173.13       2157.30       128.03 o
   3   6   2       5490.05       5261.35       225.40 o
   4   6   2       2220.88       2340.36       168.72 o
   5   6   2       1547.68       1380.33       175.76 o
   6   6   2       3677.58       3459.44       222.90 o
  -6   7   2       2672.90       2286.21       219.62 o
  -5   7   2       2561.53       2502.91       209.37 o
  -4   7   2       1171.12       1050.83        99.49 o
  -3   7   2       1426.04       1408.23       127.11 o
  -2   7   2      19075.10      18261.51       465.27 o
  -1   7   2       2236.60       1939.85       124.28 o
   0   7   2        927.84        771.65       104.21 o
   1   7   2       2228.14       2212.53       137.20 o
   2   7   2       8510.69       8424.56       340.00 o
   3   7   2       8174.92       8059.29       326.38 o
   4   7   2         98.83        163.30       120.31 o
   5   7   2       5640.01       5183.77       529.05 o
   6   7   2       4929.40       4184.85       335.04 o
   7   7   2       8222.94       7403.85       432.42 o
  -7   8   2         59.90       -179.60       179.60 o
  -6   8   2       2302.12       2136.89       218.44 o
  -5   8   2       1809.18       1816.69       392.62 o
  -4   8   2       7729.35       7362.72       320.62 o
  -3   8   2       7809.47       7722.13       292.80 o
  -2   8   2       1028.75        979.48       126.31 o
  -1   8   2        785.86        725.72        98.95 o
   0   8   2       2954.04       3034.82       172.18 o
   1   8   2      15541.78      14769.81       533.35 o
   2   8   2       5564.92       5421.75       258.36 o
   3   8   2       2960.09       2782.10       186.48 o
   4   8   2       2092.68       2106.99       201.82 o
   5   8   2       4015.18       3514.08       411.56 o
   6   8   2        445.11        470.73       155.58 o
   7   8   2         18.26         82.27       191.51 o
  -6   9   2       2363.43       2316.20       544.85 o
  -5   9   2       1092.51       1151.41       190.77 o
  -4   9   2      11104.59      10315.20       528.52 o
  -3   9   2       6226.28       5568.18       343.10 o
  -2   9   2        132.62         10.38       151.37 o
  -1   9   2       9943.49       9615.10       311.80 o
   0   9   2        242.07        200.81       106.65 o
   1   9   2       2497.56       2585.87       179.57 o
   2   9   2       1620.27       1543.89       161.63 o
   3   9   2       1689.89       1802.01       173.19 o
   4   9   2       2874.65       2761.40       224.92 o
   5   9   2         69.78        -64.01       168.60 o
   6   9   2       1875.27       1734.44       249.55 o
  -4  10   2        537.88        567.42       393.79 o
  -3  10   2       1570.59       1570.93       217.07 o
  -2  10   2        674.35        427.05       191.25 o
  -1  10   2         33.89        -48.06       173.05 o
   0  10   2       3329.95       3553.84       185.35 o
   1  10   2       1128.40       1027.79       142.42 o
   2  10   2        210.88        357.89       150.23 o
   3  10   2        458.60        554.19       156.97 o
   4  10   2       2869.95       2536.18       253.63 o
   0   1   3         69.84        106.09        17.70 o
   1   1   3       2936.77       2225.21       141.03 o
  -1   2   3      50096.20      50227.38      1235.65 o
   0   2   3      66589.52      65502.62      1593.03 o
   1   2   3       6501.25       6229.96       151.57 o
   2   2   3      23412.06      23614.57       574.62 o
  -2   3   3       5954.74       5819.38       135.80 o
  -1   3   3       7031.80       7014.25       158.76 o
   0   3   3      17832.67      17833.96       493.41 o
   1   3   3       8901.11       8955.60       243.64 o
   2   3   3       4520.29       4779.41       147.47 o
   3   3   3       8013.72       8279.47       208.43 o
  -3   4   3       6168.40       6224.36       184.24 o
  -2   4   3       3293.30       3243.15        97.62 o
  -1   4   3      92514.65      89507.88      1911.01 o
   0   4   3      12105.53      11888.27       333.74 o
   1   4   3      44286.67      41801.69      1098.42 o
   2   4   3       1878.00       2079.66       109.17 o
   3   4   3       6386.15       6383.70       228.35 o
   4   4   3       8453.10       8116.73       224.36 o
  -4   5   3        241.68        301.15        84.13 o
  -3   5   3      18875.37      17543.83       445.08 o
  -2   5   3       8310.40       8077.20       201.83 o
  -1   5   3       3638.03       3512.82       104.20 o
   0   5   3       3191.78       3211.35       126.68 o
   1   5   3       2096.10       2214.07       104.06 o
   2   5   3       6380.79       5825.16       274.87 o
   3   5   3        668.09        766.46        84.49 o
   4   5   3        963.02        994.23       109.48 o
   5   5   3       3265.38       2980.05       171.27 o
  -5   6   3        288.13        220.26        98.27 o
  -4   6   3      11166.03      10877.95       334.46 o
  -3   6   3       1508.90       1460.70        76.50 o
  -2   6   3      10445.43      10299.97       264.38 o
  -1   6   3      48652.90      46454.80      1440.40 o
   0   6   3       2896.92       3076.64       153.07 o
   1   6   3      13368.12      13430.77       460.31 o
   2   6   3        996.04       1038.44        96.68 o
   3   6   3        600.45        699.38        92.61 o
   4   6   3       4675.40       4450.36       252.02 o
   5   6   3       3410.20       3198.53       267.51 o
   6   6   3       4246.18       3828.29       236.86 o
  -6   7   3       5220.92       4679.83       451.21 o
  -5   7   3       9835.41       9165.06       677.88 o
  -4   7   3       4025.13       3859.72       181.26 o
  -3   7   3      22309.02      21551.35       673.00 o
  -2   7   3       2522.73       2325.56        92.23 o
  -1   7   3       5754.60       5781.87       242.15 o
   0   7   3       3683.20       3632.76       175.20 o
   1   7   3        609.52        579.59        97.05 o
   2   7   3       4725.56       4510.43       216.34 o
   3   7   3        953.07       1154.74       126.32 o
   4   7   3         38.39          8.66       127.87 o
   5   7   3        503.18        386.55       156.65 o
   6   7   3       2684.87       2782.02       282.38 o
   7   7   3       2084.66       2011.07       225.63 o
  -7   8   3        103.74        -33.52       229.38 o
  -6   8   3        155.89        168.31       164.90 o
  -5   8   3       3757.37       3748.09       613.88 o
  -4   8   3         82.90         -7.95        87.05 o
  -3   8   3       3166.11       3066.43       316.27 o
  -2   8   3       9987.66       9654.26       312.38 o
  -1   8   3      16432.43      15913.62       535.62 o
   0   8   3       5290.42       5191.89       226.15 o
   1   8   3        830.02        670.63       118.86 o
   2   8   3       4164.74       4063.67       236.46 o
   3   8   3       6102.15       5958.19       275.27 o
   4   8   3       3981.00       3742.55       256.97 o
   5   8   3        361.94        263.39       143.46 o
   6   8   3        975.13        971.77       165.15 o
   7   8   3       3100.24       3033.13       279.81 o
  -6   9   3       5569.13       5885.30       390.47 o
  -5   9   3       2008.06       2178.24       406.61 o
  -4   9   3       4300.80       3981.44       289.98 o
  -3   9   3       1313.79       1251.48       187.44 o
  -2   9   3       3478.81       3416.33       263.58 o
  -1   9   3       4106.73       4049.66       196.85 o
   0   9   3        770.67        763.47       139.01 o
   1   9   3       4533.95       4528.19       240.37 o
   2   9   3       7471.87       7392.90       348.78 o
   3   9   3      15737.67      15474.92       554.99 o
   4   9   3      15570.84      15891.26       691.50 o
   5   9   3       1687.93       1762.02       210.11 o
   6   9   3       8292.93       7765.72       639.69 o
  -4  10   3        236.03        179.80       403.01 o
  -3  10   3       1047.09        877.02       199.85 o
  -2  10   3       1412.56       1341.29       222.12 o
  -1  10   3       1546.20       1656.25       214.62 o
   0  10   3       2804.31       2616.94       168.82 o
   1  10   3        283.71        280.25       123.37 o
   2  10   3      10240.74      10413.21       427.44 o
   3  10   3        834.89        797.21       162.49 o
   4  10   3        217.43          6.42       189.37 o
   0   1   4       1124.62       1131.06        52.07 o
   1   1   4       2722.63       2923.63        67.33 o
  -1   2   4      48635.13      49272.20      1107.72 o
   0   2   4      52046.35      53004.89      1218.13 o
   1   2   4      22587.88      22147.82       693.13 o
   2   2   4      40397.36      39386.91      1094.54 o
  -2   3   4      27817.31      28632.16       637.28 o
  -1   3   4      15823.17      15748.45       352.87 o
   0   3   4      17343.21      18143.48       403.76 o
   1   3   4       2026.25       2070.36        80.18 o
   2   3   4      12892.17      13519.25       367.85 o
   3   3   4      42717.06      43052.87      1033.11 o
  -3   4   4       3277.65       3297.12       106.80 o
  -2   4   4      24505.99      23627.99       572.09 o
  -1   4   4       8794.23       8926.81       205.29 o
   0   4   4       1345.19       1365.38        63.27 o
   1   4   4      11952.51      11794.22       339.29 o
   2   4   4       6057.40       6380.23       191.78 o
   3   4   4       7702.81       7542.69       257.87 o
   4   4   4        595.82        596.78        58.07 o
  -4   5   4       1397.38       1371.09       121.61 o
  -3   5   4        600.11        607.63        50.55 o
  -2   5   4      11231.66      10838.96       279.11 o
  -1   5   4        647.66        763.50        37.59 o
   0   5   4       3469.22       3278.41       126.44 o
   1   5   4       8403.30       8505.57       248.91 o
   2   5   4      15637.36      15422.15       429.91 o
   3   5   4      20584.78      19924.09       654.70 o
   4   5   4        626.02        691.44       107.00 o
   5   5   4       6834.20       6447.51       443.33 o
  -5   6   4       1468.69       1602.70       131.84 o
  -4   6   4       2189.64       2322.62       117.07 o
  -3   6   4       7192.44       6681.01       191.47 o
  -2   6   4       3259.90       3341.00       112.82 o
  -1   6   4      24745.08      23570.35       660.41 o
   0   6   4      12195.28      11817.82       415.50 o
   1   6   4     145663.06     141653.34      4266.17 o
   2   6   4        438.21        409.57        84.55 o
   3   6   4       3854.13       3577.34       189.78 o
   4   6   4       4191.34       3902.58       236.51 o
   5   6   4         89.07         17.26        98.15 o
   6   6   4       3570.24       3565.55       254.27 o
  -6   7   4       3157.59       3088.82       292.05 o
  -5   7   4        418.69        233.96       198.44 o
  -4   7   4       7613.06       7152.00       270.83 o
  -3   7   4        154.32        196.51        76.77 o
  -2   7   4       1917.79       1946.10       108.29 o
  -1   7   4        612.89        569.52        95.34 o
   0   7   4       6940.79       6992.30       282.71 o
   1   7   4        936.56        820.52       102.92 o
   2   7   4      11788.14      11329.55       410.74 o
   3   7   4       4423.12       4281.80       213.34 o
   4   7   4        684.95        631.58       139.14 o
   5   7   4      10546.98       9994.45       589.61 o
   6   7   4       6272.18       6068.45       290.95 o
   7   7   4       3724.74       3239.33       531.45 o
  -7   8   4       8524.04       8137.67       463.72 o
  -6   8   4        493.62        476.01       190.69 o
  -5   8   4      12871.98      12812.86       930.94 o
  -4   8   4       1161.02       1200.70       163.82 o
  -3   8   4        389.33        410.44        86.63 o
  -2   8   4       1782.41       1685.86       122.00 o
  -1   8   4        365.84         77.94       106.82 o
   0   8   4       1725.99       1591.86       135.84 o
   1   8   4       3947.79       4077.77       225.57 o
   2   8   4       4534.92       4258.26       229.79 o
   3   8   4       4536.96       4396.67       227.27 o
   4   8   4       3816.24       3781.20       258.11 o
   5   8   4       2353.00       2306.71       205.72 o
   6   8   4       1621.85       1191.16       176.41 o
   7   8   4       6873.01       5979.67       677.34 o
  -6   9   4      10538.73       9787.34       899.08 o
  -5   9   4       1777.80       1940.26       311.89 o
  -4   9   4         63.12         86.93       144.97 o
  -3   9   4        612.44        326.61       161.04 o
  -2   9   4       2149.34       1960.72       293.38 o
  -1   9   4       1486.15       1689.49       131.97 o
   0   9   4       1233.93       1145.64       156.30 o
   1   9   4       1179.84       1320.27       150.08 o
   2   9   4       3854.58       3996.55       222.14 o
   3   9   4       5562.78       5605.11       302.40 o
   4   9   4        257.80        312.47       163.21 o
   5   9   4       1854.45       1898.19       192.17 o
   6   9   4        365.59        339.68       175.01 o
  -4  10   4       1447.79       1154.17       462.29 o
  -3  10   4       1191.35        970.63       211.36 o
  -2  10   4       1512.20       1335.01       221.50 o
  -1  10   4       2914.60       2957.84       198.54 o
   0  10   4       6667.64       6481.20       265.21 o
   1  10   4        478.27        394.77       151.37 o
   2  10   4      10056.45       9834.00       410.82 o
   3  10   4       1040.67        909.12       176.55 o
   4  10   4         27.90          1.18       175.30 o
   0   1   5        420.02        471.53        18.79 o
   1   1   5       9441.34      10017.38       218.39 o
  -1   2   5      41682.88      41402.79       973.46 o
   0   2   5      87252.85      88420.40      1878.89 o
   1   2   5      17988.72      18800.69       405.09 o
   2   2   5       6388.66       5938.56       164.66 o
  -2   3   5       2526.64       2656.70        71.24 o
  -1   3   5      17269.28      17683.38       423.09 o
   0   3   5       3425.70       3749.95        98.90 o
   1   3   5       5275.04       5506.87       144.50 o
   2   3   5       8189.24       8118.74       228.82 o
   3   3   5       5417.07       5366.24       138.95 o
  -3   4   5      10129.00       9939.63       232.18 o
  -2   4   5      10592.24      10627.98       299.43 o
  -1   4   5      79478.13      78710.48      1684.49 o
   0   4   5       8542.57       8733.46       261.02 o
   1   4   5      36248.42      34745.90       932.67 o
   2   4   5       6263.03       6317.10       175.46 o
   3   4   5      11946.27      11669.07       401.07 o
   4   4   5        256.43        288.18        53.78 o
  -4   5   5        652.05        689.69        56.27 o
  -3   5   5       4658.37       4410.07       126.47 o
  -2   5   5      26648.91      25782.94       626.83 o
  -1   5   5      10932.94      10885.12       249.75 o
   0   5   5      22600.19      22409.37       604.74 o
   1   5   5       3422.90       3362.86       128.43 o
   2   5   5       2534.19       2693.89       108.71 o
   3   5   5       5471.57       5317.60       206.45 o
   4   5   5        822.96        949.32       108.04 o
   5   5   5       1423.25       1656.91       149.13 o
  -5   6   5         39.78         -1.69        94.76 o
  -4   6   5      13636.22      13378.08       403.54 o
  -3   6   5       2154.82       2075.66        81.88 o
  -2   6   5       8616.25       8355.97       229.44 o
  -1   6   5      52088.19      50758.71      1350.56 o
   0   6   5       9050.98       8992.58       322.63 o
   1   6   5      24440.80      23676.50       772.42 o
   2   6   5        345.73        355.97        79.93 o
   3   6   5        982.47       1043.55       108.99 o
   4   6   5         41.95         28.37        99.56 o
   5   6   5       5307.60       4783.88       248.38 o
   6   6   5      12453.42      11980.38       445.70 o
  -6   7   5       7061.98       6579.60       498.57 o
  -5   7   5      10590.68       9802.57       461.16 o
  -4   7   5       4661.26       4506.69       201.96 o
  -3   7   5      20549.12      19644.09       655.40 o
  -2   7   5        506.72        445.79        62.59 o
  -1   7   5       9432.07       8676.71       324.46 o
   0   7   5       3416.05       3352.69       170.72 o
   1   7   5        422.73        485.93        98.24 o
   2   7   5        554.03        546.54       105.91 o
   3   7   5       1290.09       1280.05       132.30 o
   4   7   5       2370.37       2331.18       182.57 o
   5   7   5       2733.84       2662.08       355.83 o
   6   7   5        307.95        191.81       134.18 o
   7   7   5        113.00        -77.01       168.51 o
  -7   8   5        136.52         98.32       189.32 o
  -6   8   5       1761.33       1743.45       308.79 o
  -5   8   5       4123.08       4384.89       283.15 o
  -4   8   5       3901.49       3804.36       270.18 o
  -3   8   5       4795.38       4761.23       199.61 o
  -2   8   5      10746.91      10099.48       334.89 o
  -1   8   5       6365.16       5985.87       267.18 o
   0   8   5       7653.86       7461.34       310.59 o
   1   8   5        874.96        850.26       121.31 o
   2   8   5       1409.12       1364.20       143.64 o
   3   8   5       4367.20       4240.42       225.05 o
   4   8   5       4403.11       4408.56       268.19 o
   5   8   5        476.61        526.14       150.04 o
   6   8   5       1459.71       1440.32       192.19 o
   7   8   5        725.49        558.20       330.27 o
  -6   9   5        807.71        878.94       227.94 o
  -5   9   5        528.97        715.16       160.59 o
  -4   9   5       4763.04       4367.11       296.71 o
  -3   9   5        889.35        553.67       169.53 o
  -2   9   5       2982.69       3112.33       218.30 o
  -1   9   5       5267.93       5397.51       227.65 o
   0   9   5       1813.56       1722.50       153.30 o
   1   9   5       4271.88       4210.00       234.23 o
   2   9   5       5164.55       5216.52       275.70 o
   3   9   5       3624.06       3864.88       223.10 o
   4   9   5      21228.11      21772.14       851.11 o
   5   9   5       4308.80       4285.16       304.35 o
   6   9   5       6025.41       5755.59       394.90 o
  -4  10   5       1213.50       1402.15       462.21 o
  -3  10   5       2170.58       2150.01       239.27 o
  -2  10   5       4826.00       4355.82       331.73 o
  -1  10   5       2473.61       2308.19       183.79 o
   0  10   5       3758.32       3695.75       190.89 o
   1  10   5       1571.83       1563.99       177.81 o
   2  10   5       3379.07       3654.23       236.34 o
   3  10   5       1340.81       1364.76       183.57 o
   4  10   5        287.69        282.62       188.85 o
   0   1   6       2683.89       2763.10        72.88 o
   1   1   6      11603.53      11078.86       306.91 o
  -1   2   6      16712.10      17636.53       440.98 o
   0   2   6      50633.91      50906.26      1032.54 o
   2   2   6      15976.91      16077.90       389.60 o
  -2   3   6      49395.55      49157.00       984.28 o
  -1   3   6       5046.16       5422.48       135.23 o
   0   3   6          9.25         47.93        22.73 o
   1   3   6      12686.93      13017.15       383.94 o
   2   3   6      30982.06      30667.94       900.62 o
   3   3   6      17750.68      18150.52       418.62 o
  -3   4   6      14538.64      14097.09       336.99 o
  -2   4   6       1001.95       1006.07        51.57 o
  -1   4   6      26477.49      25951.69       550.61 o
   0   4   6       7470.04       7540.61       216.12 o
   1   4   6      15190.32      14969.12       429.08 o
   2   4   6       1655.50       1675.02       117.00 o
   3   4   6      37881.88      36802.24      1101.28 o
   4   4   6       2530.00       2406.16       114.43 o
  -4   5   6       1175.93       1210.91        86.00 o
  -3   5   6      28038.45      27042.68       661.38 o
  -2   5   6       1874.37       1806.57        78.04 o
  -1   5   6       9408.67       9241.73       245.95 o
   0   5   6       9362.97       9152.36       274.92 o
   1   5   6       3085.79       3232.30       119.62 o
   2   5   6       2572.15       2506.47       112.75 o
   3   5   6      69534.75      67951.23      2101.33 o
   4   5   6       1003.48       1023.46       110.86 o
   5   5   6      27203.30      26381.09       890.37 o
  -5   6   6        543.41        579.36       154.83 o
  -4   6   6      17489.49      17056.36       459.37 o
  -3   6   6       4561.39       4225.14       127.60 o
  -2   6   6       1595.95       1518.54        75.22 o
  -1   6   6      31411.21      29828.04       838.65 o
   0   6   6       9830.52       9712.12       348.07 o
   1   6   6       1099.34       1231.23       100.63 o
   2   6   6        799.39        796.77        96.98 o
   3   6   6       7952.88       7630.45       293.26 o
   4   6   6       2394.91       2285.75       165.38 o
   5   6   6        145.65        247.26       104.54 o
   6   6   6       2057.97       2122.33       159.97 o
  -6   7   6        404.53        620.06       237.19 o
  -5   7   6       5002.93       4761.81       275.66 o
  -4   7   6       3214.22       3088.77       159.95 o
  -3   7   6        789.47        737.50        76.59 o
  -2   7   6       8798.83       8814.98       272.72 o
  -1   7   6       3588.85       3604.78       347.56 o
   0   7   6       3374.55       3440.99       189.45 o
   1   7   6       1968.93       1852.39       128.90 o
   2   7   6       2230.95       2344.07       142.60 o
   3   7   6      18509.26      17825.43       585.39 o
   4   7   6       1193.58       1192.92       154.66 o
   5   7   6       2227.27       2140.77       166.55 o
   6   7   6       2328.17       2291.92       213.07 o
   7   7   6       4286.12       3681.11       285.28 o
  -7   8   6       2052.20       2047.08       242.73 o
  -6   8   6       2991.23       2991.43       252.15 o
  -5   8   6       3674.76       3575.51       251.29 o
  -4   8   6      10747.94      10714.38       663.29 o
  -3   8   6       5042.25       5217.34       330.41 o
  -2   8   6        682.05        693.99       156.67 o
  -1   8   6       1719.72       1659.46       142.36 o
   0   8   6       3670.65       3628.33       194.40 o
   1   8   6       6408.83       6229.29       282.89 o
   2   8   6      10505.21      10157.81       393.35 o
   3   8   6       1493.15       1567.28       149.57 o
   4   8   6        541.89        546.46       152.09 o
   5   8   6       3908.18       3566.06       237.53 o
   6   8   6        383.10         10.04       216.86 o
   7   8   6         29.54        -35.37       196.54 o
  -6   9   6        297.02       -412.32       412.32 o
  -5   9   6       1868.96       2256.01       358.47 o
  -4   9   6       7794.16       7283.83       415.21 o
  -3   9   6       3293.80       3817.79       549.95 o
  -2   9   6       2634.54       2956.04       181.77 o
  -1   9   6       6033.16       5785.37       278.06 o
   0   9   6       1899.57       1877.49       165.10 o
   1   9   6       4858.80       4441.24       263.85 o
   2   9   6        723.22        737.17       137.42 o
   3   9   6       1711.21       1928.82       182.07 o
   4   9   6       1919.77       2253.89       227.75 o
   5   9   6        118.36        145.93       157.41 o
   6   9   6       4475.49       3839.59       565.83 o
  -4  10   6        463.07        334.86       378.26 o
  -3  10   6       4436.10       4659.08       330.90 o
  -2  10   6       5528.91       5236.67       335.68 o
  -1  10   6         93.43        139.98       139.84 o
   0  10   6       1338.34       1209.70       171.09 o
   1  10   6       1956.58       1737.76       185.55 o
   2  10   6        137.75        111.42       144.54 o
   3  10   6       1271.30       1332.57       174.13 o
   4  10   6       1159.13       1302.98       220.04 o
   0   1   7       2850.41       3113.43        85.45 o
   1   1   7      49860.44      51943.70      1159.13 o
  -1   2   7       4290.93       3981.61       116.80 o
   0   2   7      22980.58      22977.24       479.90 o
   1   2   7      12894.75      13273.96       343.01 o
   2   2   7      94052.23      96431.10      2223.43 o
  -2   3   7      12319.12      12431.83       327.27 o
  -1   3   7      15373.26      15602.20       365.36 o
   0   3   7       2379.39       2522.18        87.38 o
   1   3   7       2760.65       2722.46       102.86 o
   2   3   7      48118.58      49120.20      1262.06 o
   3   3   7      25795.76      25517.07       688.78 o
  -3   4   7       3771.28       3764.07       121.15 o
  -2   4   7       2911.96       2944.54        98.22 o
  -1   4   7       9802.21      10061.12       228.83 o
   0   4   7       8631.42       8874.14       219.10 o
   1   4   7      64674.09      61930.77      1616.94 o
   2   4   7       3994.83       4162.06       160.28 o
   3   4   7      10492.65      10278.79       317.40 o
   4   4   7        969.77        943.68        70.47 o
  -4   5   7          1.51        -29.18        50.48 o
  -3   5   7      21227.68      20978.34       509.72 o
  -2   5   7        894.09        914.29        56.13 o
  -1   5   7       7251.22       6994.69       192.60 o
   0   5   7       5400.39       5492.34       180.35 o
   1   5   7       4170.83       4297.34       149.36 o
   2   5   7       6752.96       6624.84       198.73 o
   3   5   7      15332.42      15080.31       539.81 o
   4   5   7      11041.65      10716.60       450.76 o
   5   5   7      21601.68      21224.31       689.05 o
  -5   6   7        640.18        776.27       112.61 o
  -4   6   7       2716.22       2762.19       122.93 o
  -3   6   7       9710.23       9368.32       247.45 o
  -2   6   7       2535.19       2571.88       105.09 o
  -1   6   7       3660.76       3685.33       140.61 o
   0   6   7         58.24        125.39        70.62 o
   1   6   7      10468.78      10013.54       350.52 o
   2   6   7       4843.47       4487.90       208.97 o
   3   6   7      18939.46      17857.11       595.35 o
   4   6   7      17521.62      16372.28       637.69 o
   5   6   7       2757.62       2518.15       165.15 o
   6   6   7        247.35        223.35       117.06 o
  -6   7   7       2204.45       2150.47       210.87 o
  -5   7   7        238.31        316.26       132.53 o
  -4   7   7       1729.35       1799.88       198.90 o
  -3   7   7      11473.14      10893.15       322.55 o
  -2   7   7       1568.16       1572.92       107.31 o
  -1   7   7       3957.02       3942.75       204.23 o
   0   7   7       2821.62       2730.45       148.55 o
   1   7   7       7619.67       7478.85       301.85 o
   2   7   7       1043.55       1015.14       113.65 o
   3   7   7      13399.13      12812.33       474.13 o
   4   7   7       7505.11       7609.00       359.13 o
   5   7   7      20369.50      19140.85       671.59 o
   6   7   7        635.51        626.21       146.15 o
   7   7   7         34.59       -151.90       167.03 o
  -7   8   7       4955.69       5143.56       500.72 o
  -6   8   7       5111.50       4670.26       319.88 o
  -5   8   7        753.75        966.74       158.92 o
  -4   8   7        249.33        158.58       165.03 o
  -3   8   7       3074.10       3220.35       214.18 o
  -2   8   7        687.23        752.81       116.62 o
  -1   8   7       1302.84       1393.26       132.34 o
   0   8   7      11538.00      11007.26       419.51 o
   1   8   7       1568.78       1744.58       145.50 o
   2   8   7       2163.17       2216.30       161.22 o
   3   8   7        343.77        372.60       124.70 o
   4   8   7       4397.41       4257.12       280.07 o
   5   8   7        909.48        816.68       152.80 o
   6   8   7       5080.92       4626.02       278.01 o
   7   8   7       5172.65       4721.57       353.80 o
  -5   9   7        554.51        229.45       409.30 o
  -4   9   7       4773.87       4571.94       572.27 o
  -3   9   7       2509.67       2572.00       225.57 o
  -2   9   7       3054.11       3131.99       192.97 o
  -1   9   7       1105.94       1092.17       146.35 o
   0   9   7         99.64        270.90       121.56 o
   1   9   7      14308.01      14539.39       519.26 o
   2   9   7       3897.11       3719.24       221.97 o
   3   9   7       1056.64       1189.17       157.34 o
   4   9   7       1451.77       1492.54       194.93 o
   5   9   7       2298.55       2239.50       213.64 o
  -4  10   7       2380.89       2191.82       478.10 o
  -3  10   7       5343.45       5737.82       358.10 o
  -2  10   7       3157.21       3367.91       271.01 o
  -1  10   7          7.66        -10.82       135.29 o
   0  10   7       6679.82       6702.91       320.13 o
   1  10   7       1109.46        934.54       168.79 o
   2  10   7       1673.05       1720.59       188.19 o
   3  10   7       2635.89       3128.39       228.13 o
   0   0   8     645714.06     640436.50     33799.40 o
   0   1   8        918.78       1004.48        39.29 o
   1   1   8       1816.52       1625.43        56.52 o
  -1   2   8       6987.48       7364.30       199.99 o
   0   2   8      64550.89      65111.49      1530.69 o
   1   2   8      25801.41      26581.83       572.60 o
   2   2   8       2698.09       2893.00        77.72 o
  -2   3   8       4972.92       4903.57       145.88 o
  -1   3   8      15522.64      15465.54       369.73 o
   0   3   8      18463.02      18705.54       390.84 o
   1   3   8      12305.63      12046.68       249.13 o
   2   3   8      19660.90      19304.65       465.28 o
   3   3   8      10498.63      10305.62       310.97 o
  -3   4   8      12653.11      12850.89       285.45 o
  -2   4   8       1377.41       1344.97        55.28 o
  -1   4   8       4670.56       4756.83       137.60 o
   0   4   8       5828.82       6066.57       136.76 o
   1   4   8       9593.66       9788.64       306.71 o
   2   4   8       5972.27       5834.85       185.51 o
   3   4   8       5031.00       5097.82       190.91 o
   4   4   8      23072.44      23273.57       637.76 o
  -4   5   8       5695.42       5608.35       181.37 o
  -3   5   8       1105.86       1089.31        61.47 o
  -2   5   8       1793.69       1709.36        68.54 o
  -1   5   8       1508.57       1510.31        65.54 o
   0   5   8      14413.54      14129.33       415.05 o
   1   5   8       4639.51       4583.32       153.96 o
   2   5   8       7936.66       7826.29       246.26 o
   3   5   8       2769.50       2741.75       151.37 o
   4   5   8       1888.86       1922.65       218.92 o
   5   5   8       8386.15       8403.64       334.74 o
  -5   6   8       5893.81       5864.96       253.90 o
  -4   6   8       3350.18       3383.39       144.53 o
  -3   6   8        166.54        107.57        53.48 o
  -2   6   8       7810.11       7905.45       204.09 o
  -1   6   8       3667.13       3625.77       146.05 o
   0   6   8       1399.87       1303.16       103.88 o
   1   6   8        793.13        703.64        93.90 o
   2   6   8       6410.88       5970.80       243.27 o
   3   6   8       5700.92       5688.91       236.53 o
   4   6   8      12802.66      12313.60       534.90 o
   5   6   8        239.21        331.00       108.06 o
   6   6   8       5250.23       5023.64       245.37 o
  -6   7   8       1311.13       1377.83       194.70 o
  -5   7   8      16381.77      16385.29       685.61 o
  -4   7   8       4132.36       3988.38       191.66 o
  -3   7   8        973.01       1132.54        86.72 o
  -2   7   8        442.55        563.36        66.54 o
  -1   7   8       4152.14       4015.53       204.38 o
   0   7   8       3170.01       3221.04       177.51 o
   1   7   8       1505.00       1379.05       117.14 o
   2   7   8       4815.17       4537.84       212.31 o
   3   7   8      11013.46      10596.53       391.64 o
   4   7   8      11054.59      10989.73       488.61 o
   5   7   8       1607.89       1525.93       154.06 o
   6   7   8        697.40        659.92       139.76 o
   7   7   8       1468.88       1409.84       217.02 o
  -7   8   8        790.54        881.20       210.58 o
  -6   8   8       2628.06       2867.15       250.23 o
  -5   8   8        166.65        245.71       147.71 o
  -4   8   8       4072.51       4098.73       224.78 o
  -3   8   8       6105.84       6207.52       229.26 o
  -2   8   8       6121.59       6169.56       273.95 o
  -1   8   8      22708.58      22923.60       752.76 o
   0   8   8      28517.33      28725.03       908.23 o
   1   8   8      10374.58      10407.68       384.66 o
   2   8   8      12927.18      12657.98       459.11 o
   3   8   8       3568.84       3445.79       203.08 o
   4   8   8        501.61        672.31       152.28 o
   5   8   8      10009.84       9536.65       401.27 o
   6   8   8       5267.39       4894.06       286.19 o
   7   8   8       5243.15       5307.07       367.64 o
  -5   9   8         89.28       -102.29       365.77 o
  -4   9   8       3457.53       3063.71       497.15 o
  -3   9   8        218.16         49.00       164.65 o
  -2   9   8       6977.72       7111.76       315.38 o
  -1   9   8        277.34        447.00       128.20 o
   0   9   8        127.59        196.58       123.88 o
   1   9   8       3837.17       3887.39       219.53 o
   2   9   8         44.66         62.99       148.80 o
   3   9   8         27.91         89.20       133.32 o
   4   9   8        827.95        885.92       197.37 o
   5   9   8       2698.56       2575.68       219.00 o
  -3  10   8       6175.35       6936.56       416.86 o
  -2  10   8       3624.78       3773.80       224.78 o
  -1  10   8       3863.58       4232.71       242.91 o
   0  10   8       9931.04      10137.42       412.38 o
   1  10   8        126.00         79.46       144.84 o
   2  10   8        119.69         85.08       152.16 o
   3  10   8       1726.29       1648.21       194.06 o
   0   1   9       6983.87       7152.56       163.91 o
   1   1   9      42131.35      44619.02      1189.07 o
  -1   2   9      35463.65      36642.67       850.78 o
   0   2   9      22563.94      23115.80       532.16 o
   1   2   9      42205.64      44335.18       921.63 o
   2   2   9      15907.14      16446.46       385.24 o
  -2   3   9       2781.23       2832.33        95.78 o
  -1   3   9       5916.24       6032.75       154.43 o
   0   3   9      14489.83      14523.99       321.96 o
   1   3   9       4817.90       5107.94       129.47 o
   2   3   9       2382.13       2467.47       106.78 o
   3   3   9      35037.65      34051.95       894.59 o
  -3   4   9      34873.17      35532.20       766.12 o
  -2   4   9       3320.06       3348.46       112.16 o
  -1   4   9      24929.38      24826.60       554.60 o
   0   4   9      16791.54      16690.50       375.40 o
   1   4   9      54606.69      54158.82      1449.18 o
   2   4   9      18436.17      18737.50       475.61 o
   3   4   9       4836.40       4717.92       177.69 o
   4   4   9      23671.09      22996.96       611.52 o
  -4   5   9        971.39        927.53        66.45 o
  -3   5   9      31565.46      30642.58       746.47 o
  -2   5   9       3292.69       3325.10       111.69 o
  -1   5   9       4270.07       4286.72       127.19 o
   0   5   9      11490.69      11242.53       366.33 o
   1   5   9        445.25        468.03        58.05 o
   2   5   9       2482.23       2392.32       113.09 o
   3   5   9       5208.07       5246.55       214.11 o
   4   5   9       3806.99       3762.14       209.38 o
   5   5   9      20617.38      20324.65       675.90 o
  -5   6   9        315.43        304.35       105.13 o
  -4   6   9       7115.99       7186.24       234.22 o
  -3   6   9        561.87        510.21        61.22 o
  -2   6   9       5514.94       5494.38       162.36 o
  -1   6   9       7281.02       7067.19       222.46 o
   0   6   9       2228.61       2237.29       124.40 o
   1   6   9       9955.99       9983.47       343.84 o
   2   6   9      13062.17      12682.13       439.74 o
   3   6   9       9331.38       9111.90       347.66 o
   4   6   9        183.71        178.56       104.95 o
   5   6   9       1076.56       1187.46       130.74 o
   6   6   9      10429.15       9943.74       387.67 o
  -6   7   9       5975.37       6112.64       614.87 o
  -5   7   9       8567.47       8420.19       436.81 o
  -4   7   9        888.84       1001.65        98.91 o
  -3   7   9       6975.02       6869.37       258.46 o
  -2   7   9       3345.60       3434.61       187.88 o
  -1   7   9       2098.49       1984.93       134.68 o
   0   7   9      15847.08      15144.29       508.01 o
   1   7   9       7271.26       7257.92       291.38 o
   2   7   9       1971.16       2058.50       140.59 o
   3   7   9       7606.05       7334.25       297.19 o
   4   7   9       7393.55       7145.80       359.38 o
   5   7   9      10244.70       9329.43       564.94 o
   6   7   9       5252.87       4951.30       271.53 o
   7   7   9       7529.56       7491.54       442.12 o
  -7   8   9        459.25        390.66       421.67 o
  -6   8   9        420.84        462.47       179.30 o
  -5   8   9        105.36         -5.21       227.83 o
  -4   8   9       5263.57       5406.41       236.85 o
  -3   8   9      11538.08      11446.08       417.54 o
  -2   8   9       8888.34       8621.45       346.62 o
  -1   8   9        869.70        838.98       127.55 o
   0   8   9        206.30        178.94       106.12 o
   1   8   9       1826.92       1914.47       244.19 o
   2   8   9       5755.79       5734.52       266.56 o
   3   8   9         27.47         36.17       119.69 o
   4   8   9        960.73        854.55       173.86 o
   5   8   9       4490.36       4191.76       266.03 o
   6   8   9       1693.36       1588.10       187.64 o
   7   8   9        906.80        921.13       443.51 o
  -5   9   9       1329.19        735.27       434.34 o
  -4   9   9        699.46        713.25       396.94 o
  -3   9   9       5379.69       5240.48       329.50 o
  -2   9   9        981.08       1234.73       185.75 o
  -1   9   9       2358.91       2314.48       176.10 o
   0   9   9       1121.20       1251.90       154.61 o
   1   9   9       1042.27       1081.57       147.07 o
   2   9   9        297.33        280.58       136.63 o
   3   9   9       3065.81       2946.81       208.00 o
   4   9   9       2857.61       2398.24       237.06 o
   5   9   9        773.86       1012.58       177.23 o
  -3  10   9        367.72        392.78       202.35 o
  -2  10   9       3325.80       3625.28       244.51 o
  -1  10   9        344.58        350.69       184.42 o
   0  10   9       5867.36       6076.00       303.01 o
   1  10   9       1382.90       1486.70       184.93 o
   2  10   9       1356.21       1208.84       175.11 o
   3  10   9        401.92        163.56       159.03 o
   0   1  10       1475.40       1290.13        53.77 o
   1   1  10      13365.23      13792.80       361.18 o
  -1   2  10        234.09        259.64        29.68 o
   0   2  10      42437.70      44015.15      1060.38 o
   1   2  10      37034.68      38066.67       909.65 o
   2   2  10      19527.04      19575.01       489.20 o
  -2   3  10       3271.37       3359.52        98.55 o
  -1   3  10      24076.58      24935.80       612.07 o
   0   3  10       4899.59       4841.07       125.62 o
   1   3  10        423.70        405.84        32.43 o
   2   3  10         80.46        153.62        43.23 o
   3   3  10      35334.06      35944.07       814.36 o
  -3   4  10      16383.67      17247.77       376.97 o
  -2   4  10       7499.67       7219.41       353.46 o
  -1   4  10       9194.04       9183.15       215.31 o
   0   4  10       6111.18       6332.73       182.90 o
   1   4  10      16736.54      16887.25       532.41 o
   2   4  10          5.27         38.66        44.57 o
   3   4  10      19399.59      19210.14       600.94 o
   4   4  10        233.44        231.41        59.97 o
  -4   5  10        305.60        340.99        54.77 o
  -3   5  10      45262.50      44879.59      1046.90 o
  -2   5  10       1616.32       1627.80        74.58 o
  -1   5  10       3664.51       3572.08       146.05 o
   0   5  10      39647.75      39289.20       992.16 o
   1   5  10         52.39         58.90        52.80 o
   2   5  10      43742.75      42840.79      1146.38 o
   3   5  10      12023.08      11641.04       406.58 o
   4   5  10         29.36         78.40        92.67 o
   5   5  10      25815.33      25252.39       788.60 o
  -5   6  10       1470.64       1513.47       137.49 o
  -4   6  10       4890.20       4781.94       176.78 o
  -3   6  10      15197.01      14838.88       379.75 o
  -2   6  10        629.84        594.41        61.28 o
  -1   6  10      13102.64      13259.85       344.50 o
   0   6  10       1532.46       1436.71       110.25 o
   1   6  10       2620.98       2685.22       150.12 o
   2   6  10       4187.76       4021.89       189.96 o
   3   6  10        807.65        814.28       107.09 o
   4   6  10         10.29        129.57       110.54 o
   5   6  10       3244.98       3332.23       193.18 o
   6   6  10       2827.88       2654.83       185.88 o
  -6   7  10       8310.42       8758.98       456.16 o
  -5   7  10         64.39         88.38       156.53 o
  -4   7  10        100.47         45.36        81.44 o
  -3   7  10        713.83        684.44        91.71 o
  -2   7  10      12756.43      12987.43       473.58 o
  -1   7  10        166.80         67.84        89.35 o
   0   7  10       3037.55       2814.53       181.37 o
   1   7  10       6834.83       6646.91       256.84 o
   2   7  10      15560.50      15305.72       550.32 o
   3   7  10        510.01        556.96       110.53 o
   4   7  10       3220.91       2950.28       207.89 o
   5   7  10       9248.56       8801.68       378.41 o
   6   7  10       3275.59       3344.94       262.49 o
   7   7  10       3529.49       3332.83       276.62 o
  -6   8  10       1283.18       1577.17       207.55 o
  -5   8  10        129.29        217.30       149.65 o
  -4   8  10       4299.32       4191.34       228.59 o
  -3   8  10       4293.25       4498.17       222.77 o
  -2   8  10       4261.84       4223.95       216.91 o
  -1   8  10         98.35        135.95       112.52 o
   0   8  10        828.57        970.28       123.92 o
   1   8  10      12704.64      12820.30       456.87 o
   2   8  10       3490.26       3366.19       194.36 o
   3   8  10       2911.35       2913.03       192.81 o
   4   8  10       3158.28       3028.15       230.55 o
   5   8  10       2778.83       2648.06       200.99 o
   6   8  10        627.64        538.24       166.30 o
  -5   9  10       1048.24       1122.85       412.54 o
  -4   9  10       6039.68       7153.23       669.25 o
  -3   9  10       4061.85       4457.28       365.27 o
  -2   9  10       1455.17       1691.16       202.60 o
  -1   9  10      16781.73      17306.52       575.38 o
   0   9  10        265.08        221.48       133.06 o
   1   9  10        144.15        154.78       133.95 o
   2   9  10       2653.46       2662.84       195.61 o
   3   9  10       2023.82       2040.25       188.88 o
   4   9  10       1615.92       1484.80       218.24 o
   5   9  10        276.75        184.14       169.80 o
  -3  10  10       1287.63       1343.24       221.26 o
  -2  10  10       1746.59       1699.60       177.74 o
  -1  10  10        447.30        299.18       193.87 o
   0  10  10       3024.65       3187.65       283.15 o
   1  10  10        954.90        828.36       163.40 o
   2  10  10        475.15        522.49       215.97 o
   3  10  10        646.92        625.43       179.61 o
   0   1  11        672.41        703.10        31.26 o
   1   1  11      17973.77      18594.81       485.59 o
  -1   2  11      42152.52      43812.15      1037.46 o
   0   2  11      31753.36      32464.54       759.51 o
   1   2  11      24237.52      24674.92       568.36 o
   2   2  11      11407.39      11563.89       299.05 o
  -2   3  11      20414.63      20335.91       493.60 o
  -1   3  11       4270.34       4165.04       119.67 o
   0   3  11      29747.25      30170.20       740.68 o
   1   3  11      32050.85      33317.18       730.51 o
   2   3  11      23072.51      23464.79       583.69 o
   3   3  11      11424.34      11968.08       270.03 o
  -3   4  11       1168.47       1267.38        64.11 o
  -2   4  11        201.64        283.99        48.33 o
  -1   4  11      95036.15      94388.66      2294.81 o
   0   4  11       2190.00       2191.57        85.48 o
   1   4  11      37414.18      37590.36       775.10 o
   2   4  11      10135.30      10395.26       303.03 o
   3   4  11       2844.95       2664.87       129.28 o
   4   4  11      12229.87      12301.03       298.11 o
  -4   5  11       1650.77       1612.15        88.26 o
  -3   5  11       7212.56       7221.91       211.47 o
  -2   5  11      14932.31      14946.84       369.04 o
  -1   5  11       1964.62       2044.28        81.69 o
   0   5  11      29522.29      29266.38       815.57 o
   1   5  11       5342.27       5420.03       185.74 o
   2   5  11      13896.64      13774.72       461.64 o
   3   5  11        466.64        458.49        86.99 o
   4   5  11        793.02        857.94       110.26 o
   5   5  11       2608.64       2706.89       172.08 o
  -5   6  11        604.27        619.83       115.89 o
  -4   6  11       8001.23       7787.77       217.86 o
  -3   6  11       2051.96       2107.12        95.49 o
  -2   6  11       7225.34       7218.35       198.22 o
  -1   6  11      17816.24      18190.89       433.65 o
   0   6  11       3079.05       3074.82       171.49 o
   1   6  11       3290.61       3329.09       164.23 o
   2   6  11       4564.35       4764.32       227.83 o
   3   6  11       1086.22       1004.91       113.32 o
   4   6  11      10964.99      10789.29       468.79 o
   5   6  11        132.53        204.17       126.30 o
   6   6  11        509.62        505.96       129.39 o
  -6   7  11       1708.87       1866.34       206.81 o
  -5   7  11        672.19        602.77       150.13 o
  -4   7  11       2238.60       2405.67       142.01 o
  -3   7  11       8943.56       9363.24       329.50 o
  -2   7  11       2262.59       2491.28       113.93 o
  -1   7  11       1825.86       1906.82       127.61 o
   0   7  11       5298.91       5357.73       222.19 o
   1   7  11       3228.47       3247.44       172.43 o
   2   7  11       3836.92       3684.69       199.98 o
   3   7  11       7315.07       6762.47       297.06 o
   4   7  11        672.39        430.30       132.00 o
   5   7  11       1236.36       1481.32       159.39 o
   6   7  11       6870.25       6978.57       326.57 o
   7   7  11       2114.84       2141.46       260.75 o
  -6   8  11       1076.50       1042.08       317.94 o
  -5   8  11       4795.41       5138.21       317.80 o
  -4   8  11       1230.58       1069.88       116.36 o
  -3   8  11       1469.23       1477.28       177.99 o
  -2   8  11       6953.99       6956.72       295.75 o
  -1   8  11      15078.79      15341.23       530.51 o
   0   8  11       1914.60       1933.62       192.35 o
   1   8  11       1084.37        996.66       132.52 o
   2   8  11       5676.98       5821.51       273.36 o
   3   8  11       3556.21       3271.49       198.93 o
   4   8  11       2427.55       2305.88       221.24 o
   5   8  11        923.50       1049.76       173.36 o
   6   8  11        701.57        673.21       168.36 o
  -5   9  11       1976.19       2597.84       502.81 o
  -4   9  11       4066.75       4351.81       547.08 o
  -3   9  11       1279.61       1203.53       147.35 o
  -2   9  11       6150.36       6248.86       368.62 o
  -1   9  11       1242.99       1335.94       215.43 o
   0   9  11       1844.91       1829.49       167.32 o
   1   9  11       1947.09       2047.92       174.64 o
   2   9  11       2683.93       2622.51       189.46 o
   3   9  11      13984.43      13921.47       577.23 o
   4   9  11       5142.27       5423.42       348.60 o
   5   9  11         93.53         64.07       161.99 o
  -3  10  11        917.81       1098.01       209.81 o
  -2  10  11        393.49        518.80       153.53 o
  -1  10  11       1589.27       1873.76       226.65 o
   0  10  11        835.89        878.34       158.77 o
   1  10  11        335.55        199.26       151.07 o
   2  10  11      11786.52      12605.77       484.05 o
   3  10  11       1603.67       1445.78       194.28 o
   0   0  12       6206.33       6093.07       382.58 o
   0   1  12       1975.49       2031.42        60.42 o
   1   1  12       9835.76      10074.00       236.46 o
  -1   2  12      22680.33      22426.79       520.20 o
   0   2  12      20255.79      20775.00       484.05 o
   1   2  12      10682.06      10476.34       271.02 o
   2   2  12      36892.04      37476.89       996.33 o
  -2   3  12      12269.58      12447.33       335.66 o
  -1   3  12      10801.18      10499.62       254.83 o
   0   3  12      48320.87      50202.28      1132.53 o
   1   3  12      23862.45      24502.52       526.39 o
   2   3  12      13564.31      13747.59       299.10 o
   3   3  12       8886.59       9194.19       222.94 o
  -3   4  12       1718.43       1722.00        75.70 o
  -2   4  12      13834.09      13953.97       361.14 o
  -1   4  12      12615.62      12785.95       309.81 o
   0   4  12        981.81       1014.40        49.05 o
   1   4  12       4333.22       4450.78       128.39 o
   2   4  12       7296.83       7522.49       187.59 o
   3   4  12        513.45        652.57        74.48 o
   4   4  12       1819.72       1718.97        83.24 o
  -4   5  12       3140.60       3039.55       149.86 o
  -3   5  12        443.67        460.96        58.95 o
  -2   5  12      26844.80      27431.85       643.29 o
  -1   5  12       1843.60       1824.62        80.47 o
   0   5  12       2857.32       2869.10        91.34 o
   1   5  12       7369.43       7349.73       246.69 o
   2   5  12       2997.82       3094.92       136.03 o
   3   5  12      10291.04       9531.36       437.93 o
   4   5  12       1496.46       1414.39       118.01 o
   5   5  12       6763.56       6932.48       284.83 o
  -5   6  12       3812.42       3940.57       214.88 o
  -4   6  12       7440.35       7114.96       208.07 o
  -3   6  12       4892.87       4912.23       159.94 o
  -2   6  12      19859.89      19890.58       490.83 o
  -1   6  12       7794.40       7961.37       227.35 o
   0   6  12       1532.19       1453.30       111.13 o
   1   6  12      41577.80      40111.88      1296.65 o
   2   6  12       1150.04       1050.63       121.84 o
   3   6  12       6698.77       6758.11       268.89 o
   4   6  12       1230.49       1316.61       148.36 o
   5   6  12       1845.51       1839.95       153.50 o
   6   6  12       9877.47      10029.92       402.78 o
  -6   7  12       1652.74       1674.91       210.45 o
  -5   7  12         67.71         64.88       137.76 o
  -4   7  12       7586.71       7363.80       296.46 o
  -3   7  12       2258.79       2220.37       137.85 o
  -2   7  12       9848.62      10443.34       307.26 o
  -1   7  12       1694.16       1695.27       124.70 o
   0   7  12       2493.71       2278.16       150.87 o
   1   7  12       1692.18       1485.78       124.30 o
   2   7  12      14357.44      13944.65       472.99 o
   3   7  12       4585.17       4797.17       240.69 o
   4   7  12        142.13        176.20       136.67 o
   5   7  12       5006.31       5153.17       275.04 o
   6   7  12       4771.65       5275.98       278.52 o
   7   7  12       1022.12       1214.08       215.44 o
  -6   8  12        818.49        941.48       193.10 o
  -5   8  12       6234.69       6491.01       669.39 o
  -4   8  12       3925.63       3902.96       294.94 o
  -3   8  12        101.40       -136.43       136.43 o
  -2   8  12       6991.06       7178.29       308.43 o
  -1   8  12       2433.30       2356.05       161.89 o
   0   8  12        406.55        576.38       126.02 o
   1   8  12       3700.12       3871.41       209.90 o
   2   8  12       4867.37       4934.94       247.05 o
   3   8  12       7787.16       7459.07       311.74 o
   4   8  12       3044.12       2795.25       232.72 o
   5   8  12       2766.08       2912.97       214.74 o
   6   8  12        427.88        609.23       171.80 o
  -5   9  12        155.25       -182.89       390.58 o
  -4   9  12       1446.97       1585.47       425.07 o
  -3   9  12       1756.69       1908.21       162.23 o
  -2   9  12        739.51        612.94       177.95 o
  -1   9  12        335.90        303.52       138.35 o
   0   9  12       1641.61       1752.08       167.60 o
   1   9  12       3931.79       3970.39       220.80 o
   2   9  12       5171.57       5265.02       272.66 o
   3   9  12       6405.00       6500.62       324.18 o
   4   9  12        284.80        178.55       174.35 o
   5   9  12       2457.48       2834.96       242.88 o
  -3  10  12       1822.79       1784.45       443.78 o
  -2  10  12       2422.98       2642.78       200.67 o
  -1  10  12       2100.27       2332.99       251.33 o
   0  10  12       4300.69       4512.80       254.49 o
   1  10  12        392.61        275.21       158.81 o
   2  10  12       1998.73       1973.82       199.39 o
   0   1  13       1488.13       1569.79        51.88 o
   1   1  13       8195.76       8020.14       192.10 o
  -1   2  13      14128.13      14403.10       355.83 o
   0   2  13      32115.74      32564.36       770.58 o
   1   2  13       5314.14       5323.12       140.17 o
   2   2  13      10142.90      10432.30       258.24 o
  -2   3  13        418.73        442.75        44.82 o
  -1   3  13      11897.56      12253.46       322.62 o
   0   3  13      19145.65      19976.23       493.87 o
   1   3  13      11136.20      11211.87       291.50 o
   2   3  13      20205.89      20382.38       438.24 o
   3   3  13      14364.54      14565.74       332.15 o
  -3   4  13       7954.68       8221.06       232.90 o
  -2   4  13      25611.77      25975.80       633.58 o
  -1   4  13      27524.82      27448.89       670.14 o
   0   4  13       1859.85       1860.18        68.61 o
   1   4  13      17450.44      17892.96       394.55 o
   2   4  13      11687.44      11857.02       255.69 o
   3   4  13      10197.10      10089.46       244.35 o
   4   4  13       1982.74       2033.12       100.83 o
  -4   5  13       2063.55       1934.20       102.26 o
  -3   5  13         92.77         97.97        54.54 o
  -2   5  13      20830.87      20766.31       528.72 o
  -1   5  13       6501.49       6610.09       191.88 o
   0   5  13      45168.90      44503.39       972.14 o
   1   5  13       6658.75       6602.32       216.80 o
   2   5  13      17102.55      17180.40       495.93 o
   3   5  13       1820.10       1756.35       166.12 o
   4   5  13       1814.52       1903.60       135.30 o
   5   5  13       2185.29       2319.49       150.42 o
  -5   6  13        147.48        198.71       114.67 o
  -4   6  13      13713.87      13457.11       399.17 o
  -3   6  13       3461.03       3526.96       131.25 o
  -2   6  13       5694.65       5909.19       190.02 o
  -1   6  13      24577.18      25096.39       595.79 o
   0   6  13       7438.64       7411.99       289.33 o
   1   6  13      15176.78      14859.42       497.77 o
   2   6  13       1657.43       1634.06       123.06 o
   3   6  13       4466.58       4428.27       206.39 o
   4   6  13       5108.76       4875.87       279.19 o
   5   6  13       3784.10       4044.78       246.21 o
   6   6  13      21072.10      21312.80       730.14 o
  -6   7  13       3092.55       3383.27       269.72 o
  -5   7  13       4197.75       4112.73       284.55 o
  -4   7  13       3668.31       3483.42       162.87 o
  -3   7  13       9751.48      10143.44       368.95 o
  -2   7  13        486.11        565.68        80.64 o
  -1   7  13       5712.31       5729.94       259.36 o
   0   7  13       6588.42       6604.48       303.59 o
   1   7  13       1170.73       1337.88       127.84 o
   2   7  13       2946.94       3038.57       173.94 o
   3   7  13       1128.31       1201.73       133.09 o
   4   7  13       4000.44       4554.33       261.57 o
   5   7  13       4306.40       4362.00       243.06 o
   6   7  13        541.56        831.96       153.46 o
   7   7  13        537.25        606.86       203.44 o
  -6   8  13       5036.32       5554.47       350.82 o
  -5   8  13       6947.42       7551.59       398.76 o
  -4   8  13       3225.39       3023.23       210.13 o
  -3   8  13       3809.31       3913.91       264.39 o
  -2   8  13       7345.62       7588.40       324.09 o
  -1   8  13       2040.65       2086.69       159.72 o
   0   8  13       9207.80       9353.98       372.86 o
   1   8  13        310.96        384.81       120.36 o
   2   8  13       2663.69       2794.30       246.96 o
   3   8  13       2945.64       2829.92       182.17 o
   4   8  13       1463.65       1373.60       254.44 o
   5   8  13       1263.66       1267.02       176.98 o
   6   8  13       1154.84       1247.29       190.07 o
  -5   9  13        368.87         96.11       399.94 o
  -4   9  13       6985.74       7792.83       731.94 o
  -3   9  13        173.27         84.04       151.33 o
  -2   9  13       1743.10       1606.75       208.79 o
  -1   9  13       2014.94       2077.49       171.86 o
   0   9  13       1586.93       1620.16       167.83 o
   1   9  13       3539.77       3643.13       211.29 o
   2   9  13       1023.25        980.46       159.98 o
   3   9  13        977.79        971.57       171.45 o
   4   9  13      11087.00      11007.23       515.63 o
   5   9  13       2482.36       2734.14       329.03 o
  -2  10  13       4192.12       4617.39       262.12 o
  -1  10  13       1380.30       1336.33       226.52 o
   0  10  13       3365.44       3529.97       231.81 o
   1  10  13       2494.34       2224.74       208.76 o
   2  10  13        292.37        301.17       165.75 o
   0   1  14       9842.53       9986.18       251.95 o
   1   1  14      51721.66      49844.99      1201.26 o
  -1   2  14      14676.18      14883.59       387.70 o
   0   2  14       8872.76       9023.81       255.45 o
   1   2  14        951.74        913.28        53.22 o
   2   2  14       4106.16       4146.04       124.41 o
  -2   3  14      43057.93      43795.61       981.30 o
  -1   3  14      10850.64      11525.65       290.02 o
   0   3  14       2289.37       2282.51        90.45 o
   1   3  14       4961.21       5107.28       153.22 o
   2   3  14      26341.56      26928.54       696.24 o
   3   3  14        997.13       1039.06        63.04 o
  -3   4  14       3801.65       3834.90       127.00 o
  -2   4  14       6512.30       6697.64       174.73 o
  -1   4  14      15623.18      15496.49       381.48 o
   0   4  14       4657.40       4786.69       128.05 o
   1   4  14       3990.04       4080.22       122.38 o
   2   4  14        724.21        814.44        52.05 o
   3   4  14      12193.74      12215.06       339.97 o
   4   4  14        608.53        616.87        58.97 o
  -4   5  14       1728.16       1644.29       174.75 o
  -3   5  14       7792.73       7546.31       217.93 o
  -2   5  14       1238.95       1204.00        74.97 o
  -1   5  14       3855.66       3801.09       129.02 o
   0   5  14       9558.24       9523.02       258.75 o
   1   5  14       1545.87       1534.55        91.35 o
   2   5  14        461.24        386.34        71.87 o
   3   5  14      28223.83      28020.37      1088.79 o
   4   5  14        864.76        987.23       110.06 o
   5   5  14      12071.99      12270.00       452.13 o
  -5   6  14        757.97        826.77       123.80 o
  -4   6  14      31280.59      32117.37       858.47 o
  -3   6  14        177.37        129.49        67.01 o
  -2   6  14       4285.04       4372.30       154.77 o
  -1   6  14       9111.90       9213.97       251.08 o
   0   6  14      14916.38      14883.62       500.46 o
   1   6  14       2503.39       2459.56       140.75 o
   2   6  14       1654.97       1656.61       127.69 o
   3   6  14       7314.54       7258.74       290.93 o
   4   6  14       2898.86       3090.85       310.70 o
   5   6  14        513.52        437.38       126.21 o
   6   6  14       3533.97       3795.38       221.63 o
  -6   7  14        184.02        200.81       164.76 o
  -5   7  14       7483.75       7548.96       393.55 o
  -4   7  14       5624.13       5740.27       217.93 o
  -3   7  14        767.85        953.96       104.97 o
  -2   7  14       1947.00       2148.71       115.84 o
  -1   7  14       7045.06       6933.09       285.99 o
   0   7  14       4688.45       4507.34       227.82 o
   1   7  14       5779.78       5721.48       264.85 o
   2   7  14       1790.68       1700.22       147.39 o
   3   7  14      15813.92      15931.35       538.10 o
   4   7  14       4861.85       4597.13       407.58 o
   5   7  14        418.99        400.09       134.29 o
   6   7  14        146.09        105.15       141.40 o
   7   7  14        396.10        360.98       323.99 o
  -6   8  14       2893.00       3593.26       280.64 o
  -5   8  14       3433.96       3924.31       277.03 o
  -4   8  14       6237.54       6955.90       607.17 o
  -3   8  14       1414.85       1211.84       177.59 o
  -2   8  14       1740.89       1605.86       154.26 o
  -1   8  14       2451.36       2387.43       170.55 o
   0   8  14       2390.13       2529.87       174.33 o
   1   8  14        677.71        733.68       132.42 o
   2   8  14       6413.28       6403.38       289.53 o
   3   8  14       1927.10       2047.49       167.19 o
   4   8  14       3293.60       3451.35       252.40 o
   5   8  14       4718.93       4812.09       261.75 o
   6   8  14        316.57        415.37       175.56 o
  -4   9  14       3525.67       3681.94       531.32 o
  -3   9  14       2204.53       2541.61       266.13 o
  -2   9  14       6425.25       6969.42       392.65 o
  -1   9  14       5965.17       6109.28       298.37 o
   0   9  14       4379.15       4618.65       257.93 o
   1   9  14       6145.36       5785.20       306.88 o
   2   9  14        865.28        918.69       154.41 o
   3   9  14       1469.42       1465.80       178.92 o
   4   9  14       3252.53       3758.75       284.16 o
  -2  10  14       7379.62       7848.84       449.06 o
  -1  10  14        207.74        388.08       351.85 o
   0  10  14        366.27        262.90       163.22 o
   1  10  14        152.23         31.41       159.01 o
   2  10  14        525.49        384.75       176.10 o
   0   1  15        911.70       1022.37        49.41 o
   1   1  15      55384.59      54082.35      1294.36 o
  -1   2  15      10624.08      10477.93       252.10 o
   0   2  15      15472.98      15520.44       359.19 o
   1   2  15       1696.10       1646.65        70.53 o
   2   2  15      36628.55      37051.20       911.91 o
  -2   3  15       8563.82       8660.93       244.06 o
  -1   3  15      29056.61      29676.73       694.80 o
   0   3  15       6449.45       6689.73       197.43 o
   1   3  15       9174.75       9144.99       238.99 o
   2   3  15      19334.49      19914.64       548.20 o
   3   3  15      27000.78      26775.93       660.15 o
  -3   4  15        604.79        553.43        61.41 o
  -2   4  15        125.37        180.43        49.74 o
  -1   4  15       1061.52       1010.82        60.79 o
   0   4  15       3662.72       3663.03       119.84 o
   1   4  15      19930.73      19886.45       475.24 o
   2   4  15       3421.87       3409.34       114.35 o
   3   4  15       6121.07       6246.56       218.06 o
   4   4  15       3840.04       3955.68       134.33 o
  -4   5  15       1158.67       1226.49        89.15 o
  -3   5  15       6693.94       6636.53       202.44 o
  -2   5  15        968.26       1000.86        72.57 o
  -1   5  15       3289.93       3411.74       120.57 o
   0   5  15       1902.39       1963.26        87.24 o
   1   5  15       2196.10       2340.15       113.18 o
   2   5  15      16102.86      16012.58       463.81 o
   3   5  15      14605.28      14641.33       592.50 o
   4   5  15      16941.64      17398.26       616.19 o
   5   5  15       4245.17       4392.21       223.91 o
  -5   6  15        425.69        491.69       123.32 o
  -4   6  15       3622.31       3497.39       164.14 o
  -3   6  15       5768.74       5868.11       188.27 o
  -2   6  15       5940.83       6016.24       199.61 o
  -1   6  15       2608.83       2679.44       108.92 o
   0   6  15        703.27        699.05        96.98 o
   1   6  15       2478.43       2739.93       150.51 o
   2   6  15       3334.06       3436.22       177.51 o
   3   6  15       6552.80       6350.08       336.16 o
   4   6  15      15957.92      16204.58       677.86 o
   5   6  15       6746.28       6750.41       342.55 o
   6   6  15       3980.65       4099.66       233.53 o
  -6   7  15       1361.12       1601.43       386.27 o
  -5   7  15       1669.99       1751.29       188.04 o
  -4   7  15       3361.47       3175.81       173.87 o
  -3   7  15       4752.55       5096.47       224.07 o
  -2   7  15       5547.54       5757.04       208.06 o
  -1   7  15       2866.45       3119.10       208.77 o
   0   7  15       7142.34       7114.91       283.76 o
   1   7  15       3035.06       2864.69       166.79 o
   2   7  15       2118.09       1981.62       149.90 o
   3   7  15       8759.27       8214.84       337.11 o
   4   7  15       3447.48       3711.70       252.26 o
   5   7  15      10603.67      10759.05       427.11 o
   6   7  15        594.72        497.87       156.20 o
   7   7  15        382.95        403.05       196.05 o
  -6   8  15       1846.85       2276.36       244.26 o
  -5   8  15        525.92        533.42       175.46 o
  -4   8  15       1090.23       1641.59       186.12 o
  -3   8  15       7111.34       7607.18       394.46 o
  -2   8  15       2036.02       2174.93       174.02 o
  -1   8  15        965.41       1064.97       136.82 o
   0   8  15      10935.36      10908.98       416.26 o
   1   8  15        349.37        281.31       121.24 o
   2   8  15       2671.31       2618.07       194.76 o
   3   8  15       1094.42        999.22       150.46 o
   4   8  15       8463.23       8063.81       502.09 o
   5   8  15       2058.23       2084.31       191.89 o
   6   8  15       4016.96       4129.86       272.28 o
  -4   9  15       4481.41       4654.35       537.88 o
  -3   9  15        881.25       1053.47       189.89 o
  -2   9  15       1482.82       1540.44       205.38 o
  -1   9  15       2684.54       2947.90       197.69 o
   0   9  15       2981.93       3272.30       208.58 o
   1   9  15      16618.01      17419.23       627.93 o
   2   9  15       3942.21       3938.93       233.30 o
   3   9  15       1887.12       2193.92       231.99 o
   4   9  15       3335.98       3189.11       266.09 o
  -1  10  15        736.26        698.24       205.46 o
   0  10  15       2287.10       2407.27       205.40 o
   1  10  15        433.94        428.41       173.41 o
   0   0  16      89171.07      87038.67      4601.47 o
   0   1  16       3022.92       3012.55        95.65 o
   1   1  16       2930.30       3020.85        97.20 o
  -1   2  16      11695.34      11944.71       307.46 o
   0   2  16      19334.41      19654.08       460.89 o
   1   2  16      20558.95      20756.20       484.07 o
   2   2  16       6024.27       6059.23       157.19 o
  -2   3  16       1468.33       1482.01        73.86 o
  -1   3  16      15224.72      15443.22       371.68 o
   0   3  16      51131.77      51980.01      1192.19 o
   1   3  16      27197.96      27431.76       653.20 o
   2   3  16       7947.83       8058.14       261.70 o
   3   3  16       4740.01       4643.07       151.46 o
  -3   4  16       6221.73       6203.37       193.40 o
  -2   4  16       2750.66       2748.55       106.83 o
  -1   4  16       4946.58       4971.54       157.17 o
   0   4  16       2321.07       2573.88       102.16 o
   1   4  16        140.33        192.85        51.98 o
   2   4  16       3882.15       4009.01       127.55 o
   3   4  16       8322.25       8320.29       254.78 o
   4   4  16      41223.29      42656.53      1023.49 o
  -4   5  16       3312.14       3417.51       149.61 o
  -3   5  16       2908.72       3022.53       120.94 o
  -2   5  16       2391.21       2335.27        97.06 o
  -1   5  16        835.19        842.43        84.86 o
   0   5  16       6138.33       6183.21       186.00 o
   1   5  16        812.63        912.09        67.92 o
   2   5  16      12381.19      12568.96       367.00 o
   3   5  16       4663.70       4876.02       323.73 o
   4   5  16       8102.56       8316.49       327.38 o
   5   5  16       4639.65       4679.81       236.40 o
  -5   6  16       4230.52       4219.25       234.32 o
  -4   6  16       6502.75       6602.52       239.58 o
  -3   6  16        124.49        180.74        71.47 o
  -2   6  16       5658.46       5818.95       180.70 o
  -1   6  16       2333.81       2586.61       106.63 o
   0   6  16       3913.20       3893.39       194.81 o
   1   6  16        994.62       1124.19       113.78 o
   2   6  16      14683.46      14387.57       517.04 o
   3   6  16        200.80        171.31       126.63 o
   4   6  16      27372.68      27731.18       914.32 o
   5   6  16       1463.28       1420.46       152.00 o
   6   6  16       1512.33       1835.20       173.37 o
  -6   7  16       1355.52       1440.62       200.59 o
  -5   7  16       4890.01       5535.45       340.48 o
  -4   7  16       2420.15       2484.75       157.12 o
  -3   7  16       1061.77       1138.26       118.18 o
  -2   7  16       1356.32       1514.48       104.30 o
  -1   7  16       1702.87       1843.70       142.90 o
   0   7  16        875.53       1051.29       124.95 o
   1   7  16       2456.26       2534.47       168.87 o
   2   7  16       4318.23       4424.50       217.39 o
   3   7  16       6236.62       6593.18       437.62 o
   4   7  16       5468.80       5684.75       339.38 o
   5   7  16       1283.16       1528.24       171.68 o
   6   7  16        118.33         18.89       146.89 o
   7   7  16       1190.12       1334.72       220.34 o
  -6   8  16        704.80        151.95       403.13 o
  -5   8  16       1579.78       1805.17       207.54 o
  -4   8  16       4592.36       5048.83       302.43 o
  -3   8  16       3350.52       3847.39       330.92 o
  -2   8  16       1098.52       1306.29       170.43 o
  -1   8  16       3567.86       3669.96       207.71 o
   0   8  16      18157.15      18358.70       608.28 o
   1   8  16       1526.11       1449.82       152.67 o
   2   8  16       6089.84       6046.59       290.23 o
   3   8  16       2994.03       2979.66       238.36 o
   4   8  16        212.55        125.69       160.84 o
   5   8  16       3658.20       3841.94       250.19 o
   6   8  16        410.43        489.86       368.95 o
  -4   9  16       3309.81       3684.40       503.27 o
  -3   9  16        792.41        781.07       197.32 o
  -2   9  16       1674.19       1757.26       215.98 o
  -1   9  16        539.72        578.33       153.95 o
   0   9  16        403.26        518.08       147.01 o
   1   9  16       5226.21       5314.88       275.03 o
   2   9  16        235.28         93.20       154.31 o
   3   9  16        337.04        271.62       196.72 o
   4   9  16        737.87        615.66       214.97 o
   0  10  16      11178.24      11180.59       827.61 o
   0   1  17      12997.98      12999.40       367.28 o
   1   1  17      38653.27      38811.33       926.34 o
  -1   2  17      10618.43      10249.30       291.07 o
   0   2  17       7709.81       7751.87       195.85 o
   1   2  17       7374.03       7344.14       242.34 o
   2   2  17       7200.81       6958.88       184.57 o
  -2   3  17      11060.30      11047.11       299.43 o
  -1   3  17       3826.09       3910.00       131.82 o
   0   3  17      22148.45      22300.85       575.07 o
   1   3  17       1099.67       1110.10        63.26 o
   2   3  17        230.42        240.01        60.11 o
   3   3  17      11018.39      11200.64       304.72 o
  -3   4  17      23362.07      24139.75       592.83 o
  -2   4  17       2067.89       1900.93        91.38 o
  -1   4  17      12979.20      13017.30       329.58 o
   0   4  17       7341.05       7364.61       201.14 o
   1   4  17      10958.40      11000.25       274.19 o
   2   4  17       4101.29       4107.25       133.75 o
   3   4  17       2299.87       2533.84       106.41 o
   4   4  17      10380.04      10798.44       283.22 o
  -4   5  17       3142.63       3218.12       148.25 o
  -3   5  17      10117.91      10098.07       275.29 o
  -2   5  17       1295.18       1336.29        84.28 o
  -1   5  17       6879.58       6775.77       191.85 o
   0   5  17      16820.60      16786.53       445.42 o
   1   5  17        897.60        964.45        69.03 o
   2   5  17        441.30        551.48       110.10 o
   3   5  17       1611.80       1648.13       156.89 o
   4   5  17       7265.75       7313.42       300.91 o
   5   5  17       4322.72       4145.32       228.32 o
  -5   6  17        712.78        905.43       142.55 o
  -4   6  17      16028.12      16475.18       464.89 o
  -3   6  17        520.78        612.67        80.17 o
  -2   6  17       9584.63       9830.82       275.26 o
  -1   6  17       9229.77       9230.48       260.37 o
   0   6  17         15.98         28.71        89.72 o
   1   6  17       2800.00       3122.85       172.34 o
   2   6  17      10701.38      10815.13       375.20 o
   3   6  17         57.23         97.83       121.28 o
   4   6  17       6912.70       7311.00       320.11 o
   5   6  17        831.63        840.93       141.34 o
   6   6  17       5411.56       6211.23       292.88 o
  -6   7  17       2801.45       2694.74       242.36 o
  -5   7  17       4805.28       5087.53       327.97 o
  -4   7  17       3206.71       3049.78       179.01 o
  -3   7  17      11602.85      12189.13       405.48 o
  -2   7  17      12687.89      13896.65       411.20 o
  -1   7  17       2094.09       2082.77       146.87 o
   0   7  17      27801.38      28632.60       920.87 o
   1   7  17       3126.73       3437.15       193.01 o
   2   7  17       2380.25       2515.75       161.31 o
   3   7  17       1387.93       1409.74       177.60 o
   4   7  17       2926.41       3120.27       244.96 o
   5   7  17       2226.32       2449.50       228.31 o
   6   7  17       4991.17       4983.67       282.19 o
  -5   8  17         34.65        287.53       171.07 o
  -4   8  17       6085.37       7093.29       380.58 o
  -3   8  17       7602.79       8498.61       443.77 o
  -2   8  17      11524.59      11935.67       442.06 o
  -1   8  17       1189.40       1241.93       141.48 o
   0   8  17       2944.12       2993.99       194.30 o
   1   8  17       4512.76       4419.11       241.54 o
   2   8  17       1521.13       1494.51       157.57 o
   3   8  17        571.65        649.78       171.72 o
   4   8  17        941.63       1095.05       194.23 o
   5   8  17       6796.46       7194.33       353.22 o
  -4   9  17        495.91        238.75       322.46 o
  -3   9  17       2972.67       3636.44       262.87 o
  -2   9  17       1266.11       1494.91       212.27 o
  -1   9  17       1311.36       1344.09       164.37 o
   0   9  17         18.24        -68.83       137.32 o
   1   9  17       1421.76       1564.51       176.55 o
   2   9  17       1749.28       1871.11       227.44 o
   3   9  17       3234.20       3354.74       271.82 o
   0   1  18      22430.71      22349.56       551.93 o
   1   1  18      17877.53      17762.63       449.02 o
  -1   2  18       2507.52       2478.56       104.10 o
   0   2  18       1780.77       1779.38        79.26 o
   1   2  18       9532.00       9413.91       290.28 o
   2   2  18       9861.72       9407.77       253.72 o
  -2   3  18      12292.99      12390.34       316.83 o
  -1   3  18      19777.45      19928.86       480.93 o
   0   3  18       7639.54       7668.53       215.40 o
   1   3  18        782.16        816.16        60.65 o
   2   3  18       2691.66       2660.43       118.77 o
   3   3  18      20922.08      20950.60       520.63 o
  -3   4  18       5879.91       6057.86       186.71 o
  -2   4  18      10986.76      11039.79       277.07 o
  -1   4  18       8210.77       8402.05       226.52 o
   0   4  18       5649.46       5794.87       177.51 o
   1   4  18       4820.89       4862.86       164.44 o
   2   4  18         88.79        109.31        54.22 o
   3   4  18       7967.94       7978.84       213.98 o
   4   4  18        361.73        389.40        70.14 o
  -4   5  18       1303.50       1298.44       100.58 o
  -3   5  18      21969.69      22662.23       532.74 o
  -2   5  18       3469.69       3619.22       137.82 o
  -1   5  18       4682.59       4711.24       156.42 o
   0   5  18      39717.17      39785.51       947.67 o
   1   5  18        413.02        412.55        62.66 o
   2   5  18      34257.79      35344.09       834.81 o
   3   5  18       1008.87       1302.42       139.35 o
   4   5  18        332.87        291.42       114.95 o
   5   5  18      16152.86      16528.37       523.49 o
  -5   6  18       2225.63       2515.60       205.81 o
  -4   6  18       9588.12       9681.08       317.38 o
  -3   6  18       6831.78       7119.90       223.80 o
  -2   6  18        591.02        595.32        79.39 o
  -1   6  18       1036.21       1102.24        88.40 o
   0   6  18       4110.51       4293.52       162.62 o
   1   6  18       2178.90       2361.51       189.18 o
   2   6  18       2231.02       2164.65       154.87 o
   3   6  18        394.74        385.32       142.59 o
   4   6  18         42.85        110.36       117.88 o
   5   6  18       2604.35       2843.16       192.87 o
   6   6  18        387.28        469.58       147.66 o
  -6   7  18       8573.03       9449.55       501.20 o
  -5   7  18        365.10        422.12       166.87 o
  -4   7  18       1845.42       1858.93       184.42 o
  -3   7  18        753.36        858.18       119.89 o
  -2   7  18       3642.07       3999.40       171.14 o
  -1   7  18       1800.78       2121.23       151.04 o
   0   7  18      10453.97      10513.50       389.24 o
   1   7  18       9634.58       9541.12       352.98 o
   2   7  18      15537.69      15544.27       567.56 o
   3   7  18        463.01        596.41       165.39 o
   4   7  18       2789.65       2905.35       212.32 o
   5   7  18       3355.55       3248.47       224.35 o
   6   7  18        615.38        763.62       173.47 o
  -5   8  18       1225.34       1514.87       206.19 o
  -4   8  18       1946.01       2437.25       215.65 o
  -3   8  18        684.37        695.80       203.12 o
  -2   8  18       2027.88       2203.59       174.59 o
  -1   8  18       1020.14       1277.48       179.74 o
   0   8  18       1320.81       1227.91       153.99 o
   1   8  18       7584.32       7701.99       326.93 o
   2   8  18       2956.83       2984.67       202.31 o
   3   8  18        944.97       1198.14       199.95 o
   4   8  18       4922.96       5383.17       337.72 o
   5   8  18       3641.91       3843.90       281.27 o
  -3   9  18        759.11        459.11       186.95 o
  -2   9  18        920.40        969.42       204.44 o
  -1   9  18      14061.90      14741.62       534.75 o
   0   9  18        252.85        190.49       148.13 o
   1   9  18       3727.42       4014.28       238.29 o
   2   9  18       2674.98       2566.18       210.55 o
   3   9  18       1556.46       1301.81       234.00 o
   0   1  19       5618.90       5516.21       175.40 o
   1   1  19       4985.92       5067.02       154.07 o
  -1   2  19       9477.96       9476.20       243.42 o
   0   2  19       1795.90       1798.02        77.84 o
   1   2  19      14101.21      13975.57       336.51 o
   2   2  19       4726.26       4560.01       148.58 o
  -2   3  19      19606.97      19397.88       481.56 o
  -1   3  19      16458.86      16296.83       425.43 o
   0   3  19      25572.61      25761.28       645.00 o
   1   3  19      29171.88      29335.61       738.49 o
   2   3  19      15108.15      15172.29       393.17 o
   3   3  19       6805.68       7013.61       197.89 o
  -3   4  19        566.42        638.63        72.67 o
  -2   4  19        857.80        856.25        71.19 o
  -1   4  19      14014.70      14162.31       372.13 o
   0   4  19        646.35        673.61        64.77 o
   1   4  19      15678.01      15674.47       391.59 o
   2   4  19       9601.56      10046.13       291.79 o
   3   4  19         34.66         88.62        60.95 o
   4   4  19      12390.87      13143.48       337.42 o
  -4   5  19       2983.71       3102.52       144.80 o
  -3   5  19       1889.19       2005.74       109.71 o
  -2   5  19      17445.18      17554.56       448.44 o
  -1   5  19        624.91        688.74        73.70 o
   0   5  19      32246.41      32799.53       811.12 o
   1   5  19         28.53         64.04        59.75 o
   2   5  19      15996.21      16227.26       410.70 o
   3   5  19        171.57        202.10       128.65 o
   4   5  19       1365.57       1471.94       135.94 o
   5   5  19       2744.57       3011.67       192.29 o
  -5   6  19       5886.97       6307.11       299.49 o
  -4   6  19       1432.58       1585.38       119.68 o
  -3   6  19       1100.72       1191.16        96.69 o
  -2   6  19       8042.12       8199.91       246.42 o
  -1   6  19       1954.44       2035.80       105.03 o
   0   6  19         53.74        164.54        67.71 o
   1   6  19       5351.41       5225.39       244.76 o
   2   6  19       9731.83       9593.72       434.84 o
   3   6  19        376.93        510.14       150.09 o
   4   6  19       3912.45       3789.80       221.47 o
   5   6  19       1416.96       1405.60       165.57 o
   6   6  19       2069.34       2294.70       193.45 o
  -6   7  19        809.57        984.14       209.40 o
  -5   7  19        701.16        860.28       182.93 o
  -4   7  19        626.00        597.80       118.82 o
  -3   7  19        300.81        459.70       116.39 o
  -2   7  19       4184.82       4689.15       192.12 o
  -1   7  19        681.47        754.92       124.42 o
   0   7  19       5317.79       5377.10       255.95 o
   1   7  19       3378.02       3564.59       193.17 o
   2   7  19       2944.45       2814.36       186.09 o
   3   7  19       8359.66       8364.39       481.91 o
   4   7  19         85.02         34.94       150.60 o
   5   7  19       1520.56       1844.90       282.62 o
   6   7  19       3641.18       3856.49       254.60 o
  -5   8  19       6153.21       7244.50       396.29 o
  -4   8  19       1517.61       1557.63       359.93 o
  -3   8  19       3388.14       3906.08       275.58 o
  -2   8  19       2382.28       2491.55       189.34 o
  -1   8  19       4920.64       5373.71       265.35 o
   0   8  19        336.24        340.92       132.28 o
   1   8  19       1580.69       1766.44       163.69 o
   2   8  19       5143.25       5039.59       277.08 o
   3   8  19       4618.62       4974.47       324.07 o
   4   8  19       1987.99       2201.37       299.39 o
   5   8  19       1993.01       2160.38       220.52 o
  -3   9  19        161.89        -75.25       185.32 o
  -2   9  19       4970.99       5302.47       356.92 o
  -1   9  19         69.16        156.82       153.46 o
   0   9  19       3123.41       3110.50       212.61 o
   1   9  19       1843.94       1960.80       190.85 o
   2   9  19        558.54        554.38       166.89 o
   3   9  19       6992.96       7371.45       448.47 o
   0   0  20      18512.04      17818.38       930.81 o
   0   1  20       2105.58       2050.57        98.55 o
   1   1  20       2563.69       2776.86       105.91 o
  -1   2  20      12800.89      12545.11       301.55 o
   0   2  20       3647.90       3783.04       121.74 o
   1   2  20       7380.78       7180.88       196.30 o
   2   2  20       7079.64       6933.67       196.52 o
  -2   3  20       7201.59       7256.62       217.56 o
  -1   3  20       9348.64       9356.08       248.96 o
   0   3  20      39685.63      40008.78       951.38 o
   1   3  20      22152.03      21941.31       555.43 o
   2   3  20      18312.13      18014.85       458.58 o
   3   3  20        384.42        404.99        66.53 o
  -3   4  20      10060.82       9917.50       275.71 o
  -2   4  20      12796.16      12722.16       345.62 o
  -1   4  20       5186.27       5208.00       170.20 o
   0   4  20       1473.89       1461.44        83.28 o
   1   4  20       1041.68       1093.88        75.73 o
   2   4  20       7069.87       7129.62       236.16 o
   3   4  20        119.59        113.59        67.63 o
   4   4  20       2516.76       2589.32       122.94 o
  -4   5  20       4698.78       4901.84       192.80 o
  -3   5  20       1966.77       2006.04       105.93 o
  -2   5  20      30464.68      30643.30       766.01 o
  -1   5  20       2041.27       2151.91       101.61 o
   0   5  20       1826.17       1962.04        98.41 o
   1   5  20       5511.32       5525.20       184.02 o
   2   5  20         97.63         60.87        61.19 o
   3   5  20       1806.35       1844.51       149.27 o
   4   5  20       2720.08       2921.08       184.33 o
   5   5  20       5225.63       5458.19       270.90 o
  -5   6  20       2314.72       2411.75       183.16 o
  -4   6  20       8634.50       9226.66       306.34 o
  -3   6  20       3121.34       3416.82       146.42 o
  -2   6  20      21387.47      21671.65       558.25 o
  -1   6  20       1036.49       1133.67        90.31 o
   0   6  20         94.54         86.50        73.50 o
   1   6  20       6979.67       6757.56       297.42 o
   2   6  20       5341.83       5118.09       352.26 o
   3   6  20       5038.09       5040.57       412.33 o
   4   6  20        704.10       1111.28       150.72 o
   5   6  20       2428.62       2539.51       190.41 o
   6   6  20       8026.86       8184.85       356.02 o
  -6   7  20       1392.20       1482.85       220.65 o
  -5   7  20        937.41       1013.40       192.75 o
  -4   7  20       3410.87       3710.02       206.26 o
  -3   7  20       2710.59       3104.43       180.91 o
  -2   7  20      14675.66      15652.69       448.64 o
  -1   7  20       5891.92       6161.72       264.83 o
   0   7  20       2446.24       2629.85       177.27 o
   1   7  20        544.89        655.16       129.31 o
   2   7  20      11215.05      11436.78       430.13 o
   3   7  20       1335.77       1174.50       185.96 o
   4   7  20        977.48       1091.47       170.64 o
   5   7  20       2061.55       2409.63       286.28 o
   6   7  20       3062.37       3344.41       242.42 o
  -5   8  20       1550.18       1830.66       406.47 o
  -4   8  20       2375.78       2617.24       406.71 o
  -3   8  20       1174.87       1419.18       223.35 o
  -2   8  20       6471.21       6702.20       324.60 o
  -1   8  20       2531.03       2827.12       191.03 o
   0   8  20        197.69        474.64       134.82 o
   1   8  20       1549.71       1689.60       167.12 o
   2   8  20       3881.10       3981.06       229.48 o
   3   8  20       5657.60       5823.01       367.99 o
   4   8  20       2154.68       2608.90       226.72 o
   5   8  20       1250.25       1802.36       397.08 o
  -2   9  20         23.41         17.60       186.23 o
  -1   9  20        445.79        355.57       158.36 o
   0   9  20       1213.55       1324.45       180.77 o
   1   9  20       4314.75       4504.78       258.35 o
   2   9  20       4783.20       4649.08       270.64 o
   0   1  21       3076.07       3098.22       138.49 o
   1   1  21      19631.38      19371.58       465.12 o
  -1   2  21       4394.73       4221.75       136.94 o
   0   2  21       3346.92       3419.91       118.93 o
   1   2  21       5969.32       5792.32       166.28 o
   2   2  21       2414.44       2376.83       117.44 o
  -2   3  21        168.83        192.85        63.36 o
  -1   3  21       2588.61       2578.27       109.69 o
   0   3  21      20796.01      20808.87       505.57 o
   1   3  21      16193.92      15793.54       418.18 o
   2   3  21      16799.70      16746.10       433.80 o
   3   3  21       3488.98       3339.41       137.42 o
  -3   4  21       4529.13       4514.05       171.05 o
  -2   4  21      18539.29      18249.45       468.39 o
  -1   4  21        665.00        659.51        71.92 o
   0   4  21       2115.93       2187.03        97.46 o
   1   4  21      15144.25      15151.28       364.83 o
   2   4  21       9914.84       9883.87       329.92 o
   3   4  21       4062.88       4130.22       152.52 o
   4   4  21       2313.05       2470.58       121.44 o
  -4   5  21       3291.37       3479.26       161.82 o
  -3   5  21       1150.30       1241.86        94.18 o
  -2   5  21       5776.92       5796.21       188.21 o
  -1   5  21       5082.10       5054.26       176.19 o
   0   5  21      27539.21      28166.32       696.38 o
   1   5  21       6682.80       6905.81       230.74 o
   2   5  21      11638.73      12013.40       352.88 o
   3   5  21        143.77        253.29        79.29 o
   4   5  21        518.35        652.97       134.79 o
   5   5  21       5713.49       6041.49       284.18 o
  -5   6  21        618.85        612.94       150.47 o
  -4   6  21       3785.79       4198.15       186.80 o
  -3   6  21       6153.64       6506.44       242.58 o
  -2   6  21      10643.13      10810.32       307.24 o
  -1   6  21       5529.83       5462.47       197.44 o
   0   6  21       4199.06       4225.02       177.67 o
   1   6  21       5102.01       5190.69       251.47 o
   2   6  21       4458.77       4498.33       228.84 o
   3   6  21       5729.27       6001.71       310.74 o
   4   6  21      13873.97      14992.06       516.11 o
   5   6  21         72.07         77.81       146.89 o
   6   6  21      14963.65      16133.06       582.14 o
  -6   7  21       1271.42       1779.69       231.13 o
  -5   7  21       1527.85       1543.33       208.94 o
  -4   7  21       1715.59       1954.54       153.42 o
  -3   7  21       1612.03       2002.20       194.42 o
  -2   7  21        235.35        173.02        96.60 o
  -1   7  21       2484.57       2664.41       179.78 o
   0   7  21       2487.71       2539.56       169.09 o
   1   7  21        478.15        513.01       127.95 o
   2   7  21       2695.89       2756.11       180.96 o
   3   7  21       1294.39       1577.57       223.38 o
   4   7  21       4904.28       5158.97       278.26 o
   5   7  21        785.67        823.39       176.05 o
   6   7  21        572.13        754.60       214.61 o
  -4   8  21       1208.51       1659.64       359.85 o
  -3   8  21       1352.01       1505.02       207.03 o
  -2   8  21       3749.26       4069.41       341.65 o
  -1   8  21       3194.87       3331.46       206.77 o
   0   8  21       4092.08       4237.01       243.35 o
   1   8  21       1568.28       1665.62       170.52 o
   2   8  21       9403.46       9700.97       433.88 o
   3   8  21        464.28        470.21       258.90 o
   4   8  21       1085.12       1203.49       194.26 o
  -2   9  21       2898.76       3044.23       263.09 o
  -1   9  21       2295.13       2784.77       216.20 o
   0   9  21        333.56        455.57       158.68 o
   1   9  21       2926.15       3378.47       260.46 o
   2   9  21        162.51         43.85       164.89 o
   0   1  22       9798.51       9286.56       295.52 o
   1   1  22      77672.12      73956.38      2002.23 o
  -1   2  22       2672.87       2587.76       104.48 o
   0   2  22        118.57        104.86        66.58 o
   1   2  22        366.59        362.00        57.29 o
   2   2  22       2672.57       2634.22       105.38 o
  -2   3  22      21187.65      20946.73       519.08 o
  -1   3  22       6069.24       6092.94       191.34 o
   0   3  22       4665.41       4680.10       151.54 o
   1   3  22       1124.61       1052.31        90.34 o
   2   3  22      14946.07      14767.78       387.75 o
   3   3  22        490.64        729.43        94.34 o
  -3   4  22       2259.00       2373.71       109.65 o
  -2   4  22      10434.29      10537.18       295.56 o
  -1   4  22       6786.67       6980.61       198.10 o
   0   4  22       2321.76       2287.93       104.93 o
   1   4  22        525.91        578.88        87.76 o
   2   4  22       4199.70       4147.18       171.61 o
   3   4  22       6678.25       6859.25       217.11 o
   4   4  22       2684.38       2912.14       132.03 o
  -4   5  22       2552.43       2663.93       142.52 o
  -3   5  22       1574.28       1679.68       104.17 o
  -2   5  22       1597.88       1697.60       104.56 o
  -1   5  22       2330.69       2526.20       114.24 o
   0   5  22       6392.12       6572.96       209.06 o
   1   5  22        199.18        197.07        72.13 o
   2   5  22       1326.25       1489.83       103.88 o
   3   5  22       5014.21       5231.86       205.19 o
   4   5  22         27.61         63.60       121.82 o
   5   5  22       3426.43       3583.90       226.90 o
  -5   6  22         61.67         48.69       144.14 o
  -4   6  22      19323.66      20416.20       687.02 o
  -3   6  22       1216.80       1335.70       108.26 o
  -2   6  22       3828.23       4002.85       164.79 o
  -1   6  22       3248.84       3446.81       137.27 o
   0   6  22       8898.83       9249.78       304.77 o
   1   6  22       3894.96       4121.53       223.48 o
   2   6  22       3814.63       3876.05       217.98 o
   3   6  22       3931.95       3872.77       220.77 o
   4   6  22       2566.64       2887.14       200.48 o
   5   6  22        358.34        545.42       158.23 o
   6   6  22       4077.92       4296.72       254.60 o
  -5   7  22       4571.00       5015.79       326.65 o
  -4   7  22       2369.18       2390.57       378.78 o
  -3   7  22       3467.80       3747.27       241.64 o
  -2   7  22       3290.10       3580.00       169.03 o
  -1   7  22       7676.66       7485.16       325.69 o
   0   7  22       3223.56       3398.88       202.78 o
   1   7  22       9120.53       9580.50       393.33 o
   2   7  22       4451.53       4605.82       250.91 o
   3   7  22       4575.69       4803.69       645.31 o
   4   7  22       4184.53       4236.44       259.29 o
   5   7  22       2811.78       3069.51       232.09 o
  -4   8  22       4576.33       5155.14       516.14 o
  -3   8  22        119.48         12.86       176.09 o
  -2   8  22        966.25        663.21       157.17 o
  -1   8  22       1001.90       1154.73       162.56 o
   0   8  22       2679.52       3020.94       206.64 o
   1   8  22       1217.82       1324.62       170.28 o
   2   8  22       2337.64       2556.97       499.85 o
   3   8  22       1398.84       1494.04       233.63 o
   4   8  22       3018.87       2784.63       294.70 o
  -1   9  22       5016.84       4833.14       478.96 o
   0   9  22       4597.04       5017.82       278.79 o
   0   1  23       3706.33       3710.11       158.62 o
   1   1  23      45073.45      43450.02      1171.22 o
  -1   2  23       5664.72       5396.94       210.53 o
   0   2  23      12171.98      11673.43       343.79 o
   1   2  23       3728.39       3571.91       151.59 o
   2   2  23       3515.15       3407.30       134.11 o
  -2   3  23       4750.52       4934.76       167.35 o
  -1   3  23       8777.92       8580.97       241.80 o
   0   3  23       9641.38       9145.33       291.01 o
   1   3  23       8172.31       8022.64       261.75 o
   2   3  23      15476.05      15111.38       397.09 o
   3   3  23       9948.06       9813.14       275.08 o
  -3   4  23       1212.22       1252.41        95.02 o
  -2   4  23        831.49        875.26        83.89 o
  -1   4  23       1607.70       1664.10        90.37 o
   0   4  23       2003.91       2021.31        97.45 o
   1   4  23       2923.66       2761.12       134.55 o
   2   4  23       3919.56       3838.84       148.61 o
   3   4  23       2691.77       2774.29       130.02 o
   4   4  23       3688.57       3808.77       161.65 o
  -4   5  23       5757.99       5696.66       310.75 o
  -3   5  23       3597.85       3773.90       155.47 o
  -2   5  23       3138.28       3100.93       140.41 o
  -1   5  23       3109.32       3293.38       134.82 o
   0   5  23       4070.11       4405.05       165.54 o
   1   5  23       7083.98       7049.80       241.23 o
   2   5  23       7534.52       7708.74       269.38 o
   3   5  23      11779.67      12444.34       374.16 o
   4   5  23       9070.54       9282.91       380.82 o
   5   5  23       1649.41       1832.81       171.64 o
  -5   6  23       1757.09       1809.48       186.67 o
  -4   6  23       3145.31       3271.32       179.35 o
  -3   6  23       1140.85       1277.52       108.70 o
  -2   6  23       1671.26       1792.11       117.22 o
  -1   6  23       1017.73        969.88        95.52 o
   0   6  23        114.14        115.58        97.28 o
   1   6  23       5352.83       5557.84       322.73 o
   2   6  23       4692.67       4903.90       291.67 o
   3   6  23         35.11        -38.43       131.57 o
   4   6  23       8272.91       8871.79       488.84 o
   5   6  23       6702.67       7249.03       347.95 o
   6   6  23       5145.54       6068.12       311.48 o
  -5   7  23       4034.46       3931.64       286.62 o
  -4   7  23       5534.03       5899.27       435.63 o
  -3   7  23        364.33        600.83       128.71 o
  -2   7  23       1744.35       2090.05       139.50 o
  -1   7  23       1877.24       1795.61       167.30 o
   0   7  23       2717.92       2924.91       191.70 o
   1   7  23       4577.15       4922.43       335.42 o
   2   7  23       4842.73       4867.44       319.69 o
   3   7  23       3116.93       3159.99       382.10 o
   4   7  23       3226.75       3663.28       237.23 o
   5   7  23       1045.08       1252.09       193.13 o
  -3   8  23       6165.48       6408.75       583.64 o
  -2   8  23       1623.89       2284.13       292.62 o
  -1   8  23       1458.49       1633.62       223.75 o
   0   8  23       1287.39       1726.67       224.46 o
   1   8  23         86.68        276.52       187.65 o
   2   8  23       2618.02       2671.22       260.85 o
   3   8  23       1935.22       2320.78       253.56 o
   0   0  24       2861.91       2452.48       230.02 o
   0   1  24       6883.66       6516.25       225.01 o
   1   1  24        674.82       1039.97       135.47 o
  -1   2  24       5307.31       5164.69       200.79 o
   0   2  24       2783.04       2806.77       125.56 o
   1   2  24       8970.62       8685.24       258.62 o
   2   2  24       3415.07       3218.37       145.36 o
  -2   3  24       5478.61       5438.17       199.17 o
  -1   3  24      12766.69      12467.56       367.42 o
   0   3  24      23154.88      22762.43       651.08 o
   1   3  24       7901.16       7681.77       256.28 o
   2   3  24       6166.33       5848.58       227.89 o
   3   3  24       6678.06       6471.58       211.51 o
  -3   4  24       1670.06       1652.63       105.61 o
  -2   4  24      11810.33      11266.81       339.79 o
  -1   4  24        199.65        297.08        86.75 o
   0   4  24       2222.12       2315.51       124.08 o
   1   4  24       2983.94       3125.20       144.70 o
   2   4  24       9437.21       9557.03       262.95 o
   3   4  24      10209.48      10033.27       290.62 o
   4   4  24      47895.30      48911.56      1191.51 o
  -4   5  24       2862.25       2972.71       158.51 o
  -3   5  24         14.17        -56.47        84.97 o
  -2   5  24       6330.13       6474.19       213.89 o
  -1   5  24        438.83        511.89        98.02 o
   0   5  24        331.28        285.42        95.29 o
   1   5  24        843.72        835.48       103.38 o
   2   5  24      10172.19      10407.05       333.75 o
   3   5  24       4308.01       4774.37       199.25 o
   4   5  24       4167.85       4273.31       243.22 o
   5   5  24       1752.26       1787.70       172.53 o
  -5   6  24        520.41        609.52       163.90 o
  -4   6  24       5191.92       5384.37       239.13 o
  -3   6  24        547.19        645.96       102.75 o
  -2   6  24        926.77       1040.04       114.18 o
  -1   6  24       1023.49       1131.24       125.37 o
   0   6  24       2234.88       2394.09       155.08 o
   1   6  24       4041.41       4500.35       283.59 o
   2   6  24       6176.69       6173.67       516.95 o
   3   6  24       1572.22       1675.97       176.67 o
   4   6  24      19250.12      19480.35       675.26 o
   5   6  24       2249.99       2494.82       211.46 o
   6   6  24         75.45         91.92       198.90 o
  -5   7  24        841.04       1026.54       254.31 o
  -4   7  24       2668.44       3068.06       313.64 o
  -3   7  24        248.36        414.55       149.57 o
  -2   7  24       3899.69       4401.45       222.99 o
  -1   7  24       4336.05       4320.65       290.20 o
   0   7  24        123.69        348.60       175.62 o
   1   7  24       2205.52       2516.69       236.48 o
   2   7  24       1112.32        934.15       205.71 o
   3   7  24        941.86       1084.48       178.55 o
   4   7  24       2262.12       2365.02       219.28 o
   5   7  24       1116.43       1092.86       235.97 o
  -3   8  24        928.85       1060.72       276.03 o
  -2   8  24        334.13        507.09       200.79 o
  -1   8  24        707.19        764.05       198.44 o
   0   8  24       5101.83       5234.88       338.93 o
   1   8  24        316.60        408.28       197.72 o
   2   8  24       1467.08       1762.91       239.87 o
   3   8  24       3047.93       3228.10       281.62 o
   0   1  25       8168.31       7425.82       247.09 o
   1   1  25      13892.16      13198.80       399.54 o
  -1   2  25       3316.72       3278.36       160.01 o
   0   2  25       8323.88       7911.28       241.99 o
   1   2  25       2390.45       2248.21       123.38 o
   2   2  25       9846.19       9919.52       298.30 o
  -2   3  25       6950.70       6965.40       247.68 o
  -1   3  25       5146.73       5084.40       197.51 o
   0   3  25      24359.86      23460.19       652.17 o
   1   3  25       1922.81       1794.89       116.25 o
   2   3  25       1586.73       1409.94       112.10 o
   3   3  25        338.00        329.48        94.87 o
  -3   4  25       2599.06       2802.07       149.62 o
  -2   4  25       1579.41       1535.97       120.28 o
  -1   4  25       2002.82       2060.46       121.87 o
   0   4  25       3351.50       3327.79       180.36 o
   1   4  25       2207.55       2199.10       126.15 o
   2   4  25        800.31        805.31       101.48 o
   3   4  25        310.51        403.84       100.61 o
   4   4  25       1070.58       1272.99       120.23 o
  -4   5  25       4536.54       4609.08       229.54 o
  -3   5  25       1894.26       2101.04       153.56 o
  -2   5  25       2218.55       2261.09       137.26 o
  -1   5  25       8839.81       8990.14       289.06 o
   0   5  25       6488.65       6797.91       247.59 o
   1   5  25       1406.31       1432.54       119.41 o
   2   5  25        613.35        556.20       112.35 o
   3   5  25       1670.64       1887.37       211.51 o
   4   5  25       8025.37       8221.95       428.82 o
   5   5  25        995.95       1419.44       224.88 o
  -5   6  25        222.01        387.50       189.19 o
  -4   6  25      11021.07      12053.10       427.31 o
  -3   6  25       1379.72       1508.25       132.64 o
  -2   6  25       4666.66       4807.99       206.79 o
  -1   6  25       4009.31       4461.28       230.55 o
   0   6  25        951.19       1152.54       130.05 o
   1   6  25        648.05        763.25       178.37 o
   2   6  25       4229.12       4202.60       300.06 o
   3   6  25       6160.61       6248.80       372.59 o
   4   6  25       4704.16       5286.11       334.32 o
   5   6  25        633.08        681.73       209.70 o
  -4   7  25       3556.87       4076.61       379.07 o
  -3   7  25       9431.88      10725.01       456.30 o
  -2   7  25      12592.90      14157.68       612.46 o
  -1   7  25       2467.86       2816.07       301.19 o
   0   7  25      19702.22      20402.07       865.66 o
   1   7  25       2067.51       2275.26       239.08 o
   2   7  25       2176.64       2875.85       261.20 o
   3   7  25        634.05        620.87       231.02 o
   4   7  25        487.10        535.67       226.34 o
  -2   8  25       7023.22       7522.55       423.33 o
  -1   8  25       1218.31       1563.12       229.82 o
   0   8  25       5183.60       5342.02       368.03 o
   1   8  25       4121.32       4269.38       377.67 o
   2   8  25        570.95        916.11       215.44 o
   0   1  26      12454.28      11677.70       369.06 o
   1   1  26       8494.05       7898.64       263.91 o
  -1   2  26       4602.35       4404.59       181.22 o
   0   2  26       2110.45       1970.23       117.58 o
   1   2  26       3886.92       3649.70       171.40 o
   2   2  26       4888.07       4733.33       195.17 o
  -2   3  26      12354.26      12277.17       387.07 o
  -1   3  26       6175.95       6007.06       228.39 o
   0   3  26       2919.57       2981.68       144.83 o
   1   3  26       3082.23       3117.30       178.08 o
   2   3  26        997.58        912.57       105.67 o
   3   3  26       5962.36       5514.43       220.78 o
  -3   4  26       2538.99       2702.27       148.76 o
  -2   4  26       3849.03       3952.18       186.07 o
  -1   4  26       3365.53       3352.11       157.98 o
   0   4  26       3087.99       2931.74       151.01 o
   1   4  26       3728.06       3481.50       169.67 o
   2   4  26        896.22        813.47       108.04 o
   3   4  26       8213.20       7841.28       265.04 o
   4   4  26        785.09       1163.70       120.38 o
  -4   5  26       1960.96       2208.90       175.31 o
  -3   5  26      10833.42      11081.56       345.27 o
  -2   5  26       2551.55       2480.08       146.51 o
  -1   5  26       5560.15       5871.00       247.58 o
   0   5  26      21642.26      22153.87       621.12 o
   1   5  26        413.29        393.75       102.24 o
   2   5  26      18365.35      19314.41       563.17 o
   3   5  26       3927.32       4107.33       245.62 o
   4   5  26         12.15         49.95       169.90 o
   5   5  26       4621.89       4406.94       312.59 o
  -5   6  26       2128.65       2906.17       259.46 o
  -4   6  26       2793.07       3170.75       196.53 o
  -3   6  26        811.32        808.64       128.62 o
  -2   6  26       1360.42       1410.23       133.43 o
  -1   6  26       3230.38       3190.08       185.93 o
   0   6  26       4517.29       4696.49       233.75 o
   1   6  26        468.91        487.97       167.76 o
   2   6  26        463.65        484.92       185.02 o
   3   6  26        845.51        851.13       198.03 o
   4   6  26        451.25        519.28       195.80 o
   5   6  26       1977.80       2086.67       244.27 o
  -4   7  26       1469.98       2084.99       279.24 o
  -3   7  26       1900.42       2200.49       220.36 o
  -2   7  26       3071.88       3426.02       270.25 o
  -1   7  26       1789.32       1958.93       233.34 o
   0   7  26      14745.41      15492.42       683.20 o
   1   7  26       3955.35       4540.29       525.30 o
   2   7  26      10570.22      11130.22      1227.22 o

   3   7  26        296.40        243.18       201.78 o
   4   7  26        441.10        409.34       302.30 o
  -1   8  26       1400.04       1655.48       240.24 o
   0   8  26       1252.80       1398.49       241.27 o
   1   8  26       1021.58       1452.91       268.30 o
   0   1  27       3224.54       3065.69       141.05 o
   1   1  27       1179.11       1144.75       101.94 o
  -1   2  27       5417.44       5283.05       197.79 o
   0   2  27        931.74        940.69       100.10 o
   1   2  27       5268.71       4957.92       197.49 o
   2   2  27       8969.45       8548.16       283.37 o
  -2   3  27       9102.44       8987.69       305.73 o
  -1   3  27      15789.70      14817.65       455.60 o
   0   3  27       7869.90       7638.56       265.09 o
   1   3  27       9392.16       9204.55       308.61 o
   2   3  27       2247.84       2146.88       137.88 o
   3   3  27       2675.44       2678.77       152.89 o
  -3   4  27        245.31        213.45       106.43 o
  -2   4  27       1230.60       1116.82       116.60 o
  -1   4  27        604.63        640.67       119.06 o
   0   4  27       1768.45       1813.67       127.73 o
   1   4  27       6447.64       6177.23       223.83 o
   2   4  27       4910.22       4773.06       205.08 o
   3   4  27       2269.97       2430.26       153.72 o
   4   4  27       7341.59       7474.23       274.35 o
  -4   5  27        715.85        719.95       143.13 o
  -3   5  27        375.10        351.13       113.05 o
  -2   5  27      12829.06      12868.93       402.10 o
  -1   5  27        774.93        899.04       118.21 o
   0   5  27      24846.71      25083.36       704.55 o
   1   5  27       2684.34       2945.98       155.04 o
   2   5  27      14633.21      14593.90       505.61 o
   3   5  27         47.46         43.16       118.23 o
   4   5  27       3701.67       3883.59       277.60 o
   5   5  27       1779.39       1908.98       353.79 o
  -5   6  27       6593.59       6895.18       405.14 o
  -4   6  27        306.72        445.78       163.53 o
  -3   6  27       1375.94       1396.90       141.00 o
  -2   6  27       2451.21       2634.87       162.95 o
  -1   6  27       2531.36       2714.43       206.49 o
   0   6  27        607.28        512.48       123.10 o
   1   6  27       5336.96       5330.17       350.53 o
   2   6  27       7561.23       7603.28       408.05 o
   3   6  27       2473.89       2737.14       257.13 o
   4   6  27        993.99       1225.17       245.03 o
   5   6  27       1446.95       1501.63       240.28 o
  -3   7  27       1016.52       1104.99       178.85 o
  -2   7  27       2671.92       2513.44       250.55 o
  -1   7  27       1627.97       1992.94       233.68 o
   0   7  27       3400.56       4029.47       441.19 o
   1   7  27        217.38        169.87       196.34 o
   2   7  27        929.50       1314.28       246.57 o
   3   7  27       4680.31       4526.22       327.07 o
   0   0  28      16499.47      15143.80       804.82 o
   0   1  28        376.70        318.39        86.75 o
   1   1  28       1555.86       1462.77       114.73 o
  -1   2  28       2891.44       2711.73       141.03 o
   0   2  28         24.00         -4.95        86.88 o
   1   2  28       4079.24       3911.56       180.21 o
   2   2  28       4241.77       3948.09       184.21 o
  -2   3  28      14200.06      13517.61       412.54 o
  -1   3  28      11001.04      10518.72       341.12 o
   0   3  28       5919.66       5870.64       228.04 o
   1   3  28      10615.21      10358.30       339.86 o
   2   3  28      19850.28      19240.45       539.06 o
   3   3  28       1426.05       1428.23       129.44 o
  -3   4  28      10052.16      10015.92       329.38 o
  -2   4  28       3220.04       3320.85       166.83 o
  -1   4  28       2034.76       2138.88       135.96 o
   0   4  28       2080.87       1996.45       136.51 o
   1   4  28       3058.65       3069.70       158.11 o
   2   4  28       6619.59       6417.58       251.65 o
   3   4  28          9.32         59.79       102.19 o
   4   4  28       3945.15       4055.11       194.04 o
  -4   5  28       2841.40       3196.52       241.44 o
  -3   5  28       1316.69       1669.80       142.69 o
  -2   5  28      20034.57      19880.65       570.53 o
  -1   5  28       6797.36       6935.98       258.12 o
   0   5  28       1735.42       1918.76       141.31 o
   1   5  28       3771.94       3743.06       185.38 o
   2   5  28       1171.78       1317.08       147.80 o
   3   5  28         49.48         25.91       122.46 o
   4   5  28       1269.37        977.44       210.26 o
   5   5  28       1934.06       1835.88       242.34 o
  -4   6  28       4555.60       4571.80       696.49 o
  -3   6  28       1999.16       2160.14       162.01 o
  -2   6  28       9559.46      10310.50       346.74 o
  -1   6  28        488.78        491.68       135.97 o
   0   6  28       1382.38       1570.72       154.65 o
   1   6  28        286.62        307.40       183.60 o
   2   6  28       6614.13       6551.01       404.54 o
   3   6  28       1283.12       1683.19       233.00 o
   4   6  28       2664.32       3250.43       276.77 o
  -3   7  28       3183.19       3372.65       244.13 o
  -2   7  28       3218.34       3762.08       287.44 o
  -1   7  28       6085.16       6009.36       391.76 o
   0   7  28       1805.53       1895.79       245.78 o
   1   7  28        254.08         90.84       198.30 o
   2   7  28       1377.82       1391.85       246.85 o
   3   7  28        101.91        144.81       218.45 o
   0   1  29        641.74        559.45        98.37 o
   1   1  29       5378.83       5159.51       205.72 o
  -1   2  29       4085.33       3813.01       176.48 o
   0   2  29       3110.61       2799.50       151.04 o
   1   2  29      12350.83      11240.07       352.16 o
   2   2  29        134.88        164.43        98.41 o
  -2   3  29        912.20       1036.27       118.03 o
  -1   3  29        385.61        448.44       102.41 o
   0   3  29      10949.40      10328.66       339.04 o
   1   3  29      12288.31      11963.38       371.89 o
   2   3  29       7508.69       7643.96       270.46 o
   3   3  29         56.58        -60.45       133.77 o
  -3   4  29        591.78        618.64       128.39 o
  -2   4  29       8260.91       8139.98       295.17 o
  -1   4  29       2349.56       2425.74       151.78 o
   0   4  29       5149.98       5108.72       217.04 o
   1   4  29       9532.27       9274.10       305.88 o
   2   4  29       8350.10       8274.54       303.31 o
   3   4  29        908.69        991.49       126.81 o
   4   4  29        304.83        433.41       124.84 o
  -4   5  29       2484.78       2912.66       221.71 o
  -3   5  29       3183.88       3521.58       182.15 o
  -2   5  29        864.29        946.13       127.99 o
  -1   5  29       1650.88       1745.29       139.82 o
   0   5  29      14621.39      14701.26       443.11 o
   1   5  29       1497.95       1487.34       140.50 o
   2   5  29       5822.87       6063.80       281.31 o
   3   5  29        150.68         51.48       132.83 o
   4   5  29        151.31        306.11       218.54 o
   5   5  29       4169.41       4685.46       722.71 o
  -4   6  29       1727.08       1994.92       231.09 o
  -3   6  29       3123.64       3460.76       188.82 o
  -2   6  29      10764.68      11008.19       360.23 o
  -1   6  29       1180.29       1439.30       155.01 o
   0   6  29       1542.54       1492.30       157.60 o
   1   6  29        167.86        240.42       197.24 o
   2   6  29       4338.69       4403.87       322.02 o
   3   6  29       5934.83       6082.80       449.74 o
   4   6  29      10136.45      11529.54       568.10 o
  -2   7  29        428.87        407.61       214.31 o
  -1   7  29        819.73        983.07       226.33 o
   0   7  29        261.18        394.28       216.98 o
   1   7  29       1258.17       1469.36       241.14 o
   2   7  29       1240.68       1293.93       238.98 o
   0   1  30       2273.33       2058.17       129.99 o
   1   1  30      39499.24      36540.93      1029.70 o
  -1   2  30        441.90        379.40       105.47 o
   0   2  30       6727.49       6147.52       237.10 o
   1   2  30        416.49        416.08       102.31 o
   2   2  30       1339.17       1224.72       117.94 o
  -2   3  30       5349.53       5351.76       231.65 o
  -1   3  30       5857.94       5893.56       223.60 o
   0   3  30       1766.98       1871.23       135.17 o
   1   3  30        750.74        750.18       113.30 o
   2   3  30       5063.73       4972.27       219.41 o
   3   3  30       1495.81       1441.34       135.02 o
  -3   4  30        563.95        649.00       127.25 o
  -2   4  30       7005.50       6710.29       268.22 o
  -1   4  30       3618.46       3594.71       177.06 o
   0   4  30       7939.44       7912.50       272.26 o
   1   4  30       2742.46       2676.26       151.50 o
   2   4  30       6344.53       6374.78       251.99 o
   3   4  30       9395.47       9517.50       331.36 o
   4   4  30        776.82        678.47       136.26 o
  -4   5  30       2225.27       2387.92       196.99 o
  -3   5  30        935.16        848.88       139.31 o
  -2   5  30        322.15        440.15       121.02 o
  -1   5  30       2292.59       2257.18       155.55 o
   0   5  30        329.91        314.62       124.29 o
   1   5  30        637.42        763.09       124.56 o
   2   5  30        953.18        758.33       145.10 o
   3   5  30        734.95       1003.64       207.49 o
   4   5  30       1396.79       1423.88       238.35 o
  -3   6  30        407.13        523.21       138.13 o
  -2   6  30        682.32        927.48       154.04 o
  -1   6  30       1300.32       1494.63       162.47 o
   0   6  30       3567.01       3717.91       227.49 o
   1   6  30       2270.41       2367.67       245.86 o
   2   6  30       2132.07       2331.86       257.90 o
   3   6  30       2340.44       2530.98       282.86 o
   0   7  30       1764.49       1672.73       247.84 o
   0   1  31       7561.20       7184.70       252.16 o
   1   1  31      16913.33      15695.02       477.80 o
  -1   2  31       3151.55       3184.51       164.15 o
   0   2  31       4553.34       4363.90       204.44 o
   1   2  31       3312.93       3250.00       167.94 o
   2   2  31       2611.01       2483.56       149.22 o
  -2   3  31       2724.03       2535.59       155.73 o
  -1   3  31       2172.63       1981.47       142.78 o
   0   3  31       4706.23       4202.56       200.97 o
   1   3  31       9475.31       9273.99       301.92 o
   2   3  31       5585.91       5581.18       240.40 o
   3   3  31       4537.16       4561.69       213.23 o
  -3   4  31        510.02        512.65       125.15 o
  -2   4  31        958.78        962.13       144.16 o
  -1   4  31       2243.54       2064.79       151.01 o
   0   4  31        390.92        431.96       114.36 o
   1   4  31        109.51        152.36       123.49 o
   2   4  31       2382.35       2333.98       159.92 o
   3   4  31       1587.99       1766.18       148.57 o
   4   4  31        889.27        916.22       156.96 o
  -4   5  31       4700.77       4836.31       267.43 o
  -3   5  31       8030.11       7981.89       312.82 o
  -2   5  31       1042.87       1260.50       246.24 o
  -1   5  31        660.93        727.55       131.15 o
   0   5  31       2398.44       2421.52       165.79 o
   1   5  31       8610.16       8844.89       312.89 o
   2   5  31       3722.84       3605.25       215.68 o
   3   5  31       2489.43       2539.39       267.61 o
   4   5  31       2056.15       2057.92       264.72 o
  -3   6  31        349.77        592.23       155.02 o
  -2   6  31       1415.83       1711.68       176.65 o
  -1   6  31        356.57        516.30       152.04 o
   0   6  31       1258.63       1201.47       359.86 o
   1   6  31       4291.04       4168.92       320.85 o
   2   6  31       2686.69       2960.77       470.45 o
   3   6  31        219.96        221.58       361.15 o
   0   0  32       9344.46       7905.37       593.22 o
   0   1  32       3446.57       3321.31       168.16 o
   1   1  32       1325.48       1303.66       125.04 o
  -1   2  32       2352.17       2263.16       149.35 o
   0   2  32        102.39        292.52       111.74 o
   1   2  32       2415.16       2487.01       152.22 o
   2   2  32       1425.86       1254.70       128.98 o
  -2   3  32       4053.99       3749.30       186.40 o
  -1   3  32       5207.05       4895.60       218.67 o
   0   3  32       5799.87       5584.01       248.86 o
   1   3  32        234.78        252.78       113.54 o
   2   3  32       2196.53       2309.71       162.64 o
   3   3  32       6258.03       6263.93       252.45 o
  -3   4  32        264.66        294.70       130.29 o
  -2   4  32      13065.21      12872.39       408.43 o
  -1   4  32       1699.93       1540.95       146.48 o
   0   4  32       1659.75       1647.62       144.90 o
   1   4  32       6017.06       5997.12       248.71 o
   2   4  32       6364.37       6434.24       258.94 o
   3   4  32       8813.19       8741.11       316.89 o
   4   4  32      23945.43      24895.12       814.09 o
  -3   5  32        663.49        564.71       142.09 o
  -2   5  32       6724.67       6686.79       273.58 o
  -1   5  32        207.77        257.43       125.71 o
   0   5  32         32.08        -58.67       121.27 o
   1   5  32       1663.54       1646.10       149.11 o
   2   5  32       4373.19       4673.25       260.91 o
   3   5  32       2510.36       2548.62       274.02 o
  -2   6  32        310.95        377.44       155.50 o
  -1   6  32        238.40        130.97       149.51 o
   0   6  32       1121.84       1406.69       231.40 o
   1   6  32       5464.06       6140.31       389.15 o
   2   6  32        166.40        249.47       226.80 o
   0   1  33       6012.56       5445.68       232.56 o
   1   1  33       5737.08       5163.37       224.43 o
  -1   2  33       2481.25       2209.68       149.00 o
   0   2  33       4782.49       4191.77       200.09 o
   1   2  33       1486.00       1207.90       131.22 o
   2   2  33       4885.50       4200.94       208.09 o
  -2   3  33       2743.95       2597.16       168.69 o
  -1   3  33       2786.44       2832.54       166.23 o
   0   3  33      20169.83      18870.19       575.10 o
   1   3  33       1848.32       1864.61       159.48 o
   2   3  33       2288.53       1987.21       159.88 o
   3   3  33       1152.27       1348.92       147.73 o
  -3   4  33       2517.18       2560.72       196.75 o
  -2   4  33        784.04        763.95       134.84 o
  -1   4  33       1881.68       1932.20       158.49 o
   0   4  33       1640.64       1624.78       145.58 o
   1   4  33       5082.84       5024.66       232.75 o
   2   4  33       3134.24       3271.44       184.98 o
   3   4  33       1087.98       1072.50       148.15 o
   4   4  33        548.89        619.34       162.41 o
  -3   5  33        305.56        296.10       138.88 o
  -2   5  33       3981.61       4048.59       207.49 o
  -1   5  33       3749.95       3812.53       204.03 o
   0   5  33       2480.97       2796.37       174.07 o
   1   5  33         42.04         60.01       131.99 o
   2   5  33        536.92        417.66       160.51 o
   3   5  33       1940.72       1957.47       261.70 o
   0   1  34       6078.93       5768.27       238.09 o
   1   1  34       6843.71       6238.83       249.10 o
  -1   2  34       6175.73       5596.77       234.59 o
   0   2  34       1639.62       1580.89       139.39 o
   1   2  34       3974.72       3644.12       183.00 o
   2   2  34       5741.56       5429.35       237.69 o
  -2   3  34       5441.81       5251.55       238.73 o
  -1   3  34        907.68        849.07       131.76 o
   0   3  34       2400.07       2273.73       160.65 o
   1   3  34       3502.59       3279.50       181.27 o
   2   3  34        302.53        245.84       125.94 o
   3   3  34       2951.04       2922.36       181.10 o
  -3   4  34       1195.61       1357.18       157.89 o
  -2   4  34       1321.78       1422.33       154.91 o
  -1   4  34        962.60        942.22       142.78 o
   0   4  34       4249.25       4078.87       208.39 o
   1   4  34        821.58        910.32       140.29 o
   2   4  34       2126.87       2310.51       171.73 o
   3   4  34       2685.83       2727.69       179.70 o
  -2   5  34       2155.85       2134.51       172.66 o
  -1   5  34       3861.72       3724.56       206.02 o
   0   5  34       6996.87       7247.15       326.28 o
   1   5  34         56.30         98.62       148.03 o
   2   5  34       2127.75       2412.83       333.13 o
   0   1  35       2006.67       1793.70       140.53 o
   1   1  35       2436.09       2215.37       149.38 o
  -1   2  35       4256.68       3751.72       192.75 o
   0   2  35        273.82        397.68       120.16 o
   1   2  35        178.75        234.28       120.29 o
   2   2  35       5535.61       5173.31       234.82 o
  -2   3  35       6549.89       6615.09       268.76 o
  -1   3  35       7813.20       7342.08       296.92 o
   0   3  35       3042.85       2946.05       174.66 o
   1   3  35        865.89        744.82       135.94 o
   2   3  35        243.68        300.90       127.87 o
   3   3  35       1639.91       1406.97       153.41 o
  -2   4  35        564.83        444.40       142.92 o
  -1   4  35       3377.51       3136.78       189.18 o
   0   4  35       1089.57       1203.50       141.44 o
   1   4  35       1799.27       1801.84       158.21 o
   2   4  35       1769.40       1804.93       164.42 o
   0   0  36       7648.05       6678.86       501.77 o
   0   1  36        829.43        858.58       129.12 o
   1   1  36        712.46        699.46       129.77 o
  -1   2  36        854.41        543.67       131.80 o
   0   2  36       1394.79       1557.79       148.68 o
   1   2  36       2130.52       1851.24       171.16 o
   2   2  36       4870.99       4629.13       220.92 o
  -2   3  36       5210.20       4824.39       233.44 o
  -1   3  36       4483.64       3954.97       200.21 o
   0   3  36       1295.17       1198.65       143.67 o
   1   3  36       1760.51       1621.75       157.67 o
   2   3  36       7462.44       7298.87       289.07 o
   3   3  36       2543.10       2706.01       184.27 o
  -1   4  36       1693.00       1549.62       154.15 o
   0   4  36        759.67        736.03       144.98 o
   1   4  36       1438.04       1501.93       152.65 o
   0   1  37        508.35        623.02       133.92 o
   1   1  37       2031.32       1957.91       156.19 o
  -1   2  37       3647.47       3558.11       188.70 o
   0   2  37       5178.86       4882.70       240.62 o
   1   2  37       8029.60       7287.91       289.97 o
   2   2  37       4406.62       4519.26       216.21 o
  -2   3  37       1535.04       1502.30       154.99 o
  -1   3  37         45.63        157.30       132.51 o
   0   3  37       2524.01       2267.38       171.92 o
   1   3  37       4072.07       3926.68       209.07 o
   2   3  37       1513.05       1664.26       163.82 o
   0   1  38        313.34        362.57       128.19 o
   1   1  38      10327.37       9469.22       342.82 o
  -1   2  38       2915.27       2661.23       177.76 o
   0   2  38       7073.36       6463.08       274.05 o
   1   2  38         81.89        316.41       137.46 o
   0   1  39       9103.17       8236.20       320.75 o
   1   1  39       3356.49       3245.65       260.14 o
                                                
